# Supplementary material for: Assessing the Causal Relationship Between Plasma Proteins and Pulmonary Fibrosis: A Systematic Analysis Based on Mendelian Randomization
Source: Biology (Basel). 2025 Feb 14;14(2):200. doi: 10.3390/biology14020200 (PMC11852313; doi:10.3390/biology14020200)
Supplement: Supplementary file 1 [file biology-14-00200-s001.zip]

Archive with 23 entries (21 files):
- Supplementary Material S1/
- Supplementary Material S1/Figure S1.pdf
- Supplementary Material S1/Figure S10.pdf
- Supplementary Material S1/Figure S11.pdf
- Supplementary Material S1/Figure S12.pdf
- Supplementary Material S1/Figure S13.pdf
- Supplementary Material S1/Figure S14.pdf
- Supplementary Material S1/Figure S15.pdf
- Supplementary Material S1/Figure S16.pdf
- Supplementary Material S1/Figure S2.pdf
- Supplementary Material S1/Figure S3.pdf
- Supplementary Material S1/Figure S4.pdf
- Supplementary Material S1/Figure S5.pdf
- Supplementary Material S1/Figure S6.pdf
- Supplementary Material S1/Figure S7.pdf
- Supplementary Material S1/Figure S8.pdf
- Supplementary Material S1/Figure S9.pdf
- Supplementary Material S1/Table S1.csv
- Supplementary Material S1/Table S2.csv
- Supplementary Material S1/Table S3.csv
- Supplementary Material S2/
- Supplementary Material S2/Table S1.txt
- Supplementary Material S2/Table S2.txt
