# Supplementary material for: Assessing the Causal Relationship Between Plasma Proteins and Pulmonary Fibrosis: A Systematic Analysis Based on Mendelian Randomization
Source: Biology (Basel). 2025 Feb 14;14(2):200. doi: 10.3390/biology14020200 (PMC11852313; doi:10.3390/biology14020200)
Supplement: Supplementary file 1 [file biology-14-00200-s001.zip › Supplementary Material S1/Table S2.csv]

id.exposure	id.outcome	outcome	exposure	method	Q	Q_df	Q_pval
10000_28_CRYBB2_CRBB2	ebi-a-GCST90018908	Pulmonary fibrosis	CRYBB2	MR Egger	0.475436565221418	2	0.788424772778805
10000_28_CRYBB2_CRBB2	ebi-a-GCST90018908	Pulmonary fibrosis	CRYBB2	Inverse variance weighted	1.57072099313164	3	0.666046707072155
10001_7_RAF1_c_Raf	ebi-a-GCST90018908	Pulmonary fibrosis	RAF1	MR Egger	5.13117277152496	2	0.0768740903506545
10001_7_RAF1_c_Raf	ebi-a-GCST90018908	Pulmonary fibrosis	RAF1	Inverse variance weighted	7.54563807055796	3	0.0563973375973022
10003_15_ZNF41_ZNF41	ebi-a-GCST90018908	Pulmonary fibrosis	ZNF41	MR Egger	0.282278907157425	2	0.868368206199572
10003_15_ZNF41_ZNF41	ebi-a-GCST90018908	Pulmonary fibrosis	ZNF41	Inverse variance weighted	0.424203739837948	3	0.9351984117806
10008_43_GUCA1A_GUC1A	ebi-a-GCST90018908	Pulmonary fibrosis	GUCA1A	MR Egger	4.30168532840203	7	0.744447061151446
10008_43_GUCA1A_GUC1A	ebi-a-GCST90018908	Pulmonary fibrosis	GUCA1A	Inverse variance weighted	4.32274937396344	8	0.826893392694312
10011_65_OCRL_OCRL	ebi-a-GCST90018908	Pulmonary fibrosis	OCRL	MR Egger	3.81591703684427	4	0.431491605233807
10011_65_OCRL_OCRL	ebi-a-GCST90018908	Pulmonary fibrosis	OCRL	Inverse variance weighted	4.03624839735242	5	0.544208967333117
10012_5_SPDEF_SPDEF	ebi-a-GCST90018908	Pulmonary fibrosis	SPDEF	MR Egger	2.89020916021869	3	0.408864348488562
10012_5_SPDEF_SPDEF	ebi-a-GCST90018908	Pulmonary fibrosis	SPDEF	Inverse variance weighted	3.2528272024961	4	0.516440944200513
10014_31_SNAI2_SLUG	ebi-a-GCST90018908	Pulmonary fibrosis	SNAI2	MR Egger	4.07231996508828	1	0.0435913654448022
10014_31_SNAI2_SLUG	ebi-a-GCST90018908	Pulmonary fibrosis	SNAI2	Inverse variance weighted	4.5057116596739	2	0.105098651708314
10015_119_KCNAB2_KCAB2	ebi-a-GCST90018908	Pulmonary fibrosis	KCNAB2	Inverse variance weighted	0.110133448785209	1	0.739992257407292
10023_32_VDR_VDR	ebi-a-GCST90018908	Pulmonary fibrosis	VDR	MR Egger	3.82839421733785	3	0.280600637051487
10023_32_VDR_VDR	ebi-a-GCST90018908	Pulmonary fibrosis	VDR	Inverse variance weighted	6.93530988707778	4	0.139346548530909
10024_44_HOGA1_HOGA1	ebi-a-GCST90018908	Pulmonary fibrosis	HOGA1	MR Egger	4.32807958956963	3	0.228147444079948
10024_44_HOGA1_HOGA1	ebi-a-GCST90018908	Pulmonary fibrosis	HOGA1	Inverse variance weighted	4.36874115022977	4	0.35839629797395
10035_6_DUSP4_DUS4	ebi-a-GCST90018908	Pulmonary fibrosis	DUSP4	MR Egger	1.0079181427005	2	0.604134108743201
10035_6_DUSP4_DUS4	ebi-a-GCST90018908	Pulmonary fibrosis	DUSP4	Inverse variance weighted	1.74345086771492	3	0.627317268164396
10036_201_ZHX3_ZHX3	ebi-a-GCST90018908	Pulmonary fibrosis	ZHX3	MR Egger	1.63525451025367	2	0.441477927234465
10036_201_ZHX3_ZHX3	ebi-a-GCST90018908	Pulmonary fibrosis	ZHX3	Inverse variance weighted	3.52523504187936	3	0.317503938872568
10037_98_SIGLEC12_SIG12	ebi-a-GCST90018908	Pulmonary fibrosis	SIGLEC12	MR Egger	3.31530975096499	8	0.913041460750956
10037_98_SIGLEC12_SIG12	ebi-a-GCST90018908	Pulmonary fibrosis	SIGLEC12	Inverse variance weighted	5.62607102466263	9	0.776680367220043
10041_3_HNF4A_HNF4A	ebi-a-GCST90018908	Pulmonary fibrosis	HNF4A	MR Egger	5.8970777415146	5	0.316362899214236
10041_3_HNF4A_HNF4A	ebi-a-GCST90018908	Pulmonary fibrosis	HNF4A	Inverse variance weighted	6.59878837777043	6	0.359548145190023
10044_12_WNT10A_WN10A	ebi-a-GCST90018908	Pulmonary fibrosis	WNT10A	MR Egger	5.23971918548245	3	0.155062096144743
10044_12_WNT10A_WN10A	ebi-a-GCST90018908	Pulmonary fibrosis	WNT10A	Inverse variance weighted	5.62874415876189	4	0.228642410803963
10046_55_BIRC2_cIAP_1	ebi-a-GCST90018908	Pulmonary fibrosis	BIRC2	MR Egger	7.03000267021861	7	0.425762695121189
10046_55_BIRC2_cIAP_1	ebi-a-GCST90018908	Pulmonary fibrosis	BIRC2	Inverse variance weighted	7.33056566720974	8	0.501422942635242
10047_12_NCF2_NCF_2	ebi-a-GCST90018908	Pulmonary fibrosis	NCF2	MR Egger	6.06829680417639	8	0.639581711861107
10047_12_NCF2_NCF_2	ebi-a-GCST90018908	Pulmonary fibrosis	NCF2	Inverse variance weighted	6.07037343032563	9	0.732854875965671
10048_7_CBFB_PEBB	ebi-a-GCST90018908	Pulmonary fibrosis	CBFB	MR Egger	5.09430346097931	2	0.0783043806548529
10048_7_CBFB_PEBB	ebi-a-GCST90018908	Pulmonary fibrosis	CBFB	Inverse variance weighted	5.2040102830504	3	0.157453699776991
10053_5_ILK_ILK1	ebi-a-GCST90018908	Pulmonary fibrosis	ILK	MR Egger	0.646783043413838	1	0.421265178922657
10053_5_ILK_ILK1	ebi-a-GCST90018908	Pulmonary fibrosis	ILK	Inverse variance weighted	1.46463897946946	2	0.480792502475956
10056_5_FOXM1_FOXM1	ebi-a-GCST90018908	Pulmonary fibrosis	FOXM1	Inverse variance weighted	3.54769489007067	1	0.0596282321162257
10063_10_FANCL_FANCL	ebi-a-GCST90018908	Pulmonary fibrosis	FANCL	MR Egger	0.0409221697239829	1	0.839688228748575
10063_10_FANCL_FANCL	ebi-a-GCST90018908	Pulmonary fibrosis	FANCL	Inverse variance weighted	0.34782372865284	2	0.840370961055279
10064_12_RBBP9_RBBP9	ebi-a-GCST90018908	Pulmonary fibrosis	RBBP9	MR Egger	1.24317696442637	2	0.537090600755729
10064_12_RBBP9_RBBP9	ebi-a-GCST90018908	Pulmonary fibrosis	RBBP9	Inverse variance weighted	1.59600322313922	3	0.66029640128451
10074_128_BRD2_BRD2	ebi-a-GCST90018908	Pulmonary fibrosis	BRD2	Inverse variance weighted	0.581559905316638	1	0.445701536613696
10075_75_ACBD6_ACBD6	ebi-a-GCST90018908	Pulmonary fibrosis	ACBD6	MR Egger	1.15139278995663	1	0.283257779633153
10075_75_ACBD6_ACBD6	ebi-a-GCST90018908	Pulmonary fibrosis	ACBD6	Inverse variance weighted	2.17953696933017	2	0.336294341992065
10078_5_BAG3_BAG3	ebi-a-GCST90018908	Pulmonary fibrosis	BAG3	MR Egger	3.99896023276446	1	0.0455283420378801
10078_5_BAG3_BAG3	ebi-a-GCST90018908	Pulmonary fibrosis	BAG3	Inverse variance weighted	4.00189700564997	2	0.135206978196608
10081_17_SATB2_SATB2	ebi-a-GCST90018908	Pulmonary fibrosis	SATB2	MR Egger	1.08385929253052	3	0.780971874021257
10081_17_SATB2_SATB2	ebi-a-GCST90018908	Pulmonary fibrosis	SATB2	Inverse variance weighted	1.22653870547395	4	0.873710163654589
10082_251_NEFL_NFL	ebi-a-GCST90018908	Pulmonary fibrosis	NEFL	MR Egger	7.5707186307573	9	0.577917040004302
10082_251_NEFL_NFL	ebi-a-GCST90018908	Pulmonary fibrosis	NEFL	Inverse variance weighted	9.96624795411022	10	0.443459456779633
10085_25_STAR_STAR	ebi-a-GCST90018908	Pulmonary fibrosis	STAR	MR Egger	1.12333283777034	1	0.289201937975477
10085_25_STAR_STAR	ebi-a-GCST90018908	Pulmonary fibrosis	STAR	Inverse variance weighted	1.13563574144857	2	0.566760835723278
10088_37_APRT_APT	ebi-a-GCST90018908	Pulmonary fibrosis	APRT	MR Egger	3.46132339265569	4	0.483783523945817
10088_37_APRT_APT	ebi-a-GCST90018908	Pulmonary fibrosis	APRT	Inverse variance weighted	3.91667074634501	5	0.561474731874236
10089_7_ASMTL_ASML	ebi-a-GCST90018908	Pulmonary fibrosis	ASMTL	Inverse variance weighted	2.26890261578667	1	0.131993335932841
10339_48_ENO2_NSE	ebi-a-GCST90018908	Pulmonary fibrosis	ENO2	MR Egger	0.763037755538448	4	0.943333549565833
10339_48_ENO2_NSE	ebi-a-GCST90018908	Pulmonary fibrosis	ENO2	Inverse variance weighted	2.84221761956839	5	0.724295506632284
10342_55_PIAS4_PIAS4	ebi-a-GCST90018908	Pulmonary fibrosis	PIAS4	Inverse variance weighted	1.44034336562656	1	0.230083784510652
10344_334_IL10RA_IL_10_Ra	ebi-a-GCST90018908	Pulmonary fibrosis	IL10RA	MR Egger	8.25640397227829	7	0.310528484499096
10344_334_IL10RA_IL_10_Ra	ebi-a-GCST90018908	Pulmonary fibrosis	IL10RA	Inverse variance weighted	8.7731423585012	8	0.361793486822564
10346_5_STAT3_STAT3	ebi-a-GCST90018908	Pulmonary fibrosis	STAT3	MR Egger	2.06295620844233	3	0.559443249307475
10346_5_STAT3_STAT3	ebi-a-GCST90018908	Pulmonary fibrosis	STAT3	Inverse variance weighted	4.20166986802374	4	0.379400264156925
10356_21_JUN_c_Jun	ebi-a-GCST90018908	Pulmonary fibrosis	JUN	MR Egger	5.14254483574789	4	0.2729817144677
10356_21_JUN_c_Jun	ebi-a-GCST90018908	Pulmonary fibrosis	JUN	Inverse variance weighted	6.52771754254293	5	0.258198873766379
10363_13_SMAD3_SMAD3	ebi-a-GCST90018908	Pulmonary fibrosis	SMAD3	MR Egger	2.37744039466355	2	0.304610856499728
10363_13_SMAD3_SMAD3	ebi-a-GCST90018908	Pulmonary fibrosis	SMAD3	Inverse variance weighted	2.4105334407029	3	0.491676838113992
10364_6_SMAD2_SMAD2	ebi-a-GCST90018908	Pulmonary fibrosis	SMAD2	MR Egger	0.67170750730952	1	0.412456925012645
10364_6_SMAD2_SMAD2	ebi-a-GCST90018908	Pulmonary fibrosis	SMAD2	Inverse variance weighted	0.723795958022826	2	0.696353406880949
10366_11_PDGFRA_PDGFRA	ebi-a-GCST90018908	Pulmonary fibrosis	PDGFRA	MR Egger	12.2937232417099	12	0.422388042151593
10366_11_PDGFRA_PDGFRA	ebi-a-GCST90018908	Pulmonary fibrosis	PDGFRA	Inverse variance weighted	13.1421216635951	13	0.436894727782602
10370_21_STAT1_STAT1	ebi-a-GCST90018908	Pulmonary fibrosis	STAT1	MR Egger	2.03004272667826	2	0.362394687789178
10370_21_STAT1_STAT1	ebi-a-GCST90018908	Pulmonary fibrosis	STAT1	Inverse variance weighted	2.72571502774241	3	0.435874968432553
10372_18_STAT6_STAT6	ebi-a-GCST90018908	Pulmonary fibrosis	STAT6	MR Egger	6.25281726587621	7	0.510558924614308
10372_18_STAT6_STAT6	ebi-a-GCST90018908	Pulmonary fibrosis	STAT6	Inverse variance weighted	7.03775839045818	8	0.532564359605931
10390_21_ZNRF3_ZNRF3	ebi-a-GCST90018908	Pulmonary fibrosis	ZNRF3	MR Egger	0.564177008707643	4	0.966960036116086
10390_21_ZNRF3_ZNRF3	ebi-a-GCST90018908	Pulmonary fibrosis	ZNRF3	Inverse variance weighted	1.60186935145097	5	0.901023191885727
10391_1_ANGPTL3_ANGL3	ebi-a-GCST90018908	Pulmonary fibrosis	ANGPTL3	MR Egger	4.19403573440653	10	0.93816940569416
10391_1_ANGPTL3_ANGL3	ebi-a-GCST90018908	Pulmonary fibrosis	ANGPTL3	Inverse variance weighted	5.68460339867985	11	0.89355803555824
10418_36_STX12_STX12	ebi-a-GCST90018908	Pulmonary fibrosis	STX12	MR Egger	0.485808585477026	1	0.485802979903854
10418_36_STX12_STX12	ebi-a-GCST90018908	Pulmonary fibrosis	STX12	Inverse variance weighted	0.523038925310349	2	0.769880891352213
10419_1_SCARA5_SCAR5	ebi-a-GCST90018908	Pulmonary fibrosis	SCARA5	MR Egger	4.56725997516772	9	0.870284111501609
10419_1_SCARA5_SCAR5	ebi-a-GCST90018908	Pulmonary fibrosis	SCARA5	Inverse variance weighted	5.40821485097248	10	0.862296009463435
10424_31_NPDC1_NPDC1	ebi-a-GCST90018908	Pulmonary fibrosis	NPDC1	MR Egger	0.378745689567294	1	0.538275287618997
10424_31_NPDC1_NPDC1	ebi-a-GCST90018908	Pulmonary fibrosis	NPDC1	Inverse variance weighted	1.65120836514556	2	0.437970298489515
10425_3_B4GALT5_B4GT5	ebi-a-GCST90018908	Pulmonary fibrosis	B4GALT5	Inverse variance weighted	0.0467453329900233	1	0.828826638666855
10426_21_GOSR2_GOSR2	ebi-a-GCST90018908	Pulmonary fibrosis	GOSR2	MR Egger	0.903262692458506	2	0.636588807336649
10426_21_GOSR2_GOSR2	ebi-a-GCST90018908	Pulmonary fibrosis	GOSR2	Inverse variance weighted	1.12382209797685	3	0.771326668686866
10430_31_SLC3A2_4F2	ebi-a-GCST90018908	Pulmonary fibrosis	SLC3A2	MR Egger	0.67236934923992	2	0.714491145250835
10430_31_SLC3A2_4F2	ebi-a-GCST90018908	Pulmonary fibrosis	SLC3A2	Inverse variance weighted	0.986397676625543	3	0.804543269847761
10435_2_AGA_ASPG	ebi-a-GCST90018908	Pulmonary fibrosis	AGA	MR Egger	1.96651687844518	3	0.579385255045947
10435_2_AGA_ASPG	ebi-a-GCST90018908	Pulmonary fibrosis	AGA	Inverse variance weighted	2.58531721809673	4	0.629426305769617
10438_19_CSF2RA_CSF2R	ebi-a-GCST90018908	Pulmonary fibrosis	CSF2RA	MR Egger	1.73249299010907	2	0.420527040917805
10438_19_CSF2RA_CSF2R	ebi-a-GCST90018908	Pulmonary fibrosis	CSF2RA	Inverse variance weighted	1.85532843922321	3	0.602969486930934
10440_26_CLMP_ACAM	ebi-a-GCST90018908	Pulmonary fibrosis	CLMP	MR Egger	1.1356817994332	2	0.566747783942631
10440_26_CLMP_ACAM	ebi-a-GCST90018908	Pulmonary fibrosis	CLMP	Inverse variance weighted	1.76588797008711	3	0.622386077355263
10442_1_TMEM190_TM190	ebi-a-GCST90018908	Pulmonary fibrosis	TMEM190	MR Egger	5.70885152179398	9	0.768666846128895
10442_1_TMEM190_TM190	ebi-a-GCST90018908	Pulmonary fibrosis	TMEM190	Inverse variance weighted	6.02173330499213	10	0.813434011188898
10445_20_APOM_ApoM	ebi-a-GCST90018908	Pulmonary fibrosis	APOM	MR Egger	6.62595538654134	10	0.760221928674872
10445_20_APOM_ApoM	ebi-a-GCST90018908	Pulmonary fibrosis	APOM	Inverse variance weighted	7.02236331324432	11	0.797269592323335
10447_18_PABPC3_PABP3	ebi-a-GCST90018908	Pulmonary fibrosis	PABPC3	Inverse variance weighted	2.12802549638451	1	0.144626951647586
10449_31_SHISA2_TMM46	ebi-a-GCST90018908	Pulmonary fibrosis	SHISA2	MR Egger	4.52733504807339	5	0.47623445429778
10449_31_SHISA2_TMM46	ebi-a-GCST90018908	Pulmonary fibrosis	SHISA2	Inverse variance weighted	7.20170943430292	6	0.302595539187875
10451_11_NUCB1_NUCB1	ebi-a-GCST90018908	Pulmonary fibrosis	NUCB1	MR Egger	2.8486483246948	3	0.415554022295743
10451_11_NUCB1_NUCB1	ebi-a-GCST90018908	Pulmonary fibrosis	NUCB1	Inverse variance weighted	3.53550166695739	4	0.472500810558608
10453_7_CEACAM20_CEA20	ebi-a-GCST90018908	Pulmonary fibrosis	CEACAM20	MR Egger	0.764650040091522	1	0.381877210733023
10453_7_CEACAM20_CEA20	ebi-a-GCST90018908	Pulmonary fibrosis	CEACAM20	Inverse variance weighted	1.42991407009567	2	0.489213130363542
10455_196_IL31_IL_31	ebi-a-GCST90018908	Pulmonary fibrosis	IL31	MR Egger	1.36273798483119	3	0.714291919442802
10455_196_IL31_IL_31	ebi-a-GCST90018908	Pulmonary fibrosis	IL31	Inverse variance weighted	1.38620723172663	4	0.846588688507692
10464_6_ANTXR1_ANTR1	ebi-a-GCST90018908	Pulmonary fibrosis	ANTXR1	MR Egger	0.826771893309431	4	0.934823310418776
10464_6_ANTXR1_ANTR1	ebi-a-GCST90018908	Pulmonary fibrosis	ANTXR1	Inverse variance weighted	1.13444008216713	5	0.951010182136915
10499_1_TMEM106A_T106A	ebi-a-GCST90018908	Pulmonary fibrosis	TMEM106A	MR Egger	4.77287862859021	3	0.189203808652462
10499_1_TMEM106A_T106A	ebi-a-GCST90018908	Pulmonary fibrosis	TMEM106A	Inverse variance weighted	5.44860020485141	4	0.244284643907794
10506_53_PGRMC2_PGRC2	ebi-a-GCST90018908	Pulmonary fibrosis	PGRMC2	MR Egger	0.107595702887171	2	0.947623647893684
10506_53_PGRMC2_PGRC2	ebi-a-GCST90018908	Pulmonary fibrosis	PGRMC2	Inverse variance weighted	0.197026134088917	3	0.97806794775256
10507_166_ACRV1_sperm_protein_10	ebi-a-GCST90018908	Pulmonary fibrosis	ACRV1	MR Egger	2.94741718533135	5	0.708092443445094
10507_166_ACRV1_sperm_protein_10	ebi-a-GCST90018908	Pulmonary fibrosis	ACRV1	Inverse variance weighted	3.10544725278974	6	0.795500514283067
10511_10_COL6A3_Collagen_alpha_3_VI_	ebi-a-GCST90018908	Pulmonary fibrosis	COL6A3	MR Egger	1.30588552408112	1	0.253140956984525
10511_10_COL6A3_Collagen_alpha_3_VI_	ebi-a-GCST90018908	Pulmonary fibrosis	COL6A3	Inverse variance weighted	1.43858963639598	2	0.48709562584783
10512_13_CSF2RB_IL3RB	ebi-a-GCST90018908	Pulmonary fibrosis	CSF2RB	MR Egger	6.40810724268173	5	0.268508040769446
10512_13_CSF2RB_IL3RB	ebi-a-GCST90018908	Pulmonary fibrosis	CSF2RB	Inverse variance weighted	6.43271051678251	6	0.376500833680454
10513_13_KCNIP3_CSEN	ebi-a-GCST90018908	Pulmonary fibrosis	KCNIP3	Inverse variance weighted	0.194367738595047	1	0.659305978793352
10514_5_PTGDS_PGD2_synthase	ebi-a-GCST90018908	Pulmonary fibrosis	PTGDS	MR Egger	0.453194072280168	3	0.929047337293168
10514_5_PTGDS_PGD2_synthase	ebi-a-GCST90018908	Pulmonary fibrosis	PTGDS	Inverse variance weighted	0.546487679824701	4	0.968820437555326
10521_10_MXRA8_MXRA8	ebi-a-GCST90018908	Pulmonary fibrosis	MXRA8	MR Egger	10.4649478050053	9	0.314171511779463
10521_10_MXRA8_MXRA8	ebi-a-GCST90018908	Pulmonary fibrosis	MXRA8	Inverse variance weighted	11.6108797202095	10	0.311942435708753
10527_22_DHX9_DHX9	ebi-a-GCST90018908	Pulmonary fibrosis	DHX9	MR Egger	2.60951249780563	2	0.271238641705002
10527_22_DHX9_DHX9	ebi-a-GCST90018908	Pulmonary fibrosis	DHX9	Inverse variance weighted	2.88594414801999	3	0.409546682217568
10530_8_PSMB6_PSB6	ebi-a-GCST90018908	Pulmonary fibrosis	PSMB6	MR Egger	4.529504841851	2	0.103855743867068
10530_8_PSMB6_PSB6	ebi-a-GCST90018908	Pulmonary fibrosis	PSMB6	Inverse variance weighted	4.96475998342525	3	0.174395853360923
10535_25_COX6A2_CX6A2	ebi-a-GCST90018908	Pulmonary fibrosis	COX6A2	MR Egger	0.107417158355037	1	0.743104045187169
10535_25_COX6A2_CX6A2	ebi-a-GCST90018908	Pulmonary fibrosis	COX6A2	Inverse variance weighted	0.267185267877695	2	0.874946415490775
10539_30_CD99L2_C99L2	ebi-a-GCST90018908	Pulmonary fibrosis	CD99L2	MR Egger	0.0287119017484554	1	0.865445948639378
10539_30_CD99L2_C99L2	ebi-a-GCST90018908	Pulmonary fibrosis	CD99L2	Inverse variance weighted	0.344682468275909	2	0.84169191014593
10546_2_TSPEAR_TSEAR	ebi-a-GCST90018908	Pulmonary fibrosis	TSPEAR	MR Egger	1.01339881464197	2	0.602480844598059
10546_2_TSPEAR_TSEAR	ebi-a-GCST90018908	Pulmonary fibrosis	TSPEAR	Inverse variance weighted	1.25216737949992	3	0.740521497887275
10550_37_BMPR1B_BMP_RIB	ebi-a-GCST90018908	Pulmonary fibrosis	BMPR1B	MR Egger	0.68655572632559	1	0.407338382418444
10550_37_BMPR1B_BMP_RIB	ebi-a-GCST90018908	Pulmonary fibrosis	BMPR1B	Inverse variance weighted	1.08050243584373	2	0.582601873956268
10551_7_LAT_LAT	ebi-a-GCST90018908	Pulmonary fibrosis	LAT	MR Egger	1.42756189228313	1	0.232162751403178
10551_7_LAT_LAT	ebi-a-GCST90018908	Pulmonary fibrosis	LAT	Inverse variance weighted	4.12452365113779	2	0.127166017019204
10552_88_KLRC4_NKG2F	ebi-a-GCST90018908	Pulmonary fibrosis	KLRC4	MR Egger	0.199070845062177	1	0.655471880667139
10552_88_KLRC4_NKG2F	ebi-a-GCST90018908	Pulmonary fibrosis	KLRC4	Inverse variance weighted	0.200010629115274	2	0.904832609238128
10557_6_TEX29_TEX29	ebi-a-GCST90018908	Pulmonary fibrosis	TEX29	MR Egger	0.662098619526026	6	0.995272777988963
10557_6_TEX29_TEX29	ebi-a-GCST90018908	Pulmonary fibrosis	TEX29	Inverse variance weighted	1.24150979015318	7	0.989939529062867
10558_26_PCDH9_PCDH9	ebi-a-GCST90018908	Pulmonary fibrosis	PCDH9	MR Egger	15.6222269067287	15	0.407592949356113
10558_26_PCDH9_PCDH9	ebi-a-GCST90018908	Pulmonary fibrosis	PCDH9	Inverse variance weighted	15.6946848916861	16	0.474465089991848
10560_1_ITM2C_ITM2C	ebi-a-GCST90018908	Pulmonary fibrosis	ITM2C	MR Egger	0.0825615402988719	1	0.773855641944315
10560_1_ITM2C_ITM2C	ebi-a-GCST90018908	Pulmonary fibrosis	ITM2C	Inverse variance weighted	0.75963688256019	2	0.683985581486343
10561_5_PGLYRP3_PGRP_I_alpha	ebi-a-GCST90018908	Pulmonary fibrosis	PGLYRP3	MR Egger	1.62539774499859	3	0.653644860734841
10561_5_PGLYRP3_PGRP_I_alpha	ebi-a-GCST90018908	Pulmonary fibrosis	PGLYRP3	Inverse variance weighted	7.92244646276196	4	0.0944607474360831
10565_19_SLITRK3_SLIK3	ebi-a-GCST90018908	Pulmonary fibrosis	SLITRK3	MR Egger	18.2917151372554	20	0.568198194789543
10565_19_SLITRK3_SLIK3	ebi-a-GCST90018908	Pulmonary fibrosis	SLITRK3	Inverse variance weighted	18.3775563920256	21	0.625002196946089
10569_28_SCGB1A1_Urinary_protein_1	ebi-a-GCST90018908	Pulmonary fibrosis	SCGB1A1	MR Egger	6.09102798723987	7	0.529161665581068
10569_28_SCGB1A1_Urinary_protein_1	ebi-a-GCST90018908	Pulmonary fibrosis	SCGB1A1	Inverse variance weighted	6.80387770366939	8	0.557933237394601
10571_14_MGAT1_MGAT1	ebi-a-GCST90018908	Pulmonary fibrosis	MGAT1	MR Egger	1.6242891781081	1	0.202494758581034
10571_14_MGAT1_MGAT1	ebi-a-GCST90018908	Pulmonary fibrosis	MGAT1	Inverse variance weighted	1.63421570552426	2	0.441707291474843
10572_65_CST8_CST8	ebi-a-GCST90018908	Pulmonary fibrosis	CST8	MR Egger	8.42239551252396	9	0.492201830999693
10572_65_CST8_CST8	ebi-a-GCST90018908	Pulmonary fibrosis	CST8	Inverse variance weighted	8.50417471343737	10	0.579713586080489
10574_10_AXL_AXL	ebi-a-GCST90018908	Pulmonary fibrosis	AXL	MR Egger	5.89845125694182	5	0.316225820442277
10574_10_AXL_AXL	ebi-a-GCST90018908	Pulmonary fibrosis	AXL	Inverse variance weighted	6.05396845565128	6	0.417171755112165
10575_31_PUF60_PUF60	ebi-a-GCST90018908	Pulmonary fibrosis	PUF60	MR Egger	0.961453528776092	2	0.61833384544999
10575_31_PUF60_PUF60	ebi-a-GCST90018908	Pulmonary fibrosis	PUF60	Inverse variance weighted	3.77611549612592	3	0.286676549215992
10580_14_SFTA2_SFTA2	ebi-a-GCST90018908	Pulmonary fibrosis	SFTA2	MR Egger	1.25090126226595	2	0.535020277394201
10580_14_SFTA2_SFTA2	ebi-a-GCST90018908	Pulmonary fibrosis	SFTA2	Inverse variance weighted	1.56755470619322	3	0.666768739825431
10582_36_POMK_SG196	ebi-a-GCST90018908	Pulmonary fibrosis	POMK	MR Egger	4.84427113439498	4	0.303652666207592
10582_36_POMK_SG196	ebi-a-GCST90018908	Pulmonary fibrosis	POMK	Inverse variance weighted	5.9693391457944	5	0.30921379676277
10584_7_NDUFS4_NDUS4	ebi-a-GCST90018908	Pulmonary fibrosis	NDUFS4	MR Egger	13.454280191986	21	0.891880815996475
10584_7_NDUFS4_NDUS4	ebi-a-GCST90018908	Pulmonary fibrosis	NDUFS4	Inverse variance weighted	14.2138541400765	22	0.893715606510707
10600_24_CLGN_CLGN	ebi-a-GCST90018908	Pulmonary fibrosis	CLGN	MR Egger	5.82031914376733	10	0.830126499721845
10600_24_CLGN_CLGN	ebi-a-GCST90018908	Pulmonary fibrosis	CLGN	Inverse variance weighted	6.01776390339182	11	0.872176364695856
10603_1_HTN3_HIS3	ebi-a-GCST90018908	Pulmonary fibrosis	HTN3	MR Egger	13.4148393184005	12	0.339622864583691
10603_1_HTN3_HIS3	ebi-a-GCST90018908	Pulmonary fibrosis	HTN3	Inverse variance weighted	13.450538217357	13	0.413643495147782
10605_22_APMAP_APMAP	ebi-a-GCST90018908	Pulmonary fibrosis	APMAP	MR Egger	0.0369859713424332	2	0.981676960372601
10605_22_APMAP_APMAP	ebi-a-GCST90018908	Pulmonary fibrosis	APMAP	Inverse variance weighted	0.0454951275513481	3	0.997454070563801
10606_34_TOR1AIP1_TOIP1	ebi-a-GCST90018908	Pulmonary fibrosis	TOR1AIP1	MR Egger	1.50871214988598	2	0.47031336380582
10606_34_TOR1AIP1_TOIP1	ebi-a-GCST90018908	Pulmonary fibrosis	TOR1AIP1	Inverse variance weighted	3.3758478181084	3	0.337224785091693
10608_9_HTN1_HIS1	ebi-a-GCST90018908	Pulmonary fibrosis	HTN1	MR Egger	0.168997276281935	2	0.918972906887534
10608_9_HTN1_HIS1	ebi-a-GCST90018908	Pulmonary fibrosis	HTN1	Inverse variance weighted	0.286830205947384	3	0.962486030081359
10612_18_PLOD3_PLOD3	ebi-a-GCST90018908	Pulmonary fibrosis	PLOD3	MR Egger	5.31400464905417	7	0.621702606290619
10612_18_PLOD3_PLOD3	ebi-a-GCST90018908	Pulmonary fibrosis	PLOD3	Inverse variance weighted	5.36170063630955	8	0.718309466880292
10615_18_MPZ_MYP0	ebi-a-GCST90018908	Pulmonary fibrosis	MPZ	MR Egger	12.4586480526862	16	0.711850253874701
10615_18_MPZ_MYP0	ebi-a-GCST90018908	Pulmonary fibrosis	MPZ	Inverse variance weighted	14.3411056289906	17	0.642826476557579
10618_190_LRP2_megalin	ebi-a-GCST90018908	Pulmonary fibrosis	LRP2	MR Egger	1.27524754210138	1	0.258784548055726
10618_190_LRP2_megalin	ebi-a-GCST90018908	Pulmonary fibrosis	LRP2	Inverse variance weighted	1.28478032372956	2	0.526033614777749
10620_21_MSMB_PSP_94	ebi-a-GCST90018908	Pulmonary fibrosis	MSMB	MR Egger	11.6451475697779	11	0.39089846032664
10620_21_MSMB_PSP_94	ebi-a-GCST90018908	Pulmonary fibrosis	MSMB	Inverse variance weighted	11.7472889737478	12	0.466182775126952
10621_26_PRR16_PRR16	ebi-a-GCST90018908	Pulmonary fibrosis	PRR16	MR Egger	0.543414540329	1	0.461021065089013
10621_26_PRR16_PRR16	ebi-a-GCST90018908	Pulmonary fibrosis	PRR16	Inverse variance weighted	2.31741328889525	2	0.313891892283234
10624_45_SPINK13_ISK13	ebi-a-GCST90018908	Pulmonary fibrosis	SPINK13	MR Egger	2.47219683982352	1	0.115875866273615
10624_45_SPINK13_ISK13	ebi-a-GCST90018908	Pulmonary fibrosis	SPINK13	Inverse variance weighted	3.56606945936081	2	0.168127151836505
10627_87_APLP2_APLP2	ebi-a-GCST90018908	Pulmonary fibrosis	APLP2	MR Egger	7.3978988663638	5	0.19268953596034
10627_87_APLP2_APLP2	ebi-a-GCST90018908	Pulmonary fibrosis	APLP2	Inverse variance weighted	8.38566793956177	6	0.211187553383158
10630_5_HTATIP2_HTAI2	ebi-a-GCST90018908	Pulmonary fibrosis	HTATIP2	MR Egger	5.17492565413644	7	0.638625732611617
10630_5_HTATIP2_HTAI2	ebi-a-GCST90018908	Pulmonary fibrosis	HTATIP2	Inverse variance weighted	5.19253219368196	8	0.736813803287393
10643_16_OLFM3_NOE3	ebi-a-GCST90018908	Pulmonary fibrosis	OLFM3	MR Egger	4.09269420151764	4	0.393606381882156
10643_16_OLFM3_NOE3	ebi-a-GCST90018908	Pulmonary fibrosis	OLFM3	Inverse variance weighted	5.33401442922438	5	0.37649013712656
10647_18_ASCC1_ASCC1	ebi-a-GCST90018908	Pulmonary fibrosis	ASCC1	MR Egger	4.32682173848763	3	0.228267383346182
10647_18_ASCC1_ASCC1	ebi-a-GCST90018908	Pulmonary fibrosis	ASCC1	Inverse variance weighted	4.9153731042909	4	0.296091481509354
10666_7_GNPTG_GNPTG	ebi-a-GCST90018908	Pulmonary fibrosis	GNPTG	MR Egger	10.8094979202733	9	0.288993305140712
10666_7_GNPTG_GNPTG	ebi-a-GCST90018908	Pulmonary fibrosis	GNPTG	Inverse variance weighted	10.8104356380344	10	0.372476382186523
10672_75_SFTPB_SP_B	ebi-a-GCST90018908	Pulmonary fibrosis	SFTPB	MR Egger	6.81438646915353	6	0.338354386179262
10672_75_SFTPB_SP_B	ebi-a-GCST90018908	Pulmonary fibrosis	SFTPB	Inverse variance weighted	7.03641160021567	7	0.425098575504962
10675_223_TMX2_TMX2	ebi-a-GCST90018908	Pulmonary fibrosis	TMX2	MR Egger	5.26281965780408	5	0.384654435933861
10675_223_TMX2_TMX2	ebi-a-GCST90018908	Pulmonary fibrosis	TMX2	Inverse variance weighted	5.85000528591272	6	0.440200798893788
10677_9_NDUFB4_NDUB4	ebi-a-GCST90018908	Pulmonary fibrosis	NDUFB4	MR Egger	12.2860642536909	11	0.342529358532412
10677_9_NDUFB4_NDUB4	ebi-a-GCST90018908	Pulmonary fibrosis	NDUFB4	Inverse variance weighted	13.3680831609244	12	0.342864006941748
10693_43_KLRG2_KLRG2	ebi-a-GCST90018908	Pulmonary fibrosis	KLRG2	MR Egger	1.4325576847102	2	0.488566912055146
10693_43_KLRG2_KLRG2	ebi-a-GCST90018908	Pulmonary fibrosis	KLRG2	Inverse variance weighted	1.68042966867101	3	0.641293457317285
10695_12_WFDC10B_WF10B	ebi-a-GCST90018908	Pulmonary fibrosis	WFDC10B	Inverse variance weighted	1.08062597258329	1	0.298557563870307
10700_10_IGSF11_IGS11	ebi-a-GCST90018908	Pulmonary fibrosis	IGSF11	Inverse variance weighted	0.0333779479516508	1	0.855036297773421
10702_1_COL28A1_COSA1	ebi-a-GCST90018908	Pulmonary fibrosis	COL28A1	MR Egger	7.83311013739212	3	0.0495897210673874
10702_1_COL28A1_COSA1	ebi-a-GCST90018908	Pulmonary fibrosis	COL28A1	Inverse variance weighted	7.91751325327406	4	0.0946469526870172
10703_203_SUDS3_SDS3	ebi-a-GCST90018908	Pulmonary fibrosis	SUDS3	MR Egger	3.17826523548157	1	0.074623917278499
10703_203_SUDS3_SDS3	ebi-a-GCST90018908	Pulmonary fibrosis	SUDS3	Inverse variance weighted	3.32900409496602	2	0.189284889405755
10708_3_GNRH2_GON2	ebi-a-GCST90018908	Pulmonary fibrosis	GNRH2	MR Egger	3.09610603251931	2	0.21266161973096
10708_3_GNRH2_GON2	ebi-a-GCST90018908	Pulmonary fibrosis	GNRH2	Inverse variance weighted	3.13590459356541	3	0.371142281803869
10710_23_ZPBP2_ZPBP2	ebi-a-GCST90018908	Pulmonary fibrosis	ZPBP2	Inverse variance weighted	0.717064220239541	1	0.397108589777574
10714_7_ACE_ACE	ebi-a-GCST90018908	Pulmonary fibrosis	ACE	MR Egger	10.2376989471167	17	0.893347482142693
10714_7_ACE_ACE	ebi-a-GCST90018908	Pulmonary fibrosis	ACE	Inverse variance weighted	11.2148141822041	18	0.885019459023536
10716_35_PSMD5_PSMD5	ebi-a-GCST90018908	Pulmonary fibrosis	PSMD5	MR Egger	0.970852483121488	2	0.615434816952753
10716_35_PSMD5_PSMD5	ebi-a-GCST90018908	Pulmonary fibrosis	PSMD5	Inverse variance weighted	2.67437432547801	3	0.444599689467139
10731_10_HS3ST5_HS3S5	ebi-a-GCST90018908	Pulmonary fibrosis	HS3ST5	MR Egger	3.13633453365117	3	0.371078965639174
10731_10_HS3ST5_HS3S5	ebi-a-GCST90018908	Pulmonary fibrosis	HS3ST5	Inverse variance weighted	3.90123865950666	4	0.419536713699144
10734_339_GAL3ST2_G3ST2	ebi-a-GCST90018908	Pulmonary fibrosis	GAL3ST2	MR Egger	8.1714182763176	8	0.416907263511824
10734_339_GAL3ST2_G3ST2	ebi-a-GCST90018908	Pulmonary fibrosis	GAL3ST2	Inverse variance weighted	8.89690346214946	9	0.446844912331203
10737_96_SERPINB1_Serpin_B1	ebi-a-GCST90018908	Pulmonary fibrosis	SERPINB1	MR Egger	0.371041136035144	1	0.542437306071643
10737_96_SERPINB1_Serpin_B1	ebi-a-GCST90018908	Pulmonary fibrosis	SERPINB1	Inverse variance weighted	4.58015797236166	2	0.101258463518698
10748_216_PCDHB2_PCDB2	ebi-a-GCST90018908	Pulmonary fibrosis	PCDHB2	MR Egger	2.13825584253146	5	0.829702889838812
10748_216_PCDHB2_PCDB2	ebi-a-GCST90018908	Pulmonary fibrosis	PCDHB2	Inverse variance weighted	2.19649941148364	6	0.900768515355247
10752_8_CDYL2_CDYL2	ebi-a-GCST90018908	Pulmonary fibrosis	CDYL2	MR Egger	0.020086526804074	2	0.99000700175171
10752_8_CDYL2_CDYL2	ebi-a-GCST90018908	Pulmonary fibrosis	CDYL2	Inverse variance weighted	0.108031379836863	3	0.990856510395033
10753_31_ADAM7_ADAM7	ebi-a-GCST90018908	Pulmonary fibrosis	ADAM7	MR Egger	0.584896642090576	1	0.4443993687127
10753_31_ADAM7_ADAM7	ebi-a-GCST90018908	Pulmonary fibrosis	ADAM7	Inverse variance weighted	1.04533672020415	2	0.592936267715263
10754_113_PROK2_Prokineticin_2	ebi-a-GCST90018908	Pulmonary fibrosis	PROK2	MR Egger	8.12067479240656	11	0.702454899057034
10754_113_PROK2_Prokineticin_2	ebi-a-GCST90018908	Pulmonary fibrosis	PROK2	Inverse variance weighted	11.0019475318867	12	0.52875178976869
10758_2_KERA_KERA	ebi-a-GCST90018908	Pulmonary fibrosis	KERA	MR Egger	3.81177834683641	4	0.43207774305413
10758_2_KERA_KERA	ebi-a-GCST90018908	Pulmonary fibrosis	KERA	Inverse variance weighted	4.56573791785135	5	0.471136399567813
10760_107_GRIA4_GRIA4	ebi-a-GCST90018908	Pulmonary fibrosis	GRIA4	MR Egger	6.50308475405821	6	0.369250919845285
10760_107_GRIA4_GRIA4	ebi-a-GCST90018908	Pulmonary fibrosis	GRIA4	Inverse variance weighted	7.33971488959438	7	0.394386049351157
10761_5_TMED2_TMED2	ebi-a-GCST90018908	Pulmonary fibrosis	TMED2	Inverse variance weighted	3.80834459326666	1	0.0509978293469018
10762_2_KLRG2_KLRG2	ebi-a-GCST90018908	Pulmonary fibrosis	KLRG2	MR Egger	0.0353936121998427	2	0.982458862740103
10762_2_KLRG2_KLRG2	ebi-a-GCST90018908	Pulmonary fibrosis	KLRG2	Inverse variance weighted	0.721273303403712	3	0.868189211106412
10772_21_CSGALNACT2_CGAT2	ebi-a-GCST90018908	Pulmonary fibrosis	CSGALNACT2	MR Egger	3.0907195050329	3	0.377848408556526
10772_21_CSGALNACT2_CGAT2	ebi-a-GCST90018908	Pulmonary fibrosis	CSGALNACT2	Inverse variance weighted	3.53427995470401	4	0.472685181789156
10781_19_CLEC4G_CLC4G	ebi-a-GCST90018908	Pulmonary fibrosis	CLEC4G	MR Egger	1.99311179851036	3	0.573837606784994
10781_19_CLEC4G_CLC4G	ebi-a-GCST90018908	Pulmonary fibrosis	CLEC4G	Inverse variance weighted	2.10140217313301	4	0.717114786509244
10798_4_CD300E_CLM2	ebi-a-GCST90018908	Pulmonary fibrosis	CD300E	MR Egger	4.03821814071486	1	0.0444807634924062
10798_4_CD300E_CLM2	ebi-a-GCST90018908	Pulmonary fibrosis	CD300E	Inverse variance weighted	4.63165691910883	2	0.0986843940978335
10800_15_SERPINH1_Collagen_binding_protein	ebi-a-GCST90018908	Pulmonary fibrosis	SERPINH1	MR Egger	4.80615369592325	5	0.439992726237706
10800_15_SERPINH1_Collagen_binding_protein	ebi-a-GCST90018908	Pulmonary fibrosis	SERPINH1	Inverse variance weighted	4.84224339261112	6	0.564200172805416
10809_14_KLRB1_KLRB1	ebi-a-GCST90018908	Pulmonary fibrosis	KLRB1	MR Egger	4.30874266620624	6	0.634972419874994
10809_14_KLRB1_KLRB1	ebi-a-GCST90018908	Pulmonary fibrosis	KLRB1	Inverse variance weighted	4.42542022319428	7	0.72967832833141
10814_7_CD1A_CD1A	ebi-a-GCST90018908	Pulmonary fibrosis	CD1A	MR Egger	7.80550152704573	6	0.252701934498377
10814_7_CD1A_CD1A	ebi-a-GCST90018908	Pulmonary fibrosis	CD1A	Inverse variance weighted	8.68956966705472	7	0.275718586593277
10815_2_HABP4_HABP4	ebi-a-GCST90018908	Pulmonary fibrosis	HABP4	MR Egger	2.66707686905801	4	0.614987905334113
10815_2_HABP4_HABP4	ebi-a-GCST90018908	Pulmonary fibrosis	HABP4	Inverse variance weighted	3.0213143113006	5	0.696699629656205
10816_150_PILRA_PILRA_isoform_FDF03_M14	ebi-a-GCST90018908	Pulmonary fibrosis	PILRA	MR Egger	20.6334440208082	22	0.543479770839162
10816_150_PILRA_PILRA_isoform_FDF03_M14	ebi-a-GCST90018908	Pulmonary fibrosis	PILRA	Inverse variance weighted	20.7211324488865	23	0.598113128880963
10817_26_TOMM20L_TO20L	ebi-a-GCST90018908	Pulmonary fibrosis	TOMM20L	MR Egger	5.41165583661081	6	0.49219794054895
10817_26_TOMM20L_TO20L	ebi-a-GCST90018908	Pulmonary fibrosis	TOMM20L	Inverse variance weighted	7.30550160486439	7	0.397779124256242
10818_36_SMPD1_ASM	ebi-a-GCST90018908	Pulmonary fibrosis	SMPD1	MR Egger	27.2318025178726	28	0.505652843065951
10818_36_SMPD1_ASM	ebi-a-GCST90018908	Pulmonary fibrosis	SMPD1	Inverse variance weighted	27.4118370684638	29	0.549495912153316
10825_12_VSIG10_VSI10	ebi-a-GCST90018908	Pulmonary fibrosis	VSIG10	Inverse variance weighted	0.0358073218836584	1	0.849913945373469
10832_24_B4GALT6_B4GT6	ebi-a-GCST90018908	Pulmonary fibrosis	B4GALT6	MR Egger	17.4960076135566	19	0.556302786474847
10832_24_B4GALT6_B4GT6	ebi-a-GCST90018908	Pulmonary fibrosis	B4GALT6	Inverse variance weighted	17.5800538667118	20	0.615050542507778
10833_64_HHIP_HHIP	ebi-a-GCST90018908	Pulmonary fibrosis	HHIP	MR Egger	4.2649957710676	5	0.51192742309117
10833_64_HHIP_HHIP	ebi-a-GCST90018908	Pulmonary fibrosis	HHIP	Inverse variance weighted	9.63908930160549	6	0.140696788283259
10835_25_A4GNT_A4GCT	ebi-a-GCST90018908	Pulmonary fibrosis	A4GNT	MR Egger	0.0707616775498043	2	0.965237746289734
10835_25_A4GNT_A4GCT	ebi-a-GCST90018908	Pulmonary fibrosis	A4GNT	Inverse variance weighted	0.150197412559986	3	0.985197752110383
10842_7_GCNT4_GCNT4	ebi-a-GCST90018908	Pulmonary fibrosis	GCNT4	MR Egger	3.43115102762263	2	0.179860178904034
10842_7_GCNT4_GCNT4	ebi-a-GCST90018908	Pulmonary fibrosis	GCNT4	Inverse variance weighted	3.58887240055502	3	0.309417271245689
10847_1_SIGLEC15_SIG15	ebi-a-GCST90018908	Pulmonary fibrosis	SIGLEC15	MR Egger	12.1436692727146	4	0.0163142765236706
10847_1_SIGLEC15_SIG15	ebi-a-GCST90018908	Pulmonary fibrosis	SIGLEC15	Inverse variance weighted	12.2525831101709	5	0.0314860163121668
10848_137_BTNL3_BTNL3	ebi-a-GCST90018908	Pulmonary fibrosis	BTNL3	MR Egger	5.0615649139414	2	0.0795967149090133
10848_137_BTNL3_BTNL3	ebi-a-GCST90018908	Pulmonary fibrosis	BTNL3	Inverse variance weighted	5.0992077257607	3	0.164675146899237
10851_77_EBI3_IL27B	ebi-a-GCST90018908	Pulmonary fibrosis	EBI3	MR Egger	10.6884372117548	15	0.774351652537933
10851_77_EBI3_IL27B	ebi-a-GCST90018908	Pulmonary fibrosis	EBI3	Inverse variance weighted	10.7044601595935	16	0.827349581158172
10852_114_HNRNPDL_HNRDL	ebi-a-GCST90018908	Pulmonary fibrosis	HNRNPDL	MR Egger	3.5840624039133	2	0.166621384031233
10852_114_HNRNPDL_HNRDL	ebi-a-GCST90018908	Pulmonary fibrosis	HNRNPDL	Inverse variance weighted	4.09338837738486	3	0.251554848699658
10876_300_BRAT1_BRAT1	ebi-a-GCST90018908	Pulmonary fibrosis	BRAT1	Inverse variance weighted	0.0618551673554065	1	0.803587440724111
10880_38_FAM163B_F163B	ebi-a-GCST90018908	Pulmonary fibrosis	FAM163B	MR Egger	2.13845402690059	2	0.343273760890717
10880_38_FAM163B_F163B	ebi-a-GCST90018908	Pulmonary fibrosis	FAM163B	Inverse variance weighted	2.71967019796542	3	0.436894893534707
10882_12_DSC1_Desmocollin_1	ebi-a-GCST90018908	Pulmonary fibrosis	DSC1	MR Egger	4.08150828011233	3	0.252796153288694
10882_12_DSC1_Desmocollin_1	ebi-a-GCST90018908	Pulmonary fibrosis	DSC1	Inverse variance weighted	5.27393172481	4	0.260327172662236
10885_36_C6orf89_CF089	ebi-a-GCST90018908	Pulmonary fibrosis	C6orf89	MR Egger	0.0428813829670143	1	0.835948783105912
10885_36_C6orf89_CF089	ebi-a-GCST90018908	Pulmonary fibrosis	C6orf89	Inverse variance weighted	0.450852212329229	2	0.798176038557607
10889_2_MRAP2_MRAP2	ebi-a-GCST90018908	Pulmonary fibrosis	MRAP2	MR Egger	1.06739050037856	2	0.586433940770657
10889_2_MRAP2_MRAP2	ebi-a-GCST90018908	Pulmonary fibrosis	MRAP2	Inverse variance weighted	2.41412774895967	3	0.491010165115375
10890_135_LCTL_LCTL	ebi-a-GCST90018908	Pulmonary fibrosis	LCTL	Inverse variance weighted	3.0641569009546	1	0.0800366711824776
10892_8_OSMR_OSMR	ebi-a-GCST90018908	Pulmonary fibrosis	OSMR	MR Egger	1.99818158739651	4	0.736093360602976
10892_8_OSMR_OSMR	ebi-a-GCST90018908	Pulmonary fibrosis	OSMR	Inverse variance weighted	2.3506996276815	5	0.798792565104786
10895_28_TMPRSS11B_TM11B	ebi-a-GCST90018908	Pulmonary fibrosis	TMPRSS11B	MR Egger	1.99338914696137	1	0.157986964932829
10895_28_TMPRSS11B_TM11B	ebi-a-GCST90018908	Pulmonary fibrosis	TMPRSS11B	Inverse variance weighted	3.96068164110964	2	0.138022188494886
10900_272_STMN2_STMN2	ebi-a-GCST90018908	Pulmonary fibrosis	STMN2	MR Egger	0.794657117119599	2	0.672113160818991
10900_272_STMN2_STMN2	ebi-a-GCST90018908	Pulmonary fibrosis	STMN2	Inverse variance weighted	3.0958924610001	3	0.377075447775844
10902_53_ASPRV1_APRV1	ebi-a-GCST90018908	Pulmonary fibrosis	ASPRV1	MR Egger	6.1555534557966	8	0.629812429659955
10902_53_ASPRV1_APRV1	ebi-a-GCST90018908	Pulmonary fibrosis	ASPRV1	Inverse variance weighted	6.67279230846287	9	0.671143783058855
10903_50_STX8_STX8	ebi-a-GCST90018908	Pulmonary fibrosis	STX8	MR Egger	4.11788227074872	2	0.127588997870497
10903_50_STX8_STX8	ebi-a-GCST90018908	Pulmonary fibrosis	STX8	Inverse variance weighted	5.65208531233503	3	0.129819972756493
10907_116_NTM_NTRI	ebi-a-GCST90018908	Pulmonary fibrosis	NTM	MR Egger	4.17779917981421	8	0.840735941962924
10907_116_NTM_NTRI	ebi-a-GCST90018908	Pulmonary fibrosis	NTM	Inverse variance weighted	6.19939666169077	9	0.71980785658453
10908_2_GALNT13_GLT13	ebi-a-GCST90018908	Pulmonary fibrosis	GALNT13	MR Egger	0.363532971454643	1	0.546550630686741
10908_2_GALNT13_GLT13	ebi-a-GCST90018908	Pulmonary fibrosis	GALNT13	Inverse variance weighted	0.504146151120497	2	0.777187942549469
10910_6_CEACAM4_CEAM4	ebi-a-GCST90018908	Pulmonary fibrosis	CEACAM4	MR Egger	3.87738172514712	1	0.0489408242057647
10910_6_CEACAM4_CEAM4	ebi-a-GCST90018908	Pulmonary fibrosis	CEACAM4	Inverse variance weighted	5.13714379208939	2	0.0766449242226107
10916_44_PLA2R1_PLA2R	ebi-a-GCST90018908	Pulmonary fibrosis	PLA2R1	MR Egger	25.8259953123646	22	0.259227866607849
10916_44_PLA2R1_PLA2R	ebi-a-GCST90018908	Pulmonary fibrosis	PLA2R1	Inverse variance weighted	26.1661846772933	23	0.293083783321413
10917_40_GNGT2_GBGT2	ebi-a-GCST90018908	Pulmonary fibrosis	GNGT2	Inverse variance weighted	0.000138698564824004	1	0.990603502428141
10924_258_CYB5D2_NEUFC	ebi-a-GCST90018908	Pulmonary fibrosis	CYB5D2	MR Egger	6.82846787903667	6	0.337002243377737
10924_258_CYB5D2_NEUFC	ebi-a-GCST90018908	Pulmonary fibrosis	CYB5D2	Inverse variance weighted	7.30636170097412	7	0.397693599488895
10933_107_CALN1_CABP8	ebi-a-GCST90018908	Pulmonary fibrosis	CALN1	MR Egger	2.09614870687632	1	0.147670686959985
10933_107_CALN1_CABP8	ebi-a-GCST90018908	Pulmonary fibrosis	CALN1	Inverse variance weighted	2.41197069772424	2	0.299396843782102
10938_13_CD58_sLFA_3	ebi-a-GCST90018908	Pulmonary fibrosis	CD58	MR Egger	4.50333992957908	2	0.105223358453976
10938_13_CD58_sLFA_3	ebi-a-GCST90018908	Pulmonary fibrosis	CD58	Inverse variance weighted	4.56097297580318	3	0.206915691536678
10939_16_PLEKHA4_PKHA4	ebi-a-GCST90018908	Pulmonary fibrosis	PLEKHA4	MR Egger	5.95616264226273	3	0.11376259554672
10939_16_PLEKHA4_PKHA4	ebi-a-GCST90018908	Pulmonary fibrosis	PLEKHA4	Inverse variance weighted	6.35860040998488	4	0.173920603166809
10940_25_SRL_SRCA	ebi-a-GCST90018908	Pulmonary fibrosis	SRL	MR Egger	2.22090355058274	4	0.69520414745145
10940_25_SRL_SRCA	ebi-a-GCST90018908	Pulmonary fibrosis	SRL	Inverse variance weighted	2.27696539086469	5	0.809644024050268
10945_11_STX6_Syntaxin_6	ebi-a-GCST90018908	Pulmonary fibrosis	STX6	MR Egger	0.0572063303595077	1	0.810967213133988
10945_11_STX6_Syntaxin_6	ebi-a-GCST90018908	Pulmonary fibrosis	STX6	Inverse variance weighted	0.415566769309558	2	0.812382992276237
10948_14_PLD3_PLD3	ebi-a-GCST90018908	Pulmonary fibrosis	PLD3	MR Egger	0.123950724888191	2	0.939906043493517
10948_14_PLD3_PLD3	ebi-a-GCST90018908	Pulmonary fibrosis	PLD3	Inverse variance weighted	0.421131655607874	3	0.935843413973523
10953_14_CLEC2A_CLC2A	ebi-a-GCST90018908	Pulmonary fibrosis	CLEC2A	MR Egger	4.89093071800658	5	0.429335784204533
10953_14_CLEC2A_CLC2A	ebi-a-GCST90018908	Pulmonary fibrosis	CLEC2A	Inverse variance weighted	5.46643984070588	6	0.485522151682904
10955_4_CLEC10A_CLC10	ebi-a-GCST90018908	Pulmonary fibrosis	CLEC10A	MR Egger	1.29036932470153	2	0.524565665633203
10955_4_CLEC10A_CLC10	ebi-a-GCST90018908	Pulmonary fibrosis	CLEC10A	Inverse variance weighted	1.62219390292884	3	0.654368036833933
10959_125_BET1L_BET1L	ebi-a-GCST90018908	Pulmonary fibrosis	BET1L	MR Egger	0.828505741463924	1	0.362704965585603
10959_125_BET1L_BET1L	ebi-a-GCST90018908	Pulmonary fibrosis	BET1L	Inverse variance weighted	0.82881932581776	2	0.660730219151684
10974_20_SPINK7_ISK7	ebi-a-GCST90018908	Pulmonary fibrosis	SPINK7	MR Egger	5.38434049898185	6	0.495544441453922
10974_20_SPINK7_ISK7	ebi-a-GCST90018908	Pulmonary fibrosis	SPINK7	Inverse variance weighted	5.88834992721763	7	0.552845120618845
10975_59_MUCL1_MUCL1	ebi-a-GCST90018908	Pulmonary fibrosis	MUCL1	MR Egger	4.74532577041826	1	0.029377990753461
10975_59_MUCL1_MUCL1	ebi-a-GCST90018908	Pulmonary fibrosis	MUCL1	Inverse variance weighted	4.98686011442631	2	0.0826260678191129
10977_55_UCMA_UCMA	ebi-a-GCST90018908	Pulmonary fibrosis	UCMA	MR Egger	7.21645086045626	10	0.704864850125858
10977_55_UCMA_UCMA	ebi-a-GCST90018908	Pulmonary fibrosis	UCMA	Inverse variance weighted	8.7749625867721	11	0.64265546594436
10981_56_NRG3_NRG3	ebi-a-GCST90018908	Pulmonary fibrosis	NRG3	Inverse variance weighted	0.103327374418761	1	0.747872612668202
10990_21_LRRK2_LRRK2	ebi-a-GCST90018908	Pulmonary fibrosis	LRRK2	MR Egger	11.8584036162556	5	0.0367803422343451
10990_21_LRRK2_LRRK2	ebi-a-GCST90018908	Pulmonary fibrosis	LRRK2	Inverse variance weighted	13.213877724444	6	0.0397625190825489
11067_13_BGLAP_Osteocalcin	ebi-a-GCST90018908	Pulmonary fibrosis	BGLAP	MR Egger	2.15011597658079	2	0.341277964601468
11067_13_BGLAP_Osteocalcin	ebi-a-GCST90018908	Pulmonary fibrosis	BGLAP	Inverse variance weighted	2.42627136144323	3	0.488762953866624
11071_1_IL5_IL_5	ebi-a-GCST90018908	Pulmonary fibrosis	IL5	Inverse variance weighted	3.71333563503907	1	0.0539794153837972
11094_104_CLC_LPPL	ebi-a-GCST90018908	Pulmonary fibrosis	CLC	MR Egger	3.29630437935276	1	0.0694359381798028
11094_104_CLC_LPPL	ebi-a-GCST90018908	Pulmonary fibrosis	CLC	Inverse variance weighted	3.51830105986204	2	0.172191072876706
11096_57_N6AMT1_HEMK2	ebi-a-GCST90018908	Pulmonary fibrosis	N6AMT1	MR Egger	1.37816344410467	1	0.240414227449443
11096_57_N6AMT1_HEMK2	ebi-a-GCST90018908	Pulmonary fibrosis	N6AMT1	Inverse variance weighted	1.80424564108135	2	0.405707500743866
11098_1_PDXK_PDXK	ebi-a-GCST90018908	Pulmonary fibrosis	PDXK	MR Egger	1.10567504866147	4	0.893370754052079
11098_1_PDXK_PDXK	ebi-a-GCST90018908	Pulmonary fibrosis	PDXK	Inverse variance weighted	1.16112957004924	5	0.948551654031727
11102_22_REG4_REG4	ebi-a-GCST90018908	Pulmonary fibrosis	REG4	MR Egger	4.06403760981723	7	0.772372696134188
11102_22_REG4_REG4	ebi-a-GCST90018908	Pulmonary fibrosis	REG4	Inverse variance weighted	5.48638873263551	8	0.704547538143636
11103_24_HSPB1_HSP_27	ebi-a-GCST90018908	Pulmonary fibrosis	HSPB1	MR Egger	7.66563610772907	7	0.362998700810885
11103_24_HSPB1_HSP_27	ebi-a-GCST90018908	Pulmonary fibrosis	HSPB1	Inverse variance weighted	8.11272996487042	8	0.42253656959461
11104_13_CHI3L1_YKL_40	ebi-a-GCST90018908	Pulmonary fibrosis	CHI3L1	MR Egger	5.70668470624291	7	0.574384800629853
11104_13_CHI3L1_YKL_40	ebi-a-GCST90018908	Pulmonary fibrosis	CHI3L1	Inverse variance weighted	5.79705283227523	8	0.669952991223182
11109_56_SVEP1_SVEP1	ebi-a-GCST90018908	Pulmonary fibrosis	SVEP1	MR Egger	13.8026083897316	17	0.681021968217068
11109_56_SVEP1_SVEP1	ebi-a-GCST90018908	Pulmonary fibrosis	SVEP1	Inverse variance weighted	16.5782779403052	18	0.552256380789339
11110_4_TMEM119_TM119	ebi-a-GCST90018908	Pulmonary fibrosis	TMEM119	MR Egger	0.0104962793284509	1	0.918398425834335
11110_4_TMEM119_TM119	ebi-a-GCST90018908	Pulmonary fibrosis	TMEM119	Inverse variance weighted	0.219676839394863	2	0.895978896142096
11116_16_C11orf87_CK087	ebi-a-GCST90018908	Pulmonary fibrosis	C11orf87	MR Egger	7.65046333341897	9	0.569718031342875
11116_16_C11orf87_CK087	ebi-a-GCST90018908	Pulmonary fibrosis	C11orf87	Inverse variance weighted	8.88719914025807	10	0.542841287868819
11117_2_SPATA20_SPT20	ebi-a-GCST90018908	Pulmonary fibrosis	SPATA20	MR Egger	3.07221948897753	3	0.380623829675563
11117_2_SPATA20_SPT20	ebi-a-GCST90018908	Pulmonary fibrosis	SPATA20	Inverse variance weighted	3.35833728119186	4	0.499742605089505
11118_107_RAB17_RAB17	ebi-a-GCST90018908	Pulmonary fibrosis	RAB17	MR Egger	8.42057784632776	8	0.393501020444419
11118_107_RAB17_RAB17	ebi-a-GCST90018908	Pulmonary fibrosis	RAB17	Inverse variance weighted	12.3085461301018	9	0.19646852939229
11120_49_NAT14_NAT14	ebi-a-GCST90018908	Pulmonary fibrosis	NAT14	MR Egger	4.86887237661928	1	0.0273453632777536
11120_49_NAT14_NAT14	ebi-a-GCST90018908	Pulmonary fibrosis	NAT14	Inverse variance weighted	5.1162603058711	2	0.0774494237109225
11128_29_TMEM132C_T132C	ebi-a-GCST90018908	Pulmonary fibrosis	TMEM132C	MR Egger	4.77130374249982	2	0.092028968982776
11128_29_TMEM132C_T132C	ebi-a-GCST90018908	Pulmonary fibrosis	TMEM132C	Inverse variance weighted	5.89231809339653	3	0.116968344155578
11129_66_BMP15_BMP15	ebi-a-GCST90018908	Pulmonary fibrosis	BMP15	MR Egger	4.0673409420185	4	0.396968951944621
11129_66_BMP15_BMP15	ebi-a-GCST90018908	Pulmonary fibrosis	BMP15	Inverse variance weighted	4.28364275030843	5	0.509341945822786
11130_158_CACNB4_CACB4	ebi-a-GCST90018908	Pulmonary fibrosis	CACNB4	MR Egger	0.985790442335976	1	0.320773408175881
11130_158_CACNB4_CACB4	ebi-a-GCST90018908	Pulmonary fibrosis	CACNB4	Inverse variance weighted	1.46672425273944	2	0.480291471840883
11134_30_MTRF1L_RF1ML	ebi-a-GCST90018908	Pulmonary fibrosis	MTRF1L	Inverse variance weighted	0.100651923620533	1	0.751048698440652
11135_5_MRPL55_RM55	ebi-a-GCST90018908	Pulmonary fibrosis	MRPL55	MR Egger	2.00978448385004	1	0.156287518491532
11135_5_MRPL55_RM55	ebi-a-GCST90018908	Pulmonary fibrosis	MRPL55	Inverse variance weighted	2.03397977058501	2	0.361682007583935
11137_43_CSF2RB_IL3RB	ebi-a-GCST90018908	Pulmonary fibrosis	CSF2RB	Inverse variance weighted	4.56399066106375	1	0.0326509088685555
11140_56_COL1A1_CO1A1	ebi-a-GCST90018908	Pulmonary fibrosis	COL1A1	MR Egger	11.8220819848807	15	0.692443127616064
11140_56_COL1A1_CO1A1	ebi-a-GCST90018908	Pulmonary fibrosis	COL1A1	Inverse variance weighted	12.1348560747849	16	0.734645484762379
11142_11_ANGPTL1_ANGL1	ebi-a-GCST90018908	Pulmonary fibrosis	ANGPTL1	MR Egger	8.15572973406214	5	0.147859323736784
11142_11_ANGPTL1_ANGL1	ebi-a-GCST90018908	Pulmonary fibrosis	ANGPTL1	Inverse variance weighted	8.15695332639685	6	0.226828597268607
11143_32_OLFM3_NOE3	ebi-a-GCST90018908	Pulmonary fibrosis	OLFM3	MR Egger	0.646039751127762	1	0.42153214050369
11143_32_OLFM3_NOE3	ebi-a-GCST90018908	Pulmonary fibrosis	OLFM3	Inverse variance weighted	0.831211997594801	2	0.659940236514392
11145_72_KIAA1549L_K154L	ebi-a-GCST90018908	Pulmonary fibrosis	KIAA1549L	MR Egger	4.35810049855591	4	0.359706175179994
11145_72_KIAA1549L_K154L	ebi-a-GCST90018908	Pulmonary fibrosis	KIAA1549L	Inverse variance weighted	4.73743092326348	5	0.448757234697935
11146_4_TBX22_TBX22	ebi-a-GCST90018908	Pulmonary fibrosis	TBX22	MR Egger	0.486551549763824	1	0.48546962502666
11146_4_TBX22_TBX22	ebi-a-GCST90018908	Pulmonary fibrosis	TBX22	Inverse variance weighted	0.928079103266748	2	0.628738686333304
11149_3_TLR1_TLR1	ebi-a-GCST90018908	Pulmonary fibrosis	TLR1	MR Egger	0.611841267016692	3	0.893716316027964
11149_3_TLR1_TLR1	ebi-a-GCST90018908	Pulmonary fibrosis	TLR1	Inverse variance weighted	2.88980541105975	4	0.576432301336577
11152_46_KLK13_kallikrein_13	ebi-a-GCST90018908	Pulmonary fibrosis	KLK13	MR Egger	16.2834998979098	11	0.130928100410002
11152_46_KLK13_kallikrein_13	ebi-a-GCST90018908	Pulmonary fibrosis	KLK13	Inverse variance weighted	16.9497243234265	12	0.1514983210668
11154_3_NFE2L1_NF2L1	ebi-a-GCST90018908	Pulmonary fibrosis	NFE2L1	Inverse variance weighted	0.0226766898906075	1	0.880300874351167
11155_16_COL6A5_CO6A5	ebi-a-GCST90018908	Pulmonary fibrosis	COL6A5	Inverse variance weighted	2.44142557032959	1	0.118168790550413
11160_56_RNF122_RN122	ebi-a-GCST90018908	Pulmonary fibrosis	RNF122	MR Egger	11.613408749464	4	0.0204699706972671
11160_56_RNF122_RN122	ebi-a-GCST90018908	Pulmonary fibrosis	RNF122	Inverse variance weighted	14.1246132293545	5	0.0148369346415029
11163_7_FAM162B_F162B	ebi-a-GCST90018908	Pulmonary fibrosis	FAM162B	Inverse variance weighted	0.168132796371895	1	0.68177660992874
11164_7_TENM2_TEN2	ebi-a-GCST90018908	Pulmonary fibrosis	TENM2	MR Egger	4.26654140345197	1	0.0388699693832935
11164_7_TENM2_TEN2	ebi-a-GCST90018908	Pulmonary fibrosis	TENM2	Inverse variance weighted	4.44743540145872	2	0.108206082292078
11167_6_MTMR1_MTMR1	ebi-a-GCST90018908	Pulmonary fibrosis	MTMR1	MR Egger	4.9226040486801	4	0.295331389633381
11167_6_MTMR1_MTMR1	ebi-a-GCST90018908	Pulmonary fibrosis	MTMR1	Inverse variance weighted	10.7421346864502	5	0.0567393090748608
11168_3_MEGF10_MEG10	ebi-a-GCST90018908	Pulmonary fibrosis	MEGF10	MR Egger	3.47569815806197	3	0.323927692949691
11168_3_MEGF10_MEG10	ebi-a-GCST90018908	Pulmonary fibrosis	MEGF10	Inverse variance weighted	3.70925167157195	4	0.446781750716698
11173_29_MILR1_MILR1	ebi-a-GCST90018908	Pulmonary fibrosis	MILR1	MR Egger	1.28757748111015	3	0.732085019233506
11173_29_MILR1_MILR1	ebi-a-GCST90018908	Pulmonary fibrosis	MILR1	Inverse variance weighted	1.29169421143012	4	0.862783148218642
11174_8_THSD7A_THS7A	ebi-a-GCST90018908	Pulmonary fibrosis	THSD7A	MR Egger	0.420519328529568	2	0.810373793532583
11174_8_THSD7A_THS7A	ebi-a-GCST90018908	Pulmonary fibrosis	THSD7A	Inverse variance weighted	2.41277630330975	3	0.491260749230555
11177_16_KRT5_K2C5	ebi-a-GCST90018908	Pulmonary fibrosis	KRT5	MR Egger	6.85379488819416	8	0.552486289023556
11177_16_KRT5_K2C5	ebi-a-GCST90018908	Pulmonary fibrosis	KRT5	Inverse variance weighted	6.89000914722767	9	0.648569967735606
11178_21_SVEP1_SVEP1	ebi-a-GCST90018908	Pulmonary fibrosis	SVEP1	MR Egger	5.50727622819468	7	0.598306365094408
11178_21_SVEP1_SVEP1	ebi-a-GCST90018908	Pulmonary fibrosis	SVEP1	Inverse variance weighted	6.05595502583833	8	0.640964027513296
11179_7_TSSK1B_TSSK1	ebi-a-GCST90018908	Pulmonary fibrosis	TSSK1B	Inverse variance weighted	0.0621814722903261	1	0.803080675278565
11180_17_SMARCC1_SMRC1	ebi-a-GCST90018908	Pulmonary fibrosis	SMARCC1	MR Egger	6.46906244994083	6	0.372743724290741
11180_17_SMARCC1_SMRC1	ebi-a-GCST90018908	Pulmonary fibrosis	SMARCC1	Inverse variance weighted	7.23392532159555	7	0.404936945297386
11185_145_GCH1_GCH1	ebi-a-GCST90018908	Pulmonary fibrosis	GCH1	MR Egger	4.69139779293672	1	0.030313977810386
11185_145_GCH1_GCH1	ebi-a-GCST90018908	Pulmonary fibrosis	GCH1	Inverse variance weighted	4.98693070894859	2	0.0826231513966916
11187_11_CLEC12A_CL12A	ebi-a-GCST90018908	Pulmonary fibrosis	CLEC12A	MR Egger	16.5476560869145	14	0.28108506159327
11187_11_CLEC12A_CL12A	ebi-a-GCST90018908	Pulmonary fibrosis	CLEC12A	Inverse variance weighted	16.7239252723293	15	0.335634270216227
11192_168_TINAGL1_TINAL	ebi-a-GCST90018908	Pulmonary fibrosis	TINAGL1	MR Egger	10.4795293522185	10	0.399475877686264
11192_168_TINAGL1_TINAL	ebi-a-GCST90018908	Pulmonary fibrosis	TINAGL1	Inverse variance weighted	12.580702843125	11	0.321610925346828
11196_31_COL6A3_Collagen_alpha_3_VI_	ebi-a-GCST90018908	Pulmonary fibrosis	COL6A3	Inverse variance weighted	2.47932628518218	1	0.115351654056358
11198_37_CREB3L1_CR3L1	ebi-a-GCST90018908	Pulmonary fibrosis	CREB3L1	MR Egger	0.0318692512335233	1	0.858314921824018
11198_37_CREB3L1_CR3L1	ebi-a-GCST90018908	Pulmonary fibrosis	CREB3L1	Inverse variance weighted	0.259058638804601	2	0.878508830684816
11201_19_PUS1_TRUA	ebi-a-GCST90018908	Pulmonary fibrosis	PUS1	Inverse variance weighted	0.012744110215874	1	0.910117911567002
11202_70_TBX5_TBX5	ebi-a-GCST90018908	Pulmonary fibrosis	TBX5	MR Egger	0.0692725454762207	1	0.792398911832178
11202_70_TBX5_TBX5	ebi-a-GCST90018908	Pulmonary fibrosis	TBX5	Inverse variance weighted	1.32593188462229	2	0.515320654326784
11205_10_ITGB7_Integrin_beta_7	ebi-a-GCST90018908	Pulmonary fibrosis	ITGB7	MR Egger	0.0928192477282751	1	0.760623202213614
11205_10_ITGB7_Integrin_beta_7	ebi-a-GCST90018908	Pulmonary fibrosis	ITGB7	Inverse variance weighted	0.13811792326276	2	0.933271651236845
11207_3_MSR1_Macrophage_scavenger_receptor	ebi-a-GCST90018908	Pulmonary fibrosis	MSR1	MR Egger	0.606259966477626	2	0.738503097107035
11207_3_MSR1_Macrophage_scavenger_receptor	ebi-a-GCST90018908	Pulmonary fibrosis	MSR1	Inverse variance weighted	3.51384873454767	3	0.318970423221291
11208_15_NAGPA_NAGPA	ebi-a-GCST90018908	Pulmonary fibrosis	NAGPA	MR Egger	5.50568450949391	10	0.854945241811525
11208_15_NAGPA_NAGPA	ebi-a-GCST90018908	Pulmonary fibrosis	NAGPA	Inverse variance weighted	9.68309010200998	11	0.559098484885236
11211_7_TBCE_TBCE	ebi-a-GCST90018908	Pulmonary fibrosis	TBCE	MR Egger	4.32264125485107	4	0.364098527852424
11211_7_TBCE_TBCE	ebi-a-GCST90018908	Pulmonary fibrosis	TBCE	Inverse variance weighted	4.56788730623026	5	0.470852049894917
11212_7_TXNDC5_TXND5	ebi-a-GCST90018908	Pulmonary fibrosis	TXNDC5	MR Egger	2.86397168058184	6	0.825715998355991
11212_7_TXNDC5_TXND5	ebi-a-GCST90018908	Pulmonary fibrosis	TXNDC5	Inverse variance weighted	2.92927195424266	7	0.891467123995684
11214_40_DNAJB9_DNJB9	ebi-a-GCST90018908	Pulmonary fibrosis	DNAJB9	MR Egger	9.77294600533179	10	0.460634396953994
11214_40_DNAJB9_DNJB9	ebi-a-GCST90018908	Pulmonary fibrosis	DNAJB9	Inverse variance weighted	10.6694317830771	11	0.471358206929467
11215_6_CDH15_CAD15	ebi-a-GCST90018908	Pulmonary fibrosis	CDH15	MR Egger	9.70467095983031	11	0.557131565137737
11215_6_CDH15_CAD15	ebi-a-GCST90018908	Pulmonary fibrosis	CDH15	Inverse variance weighted	10.7159610188091	12	0.553404913251329
11218_84_TPMT_TPMT	ebi-a-GCST90018908	Pulmonary fibrosis	TPMT	MR Egger	11.4013906532594	7	0.122043635203283
11218_84_TPMT_TPMT	ebi-a-GCST90018908	Pulmonary fibrosis	TPMT	Inverse variance weighted	12.202647655427	8	0.142388687934096
11219_95_FGFBP3_FGFP3	ebi-a-GCST90018908	Pulmonary fibrosis	FGFBP3	MR Egger	4.65035283345555	8	0.794209124893444
11219_95_FGFBP3_FGFP3	ebi-a-GCST90018908	Pulmonary fibrosis	FGFBP3	Inverse variance weighted	4.72257332948205	9	0.857790766995138
11223_1_TMEM154_TM154	ebi-a-GCST90018908	Pulmonary fibrosis	TMEM154	MR Egger	9.6886543116035	7	0.206914306244468
11223_1_TMEM154_TM154	ebi-a-GCST90018908	Pulmonary fibrosis	TMEM154	Inverse variance weighted	10.54376619208	8	0.228913284243595
11226_16_UBE3A_UBE3A	ebi-a-GCST90018908	Pulmonary fibrosis	UBE3A	MR Egger	2.73904207680485	1	0.0979234513952228
11226_16_UBE3A_UBE3A	ebi-a-GCST90018908	Pulmonary fibrosis	UBE3A	Inverse variance weighted	2.74426587007261	2	0.253565543523671
11228_37_RIC3_RIC3	ebi-a-GCST90018908	Pulmonary fibrosis	RIC3	MR Egger	0.339185803889102	1	0.560299568750255
11228_37_RIC3_RIC3	ebi-a-GCST90018908	Pulmonary fibrosis	RIC3	Inverse variance weighted	0.884198764908054	2	0.642685760593508
11237_49_PCOLCE_PCOC1	ebi-a-GCST90018908	Pulmonary fibrosis	PCOLCE	MR Egger	5.0824186036141	5	0.405904811595297
11237_49_PCOLCE_PCOC1	ebi-a-GCST90018908	Pulmonary fibrosis	PCOLCE	Inverse variance weighted	5.08242038561076	6	0.533286445527996
11239_49_TMPRSS6_TMPS6	ebi-a-GCST90018908	Pulmonary fibrosis	TMPRSS6	MR Egger	11.1659438407834	16	0.799128431590912
11239_49_TMPRSS6_TMPS6	ebi-a-GCST90018908	Pulmonary fibrosis	TMPRSS6	Inverse variance weighted	13.8583759591138	17	0.677100401401604
11241_8_ASL_ARLY	ebi-a-GCST90018908	Pulmonary fibrosis	ASL	MR Egger	2.19232548295642	6	0.901187840451645
11241_8_ASL_ARLY	ebi-a-GCST90018908	Pulmonary fibrosis	ASL	Inverse variance weighted	3.10350684440715	7	0.875264689426775
11242_33_TGM1_TGM1	ebi-a-GCST90018908	Pulmonary fibrosis	TGM1	Inverse variance weighted	0.00021622700686071	1	0.988267802130212
11243_90_ADGRF1_GPR110	ebi-a-GCST90018908	Pulmonary fibrosis	ADGRF1	MR Egger	7.88771875270774	3	0.0483901209955258
11243_90_ADGRF1_GPR110	ebi-a-GCST90018908	Pulmonary fibrosis	ADGRF1	Inverse variance weighted	8.50732506803056	4	0.0746655049133393
11247_20_NAGS_NAGS	ebi-a-GCST90018908	Pulmonary fibrosis	NAGS	MR Egger	0.0267460832116016	1	0.870091472492345
11247_20_NAGS_NAGS	ebi-a-GCST90018908	Pulmonary fibrosis	NAGS	Inverse variance weighted	0.0896370303572775	2	0.956170996609985
11248_43_UROS_HEM4	ebi-a-GCST90018908	Pulmonary fibrosis	UROS	MR Egger	5.33832921003675	4	0.254310174652597
11248_43_UROS_HEM4	ebi-a-GCST90018908	Pulmonary fibrosis	UROS	Inverse variance weighted	5.89841682880666	5	0.316229255853445
11252_30_LRCH4_LRCH4	ebi-a-GCST90018908	Pulmonary fibrosis	LRCH4	MR Egger	4.77874662323565	1	0.0288130849066599
11252_30_LRCH4_LRCH4	ebi-a-GCST90018908	Pulmonary fibrosis	LRCH4	Inverse variance weighted	5.23203086655046	2	0.0730935293977274
11254_13_PAPLN_PPN	ebi-a-GCST90018908	Pulmonary fibrosis	PAPLN	MR Egger	6.86195753607209	3	0.0764302605616185
11254_13_PAPLN_PPN	ebi-a-GCST90018908	Pulmonary fibrosis	PAPLN	Inverse variance weighted	6.86206110274532	4	0.143359708333288
11257_1_QDPR_DHPR	ebi-a-GCST90018908	Pulmonary fibrosis	QDPR	MR Egger	0.748898282119993	4	0.945164667924409
11257_1_QDPR_DHPR	ebi-a-GCST90018908	Pulmonary fibrosis	QDPR	Inverse variance weighted	2.30449854209542	5	0.805605930025826
11258_41_MADCAM1_MAdCAM_1	ebi-a-GCST90018908	Pulmonary fibrosis	MADCAM1	MR Egger	0.178241209990158	1	0.672889093988335
11258_41_MADCAM1_MAdCAM_1	ebi-a-GCST90018908	Pulmonary fibrosis	MADCAM1	Inverse variance weighted	0.845950220995934	2	0.655094937895685
11260_47_SUN5_SPA4L	ebi-a-GCST90018908	Pulmonary fibrosis	SUN5	MR Egger	2.14252974735698	5	0.829092547646198
11260_47_SUN5_SPA4L	ebi-a-GCST90018908	Pulmonary fibrosis	SUN5	Inverse variance weighted	5.84537579181099	6	0.440732383549167
11262_39_TRABD_TRABD	ebi-a-GCST90018908	Pulmonary fibrosis	TRABD	MR Egger	11.7345921004042	3	0.00834990536006642
11262_39_TRABD_TRABD	ebi-a-GCST90018908	Pulmonary fibrosis	TRABD	Inverse variance weighted	11.843127612544	4	0.0185567425050847
11263_57_CASQ1_CASQ1	ebi-a-GCST90018908	Pulmonary fibrosis	CASQ1	MR Egger	5.35595824931871	5	0.373999147781896
11263_57_CASQ1_CASQ1	ebi-a-GCST90018908	Pulmonary fibrosis	CASQ1	Inverse variance weighted	5.67216306918597	6	0.460897382650835
11264_33_XDH_XDH	ebi-a-GCST90018908	Pulmonary fibrosis	XDH	MR Egger	1.29842556384923	2	0.522456902434209
11264_33_XDH_XDH	ebi-a-GCST90018908	Pulmonary fibrosis	XDH	Inverse variance weighted	1.38739886631344	3	0.708491147433039
11265_8_ALDH1A1_Retinal_dehydrogenase_1	ebi-a-GCST90018908	Pulmonary fibrosis	ALDH1A1	Inverse variance weighted	1.441439859531	1	0.229906481947677
11266_8_SELPLG_SELPL	ebi-a-GCST90018908	Pulmonary fibrosis	SELPLG	MR Egger	10.2868336954565	20	0.962667622474653
11266_8_SELPLG_SELPL	ebi-a-GCST90018908	Pulmonary fibrosis	SELPLG	Inverse variance weighted	10.8175550296123	21	0.966223004744967
11270_17_CHCHD10_CHC10	ebi-a-GCST90018908	Pulmonary fibrosis	CHCHD10	Inverse variance weighted	0.00118743033887054	1	0.972511047572264
11273_176_GSTT2B_GSTT2	ebi-a-GCST90018908	Pulmonary fibrosis	GSTT2B	MR Egger	0.20963636049212	2	0.900488234251985
11273_176_GSTT2B_GSTT2	ebi-a-GCST90018908	Pulmonary fibrosis	GSTT2B	Inverse variance weighted	0.757278921984817	3	0.85965563284599
11275_94_LRP1B_LRP1B	ebi-a-GCST90018908	Pulmonary fibrosis	LRP1B	MR Egger	0.000506706240286257	1	0.982041026379839
11275_94_LRP1B_LRP1B	ebi-a-GCST90018908	Pulmonary fibrosis	LRP1B	Inverse variance weighted	0.785295365815679	2	0.675266613651287
11277_23_ATF6_ATF6A	ebi-a-GCST90018908	Pulmonary fibrosis	ATF6	MR Egger	16.2614922372595	17	0.505378949661067
11277_23_ATF6_ATF6A	ebi-a-GCST90018908	Pulmonary fibrosis	ATF6	Inverse variance weighted	16.5946229880164	18	0.551121575733985
11278_4_COL11A2_COL11A2	ebi-a-GCST90018908	Pulmonary fibrosis	COL11A2	MR Egger	3.92902158756833	9	0.916021680038031
11278_4_COL11A2_COL11A2	ebi-a-GCST90018908	Pulmonary fibrosis	COL11A2	Inverse variance weighted	3.97830919459863	10	0.948320186969396
11280_6_GAD1_DCE1	ebi-a-GCST90018908	Pulmonary fibrosis	GAD1	MR Egger	0.365234475274421	2	0.833086969055014
11280_6_GAD1_DCE1	ebi-a-GCST90018908	Pulmonary fibrosis	GAD1	Inverse variance weighted	0.876043659377992	3	0.831204835176718
11281_6_GRB7_GRB7	ebi-a-GCST90018908	Pulmonary fibrosis	GRB7	MR Egger	7.72349571091466	6	0.259068645960773
11281_6_GRB7_GRB7	ebi-a-GCST90018908	Pulmonary fibrosis	GRB7	Inverse variance weighted	8.3984691064957	7	0.29877122284437
11283_13_DCAF5_DCAF5	ebi-a-GCST90018908	Pulmonary fibrosis	DCAF5	MR Egger	3.00731646249662	2	0.222315389642246
11283_13_DCAF5_DCAF5	ebi-a-GCST90018908	Pulmonary fibrosis	DCAF5	Inverse variance weighted	3.33318237004386	3	0.343050914781469
11287_14_CYB5A_Cytochrome_b5	ebi-a-GCST90018908	Pulmonary fibrosis	CYB5A	MR Egger	0.366040522701223	1	0.545170472876578
11287_14_CYB5A_Cytochrome_b5	ebi-a-GCST90018908	Pulmonary fibrosis	CYB5A	Inverse variance weighted	2.68911400966942	2	0.260655151259469
11288_26_NT5C2_5NTC	ebi-a-GCST90018908	Pulmonary fibrosis	NT5C2	MR Egger	0.563314677812077	2	0.754532189066171
11288_26_NT5C2_5NTC	ebi-a-GCST90018908	Pulmonary fibrosis	NT5C2	Inverse variance weighted	1.04996186911894	3	0.789165100554001
11292_13_SCARA3_SCAR3	ebi-a-GCST90018908	Pulmonary fibrosis	SCARA3	MR Egger	1.37703684574782	5	0.926808618203991
11292_13_SCARA3_SCAR3	ebi-a-GCST90018908	Pulmonary fibrosis	SCARA3	Inverse variance weighted	1.50952524562067	6	0.958859321746433
11293_14_LRRN1_LRRN1	ebi-a-GCST90018908	Pulmonary fibrosis	LRRN1	MR Egger	4.04474605282	6	0.670620947638512
11293_14_LRRN1_LRRN1	ebi-a-GCST90018908	Pulmonary fibrosis	LRRN1	Inverse variance weighted	4.09508235951199	7	0.768762983041169
11300_32_SORT1_SORT	ebi-a-GCST90018908	Pulmonary fibrosis	SORT1	MR Egger	2.33559144079635	1	0.126446956615849
11300_32_SORT1_SORT	ebi-a-GCST90018908	Pulmonary fibrosis	SORT1	Inverse variance weighted	5.60829402585233	2	0.0605584046844984
11302_237_TNR_TENR	ebi-a-GCST90018908	Pulmonary fibrosis	TNR	MR Egger	3.76015010805931	7	0.806951803217298
11302_237_TNR_TENR	ebi-a-GCST90018908	Pulmonary fibrosis	TNR	Inverse variance weighted	4.23821371891607	8	0.835016755736156
11303_7_SAMHD1_SAMH1	ebi-a-GCST90018908	Pulmonary fibrosis	SAMHD1	Inverse variance weighted	4.53286175264902	1	0.0332499713573124
11307_33_WWP1_WWP1	ebi-a-GCST90018908	Pulmonary fibrosis	WWP1	MR Egger	5.14695558682395	2	0.0762698329226644
11307_33_WWP1_WWP1	ebi-a-GCST90018908	Pulmonary fibrosis	WWP1	Inverse variance weighted	5.92273135605424	3	0.115430629315942
11308_8_CREB3L4_CR3L4	ebi-a-GCST90018908	Pulmonary fibrosis	CREB3L4	MR Egger	7.53222317527517	13	0.872685015161849
11308_8_CREB3L4_CR3L4	ebi-a-GCST90018908	Pulmonary fibrosis	CREB3L4	Inverse variance weighted	8.22357305027649	14	0.877356039996709
11311_79_RAG1_RAG_1	ebi-a-GCST90018908	Pulmonary fibrosis	RAG1	MR Egger	0.437685662627614	1	0.508241607764537
11311_79_RAG1_RAG_1	ebi-a-GCST90018908	Pulmonary fibrosis	RAG1	Inverse variance weighted	0.789183740761086	2	0.673955044141926
11312_40_PMS2_PMS2	ebi-a-GCST90018908	Pulmonary fibrosis	PMS2	Inverse variance weighted	0.66174725948833	1	0.415943771890032
11313_100_PCBD1_PHS	ebi-a-GCST90018908	Pulmonary fibrosis	PCBD1	MR Egger	6.13551582392977	8	0.632055111704246
11313_100_PCBD1_PHS	ebi-a-GCST90018908	Pulmonary fibrosis	PCBD1	Inverse variance weighted	6.23064772681122	9	0.716630554326719
11315_148_PPM1D_PPM1D	ebi-a-GCST90018908	Pulmonary fibrosis	PPM1D	MR Egger	2.03961842052188	3	0.564224605488991
11315_148_PPM1D_PPM1D	ebi-a-GCST90018908	Pulmonary fibrosis	PPM1D	Inverse variance weighted	2.33859221471072	4	0.673751879660379
11320_29_CHFR_CHFR	ebi-a-GCST90018908	Pulmonary fibrosis	CHFR	MR Egger	2.39793326533109	2	0.301505617042352
11320_29_CHFR_CHFR	ebi-a-GCST90018908	Pulmonary fibrosis	CHFR	Inverse variance weighted	3.20427290712987	3	0.361189824612058
11325_8_BTG2_BTG2	ebi-a-GCST90018908	Pulmonary fibrosis	BTG2	MR Egger	1.88435342114096	4	0.757018679067821
11325_8_BTG2_BTG2	ebi-a-GCST90018908	Pulmonary fibrosis	BTG2	Inverse variance weighted	2.4520773223149	5	0.783694389057557
11327_56_CLK2_CLK2	ebi-a-GCST90018908	Pulmonary fibrosis	CLK2	MR Egger	8.5887211731551	8	0.378168753949131
11327_56_CLK2_CLK2	ebi-a-GCST90018908	Pulmonary fibrosis	CLK2	Inverse variance weighted	12.294252219485	9	0.197224487647765
11330_15_CSNK2B_CSK2B	ebi-a-GCST90018908	Pulmonary fibrosis	CSNK2B	MR Egger	0.299293689671323	2	0.861011993571373
11330_15_CSNK2B_CSK2B	ebi-a-GCST90018908	Pulmonary fibrosis	CSNK2B	Inverse variance weighted	0.849468837470636	3	0.837601754039917
11333_82_ARHGAP25_RHG25	ebi-a-GCST90018908	Pulmonary fibrosis	ARHGAP25	MR Egger	0.358436383995219	2	0.835923487681745
11333_82_ARHGAP25_RHG25	ebi-a-GCST90018908	Pulmonary fibrosis	ARHGAP25	Inverse variance weighted	2.95639278865155	3	0.398397532167873
11336_9_FANCF_FANCF	ebi-a-GCST90018908	Pulmonary fibrosis	FANCF	Inverse variance weighted	0.775345795091398	1	0.378568351482281
11347_9_TALDO1_Transaldolase	ebi-a-GCST90018908	Pulmonary fibrosis	TALDO1	MR Egger	0.649223858609536	3	0.885076884087216
11347_9_TALDO1_Transaldolase	ebi-a-GCST90018908	Pulmonary fibrosis	TALDO1	Inverse variance weighted	2.22970669726468	4	0.69359443476289
11348_132_P4HA2_P4HA2	ebi-a-GCST90018908	Pulmonary fibrosis	P4HA2	MR Egger	2.98449983987018	1	0.084065255111297
11348_132_P4HA2_P4HA2	ebi-a-GCST90018908	Pulmonary fibrosis	P4HA2	Inverse variance weighted	2.99459538957574	2	0.223733941376338
11350_30_STUB1_CHIP	ebi-a-GCST90018908	Pulmonary fibrosis	STUB1	Inverse variance weighted	2.87236943430357	1	0.0901121137708771
11351_233_NHEJ1_NHEJ1	ebi-a-GCST90018908	Pulmonary fibrosis	NHEJ1	MR Egger	1.06356593611971	2	0.58755644084203
11351_233_NHEJ1_NHEJ1	ebi-a-GCST90018908	Pulmonary fibrosis	NHEJ1	Inverse variance weighted	2.57316304727254	3	0.462213847910299
11354_21_PLCB1_Phospholipase_C_beta_1	ebi-a-GCST90018908	Pulmonary fibrosis	PLCB1	Inverse variance weighted	2.26649819515535	1	0.132198311855932
11358_15_GRB10_GRB10	ebi-a-GCST90018908	Pulmonary fibrosis	GRB10	MR Egger	1.78604777868298	2	0.409415850806511
11358_15_GRB10_GRB10	ebi-a-GCST90018908	Pulmonary fibrosis	GRB10	Inverse variance weighted	2.65435639001908	3	0.448039756061988
11360_39_RRM1_RRM1	ebi-a-GCST90018908	Pulmonary fibrosis	RRM1	MR Egger	26.664990081088	25	0.372825442391655
11360_39_RRM1_RRM1	ebi-a-GCST90018908	Pulmonary fibrosis	RRM1	Inverse variance weighted	26.8192203068932	26	0.418860172143036
11363_58_AQP4_AQP4	ebi-a-GCST90018908	Pulmonary fibrosis	AQP4	Inverse variance weighted	0.78351735569061	1	0.376067561467124
11369_23_ADH5_ADHX	ebi-a-GCST90018908	Pulmonary fibrosis	ADH5	MR Egger	2.41433901226374	5	0.78933686268211
11369_23_ADH5_ADHX	ebi-a-GCST90018908	Pulmonary fibrosis	ADH5	Inverse variance weighted	2.41906243956302	6	0.877413622810129
11370_20_INPP5E_INP5E	ebi-a-GCST90018908	Pulmonary fibrosis	INPP5E	MR Egger	1.70334620469775	3	0.63619011412886
11370_20_INPP5E_INP5E	ebi-a-GCST90018908	Pulmonary fibrosis	INPP5E	Inverse variance weighted	1.82044955861521	4	0.768738930993974
11371_1_GPR101_GP101	ebi-a-GCST90018908	Pulmonary fibrosis	GPR101	Inverse variance weighted	0.385160766147613	1	0.534854140750858
11372_2_ZNF18_ZNF18	ebi-a-GCST90018908	Pulmonary fibrosis	ZNF18	MR Egger	0.466748350553683	1	0.494486895028091
11372_2_ZNF18_ZNF18	ebi-a-GCST90018908	Pulmonary fibrosis	ZNF18	Inverse variance weighted	0.54204118108314	2	0.762600793880056
11377_19_ADH7_ADH7	ebi-a-GCST90018908	Pulmonary fibrosis	ADH7	MR Egger	4.92083175887339	5	0.425618278100572
11377_19_ADH7_ADH7	ebi-a-GCST90018908	Pulmonary fibrosis	ADH7	Inverse variance weighted	4.97398497264958	6	0.54715405997393
11378_37_SYK_KSYK	ebi-a-GCST90018908	Pulmonary fibrosis	SYK	MR Egger	0.0979406459221817	1	0.754315076697256
11378_37_SYK_KSYK	ebi-a-GCST90018908	Pulmonary fibrosis	SYK	Inverse variance weighted	1.09905399002768	2	0.5772227750693
11380_84_RBM24_RBM24	ebi-a-GCST90018908	Pulmonary fibrosis	RBM24	MR Egger	5.4251493609846	5	0.366223347479943
11380_84_RBM24_RBM24	ebi-a-GCST90018908	Pulmonary fibrosis	RBM24	Inverse variance weighted	7.62864561976592	6	0.266591141518527
11383_41_KRT7_Keratin_7	ebi-a-GCST90018908	Pulmonary fibrosis	KRT7	MR Egger	10.6117946113892	7	0.156471561603762
11383_41_KRT7_Keratin_7	ebi-a-GCST90018908	Pulmonary fibrosis	KRT7	Inverse variance weighted	10.844079632341	8	0.210691344559458
11387_3_ATF6B_ATF6B	ebi-a-GCST90018908	Pulmonary fibrosis	ATF6B	MR Egger	9.17641577231768	10	0.515447040792079
11387_3_ATF6B_ATF6B	ebi-a-GCST90018908	Pulmonary fibrosis	ATF6B	Inverse variance weighted	9.58264454705361	11	0.568272297503279
11388_75_WFDC2_HE4	ebi-a-GCST90018908	Pulmonary fibrosis	WFDC2	MR Egger	4.83574660610211	2	0.0891109280236803
11388_75_WFDC2_HE4	ebi-a-GCST90018908	Pulmonary fibrosis	WFDC2	Inverse variance weighted	4.85924657298428	3	0.182398743599625
11390_24_CA8_Carbonic_Anhydrase_VIII	ebi-a-GCST90018908	Pulmonary fibrosis	CA8	MR Egger	4.02028311132944	5	0.546499389511605
11390_24_CA8_Carbonic_Anhydrase_VIII	ebi-a-GCST90018908	Pulmonary fibrosis	CA8	Inverse variance weighted	5.13885361185311	6	0.526131595915856
11391_69_MVK_MVK	ebi-a-GCST90018908	Pulmonary fibrosis	MVK	MR Egger	0.778127832780527	4	0.94135604937397
11391_69_MVK_MVK	ebi-a-GCST90018908	Pulmonary fibrosis	MVK	Inverse variance weighted	0.778937438706461	5	0.978357282354827
11396_39_DNAI1_DNAI1	ebi-a-GCST90018908	Pulmonary fibrosis	DNAI1	MR Egger	4.31364324262303	2	0.115692251075094
11396_39_DNAI1_DNAI1	ebi-a-GCST90018908	Pulmonary fibrosis	DNAI1	Inverse variance weighted	5.31260663175448	3	0.150286454401117
11401_181_RNF146_RN146	ebi-a-GCST90018908	Pulmonary fibrosis	RNF146	MR Egger	1.11777350623517	3	0.772785313531249
11401_181_RNF146_RN146	ebi-a-GCST90018908	Pulmonary fibrosis	RNF146	Inverse variance weighted	1.23956981155174	4	0.871541723593054
11402_17_KMT2C_KMT2C	ebi-a-GCST90018908	Pulmonary fibrosis	KMT2C	Inverse variance weighted	3.69829437437728	1	0.0544681203263797
11405_150_CARD9_CARD9	ebi-a-GCST90018908	Pulmonary fibrosis	CARD9	MR Egger	0.692670983239718	1	0.405257363486251
11405_150_CARD9_CARD9	ebi-a-GCST90018908	Pulmonary fibrosis	CARD9	Inverse variance weighted	0.926382788805977	2	0.629272181808181
11406_82_ACAD8_ACAD8	ebi-a-GCST90018908	Pulmonary fibrosis	ACAD8	MR Egger	6.06999631107379	1	0.0137497247947777
11406_82_ACAD8_ACAD8	ebi-a-GCST90018908	Pulmonary fibrosis	ACAD8	Inverse variance weighted	6.21299221706079	2	0.0447575063559437
11407_57_PLSCR3_PLS3	ebi-a-GCST90018908	Pulmonary fibrosis	PLSCR3	Inverse variance weighted	0.718101639782029	1	0.396767312530808
11416_23_FBXL4_FBXL4	ebi-a-GCST90018908	Pulmonary fibrosis	FBXL4	MR Egger	8.20976575859279	7	0.31446104667309
11416_23_FBXL4_FBXL4	ebi-a-GCST90018908	Pulmonary fibrosis	FBXL4	Inverse variance weighted	12.5616210759949	8	0.127849488551242
11421_10_EHD4_EHD4	ebi-a-GCST90018908	Pulmonary fibrosis	EHD4	MR Egger	0.684323209471235	1	0.408102005771145
11421_10_EHD4_EHD4	ebi-a-GCST90018908	Pulmonary fibrosis	EHD4	Inverse variance weighted	0.785100052598994	2	0.675332561118554
11424_4_FAH_FAAA	ebi-a-GCST90018908	Pulmonary fibrosis	FAH	MR Egger	6.94217941787012	5	0.224976139694279
11424_4_FAH_FAAA	ebi-a-GCST90018908	Pulmonary fibrosis	FAH	Inverse variance weighted	7.19361348275794	6	0.303312637061718
11425_31_RUFY1_RUFY1	ebi-a-GCST90018908	Pulmonary fibrosis	RUFY1	MR Egger	1.1676580131422	4	0.883394267120757
11425_31_RUFY1_RUFY1	ebi-a-GCST90018908	Pulmonary fibrosis	RUFY1	Inverse variance weighted	1.59655614957946	5	0.901665494449585
11429_80_HNRNPC_hnRNP_C1_C2	ebi-a-GCST90018908	Pulmonary fibrosis	HNRNPC	MR Egger	3.6005187774391	4	0.462759713468702
11429_80_HNRNPC_hnRNP_C1_C2	ebi-a-GCST90018908	Pulmonary fibrosis	HNRNPC	Inverse variance weighted	4.55342827349361	5	0.472766900353513
11430_49_DTX1_DTX1	ebi-a-GCST90018908	Pulmonary fibrosis	DTX1	MR Egger	10.0233403687669	9	0.348598982224625
11430_49_DTX1_DTX1	ebi-a-GCST90018908	Pulmonary fibrosis	DTX1	Inverse variance weighted	11.500324606662	10	0.319887902616189
11431_235_RECQL_RECQ1	ebi-a-GCST90018908	Pulmonary fibrosis	RECQL	MR Egger	8.20600951144433	8	0.413609764167128
11431_235_RECQL_RECQ1	ebi-a-GCST90018908	Pulmonary fibrosis	RECQL	Inverse variance weighted	8.63675026011134	9	0.471457815257063
11432_11_PQBP1_PQBP1	ebi-a-GCST90018908	Pulmonary fibrosis	PQBP1	MR Egger	1.92857824117538	2	0.381254129140125
11432_11_PQBP1_PQBP1	ebi-a-GCST90018908	Pulmonary fibrosis	PQBP1	Inverse variance weighted	4.41746458497225	3	0.219771467837833
11433_11_TCTN2_TECT2	ebi-a-GCST90018908	Pulmonary fibrosis	TCTN2	MR Egger	0.571679196887197	2	0.751383129304757
11433_11_TCTN2_TECT2	ebi-a-GCST90018908	Pulmonary fibrosis	TCTN2	Inverse variance weighted	1.06495062448925	3	0.785541157874921
11439_88_RHPN2_RHPN2	ebi-a-GCST90018908	Pulmonary fibrosis	RHPN2	MR Egger	3.97387530736819	2	0.137114675795277
11439_88_RHPN2_RHPN2	ebi-a-GCST90018908	Pulmonary fibrosis	RHPN2	Inverse variance weighted	4.86944312117392	3	0.181610615858753
11440_58_SOCS3_SOCS_3	ebi-a-GCST90018908	Pulmonary fibrosis	SOCS3	MR Egger	8.07384137697829	7	0.326127729153197
11440_58_SOCS3_SOCS_3	ebi-a-GCST90018908	Pulmonary fibrosis	SOCS3	Inverse variance weighted	9.59159039236653	8	0.294868249005445
11441_11_PYGL_PYGL	ebi-a-GCST90018908	Pulmonary fibrosis	PYGL	MR Egger	5.5474525600836	7	0.593466535401233
11441_11_PYGL_PYGL	ebi-a-GCST90018908	Pulmonary fibrosis	PYGL	Inverse variance weighted	5.65692960387674	8	0.685598360365393
11444_49_POLR3F_RPC6	ebi-a-GCST90018908	Pulmonary fibrosis	POLR3F	Inverse variance weighted	0.125074250757007	1	0.723594916125539
11448_34_GALK1_GALK1	ebi-a-GCST90018908	Pulmonary fibrosis	GALK1	MR Egger	1.02256886051156	1	0.311910442270075
11448_34_GALK1_GALK1	ebi-a-GCST90018908	Pulmonary fibrosis	GALK1	Inverse variance weighted	1.04141872561676	2	0.594098966749344
11454_87_EIF3G_EIF3G	ebi-a-GCST90018908	Pulmonary fibrosis	EIF3G	MR Egger	4.25054195472277	3	0.23565014111551
11454_87_EIF3G_EIF3G	ebi-a-GCST90018908	Pulmonary fibrosis	EIF3G	Inverse variance weighted	4.57099444237389	4	0.334212179542195
11456_2_MAGEB10_MAGBA	ebi-a-GCST90018908	Pulmonary fibrosis	MAGEB10	MR Egger	6.01994441151065	3	0.110643907711714
11456_2_MAGEB10_MAGBA	ebi-a-GCST90018908	Pulmonary fibrosis	MAGEB10	Inverse variance weighted	7.69315688357502	4	0.103487394938897
11457_53_GALE_GALE	ebi-a-GCST90018908	Pulmonary fibrosis	GALE	MR Egger	6.46033573459692	4	0.167306772592016
11457_53_GALE_GALE	ebi-a-GCST90018908	Pulmonary fibrosis	GALE	Inverse variance weighted	6.49584898552613	5	0.260913349933977
11459_81_ELL_ELL	ebi-a-GCST90018908	Pulmonary fibrosis	ELL	MR Egger	0.714088299835603	2	0.69974160351835
11459_81_ELL_ELL	ebi-a-GCST90018908	Pulmonary fibrosis	ELL	Inverse variance weighted	1.0670918017157	3	0.785023596326822
11464_9_RELB_RELB	ebi-a-GCST90018908	Pulmonary fibrosis	RELB	MR Egger	2.71339101796308	6	0.843863062666234
11464_9_RELB_RELB	ebi-a-GCST90018908	Pulmonary fibrosis	RELB	Inverse variance weighted	5.21149692751846	7	0.634170656457478
11465_4_GPR135_GP135	ebi-a-GCST90018908	Pulmonary fibrosis	GPR135	MR Egger	0.319418277726755	2	0.852391680526499
11465_4_GPR135_GP135	ebi-a-GCST90018908	Pulmonary fibrosis	GPR135	Inverse variance weighted	0.434443511017815	3	0.933038868253168
11468_15_RBM19_RBM19	ebi-a-GCST90018908	Pulmonary fibrosis	RBM19	MR Egger	2.94113698980553	5	0.709060472127649
11468_15_RBM19_RBM19	ebi-a-GCST90018908	Pulmonary fibrosis	RBM19	Inverse variance weighted	3.51883252694939	6	0.741462447279938
11481_25_HAVCR2_TIMD3	ebi-a-GCST90018908	Pulmonary fibrosis	HAVCR2	MR Egger	0.0728895521914372	1	0.787175138923728
11481_25_HAVCR2_TIMD3	ebi-a-GCST90018908	Pulmonary fibrosis	HAVCR2	Inverse variance weighted	2.15110469117507	2	0.341109293044756
11490_42_UBL4A_UBL4A	ebi-a-GCST90018908	Pulmonary fibrosis	UBL4A	Inverse variance weighted	2.26594222963432	1	0.132245758271399
11510_31_APOL1_Apo_L1	ebi-a-GCST90018908	Pulmonary fibrosis	APOL1	MR Egger	7.22491028499322	11	0.780588251993838
11510_31_APOL1_Apo_L1	ebi-a-GCST90018908	Pulmonary fibrosis	APOL1	Inverse variance weighted	8.16429432519797	12	0.772163114323331
11513_92_CD38_CD38	ebi-a-GCST90018908	Pulmonary fibrosis	CD38	MR Egger	4.95660745710802	1	0.0259911506271862
11513_92_CD38_CD38	ebi-a-GCST90018908	Pulmonary fibrosis	CD38	Inverse variance weighted	5.10480150793838	2	0.0778944359681292
11514_196_CD59_CD59	ebi-a-GCST90018908	Pulmonary fibrosis	CD59	MR Egger	2.25397855147952	5	0.813001884021021
11514_196_CD59_CD59	ebi-a-GCST90018908	Pulmonary fibrosis	CD59	Inverse variance weighted	2.37200341320093	6	0.882508508052174
11516_7_FABP1_FABPL	ebi-a-GCST90018908	Pulmonary fibrosis	FABP1	MR Egger	0.0611869052527426	1	0.804629728449349
11516_7_FABP1_FABPL	ebi-a-GCST90018908	Pulmonary fibrosis	FABP1	Inverse variance weighted	0.38972418749589	2	0.822948139924522
11530_37_HMBS_HEM3	ebi-a-GCST90018908	Pulmonary fibrosis	HMBS	MR Egger	1.86582241120275	3	0.600717039806374
11530_37_HMBS_HEM3	ebi-a-GCST90018908	Pulmonary fibrosis	HMBS	Inverse variance weighted	2.95425206521169	4	0.565510168449754
11534_6_LRIT3_LRIT3	ebi-a-GCST90018908	Pulmonary fibrosis	LRIT3	MR Egger	0.447565896185308	2	0.799488646073692
11534_6_LRIT3_LRIT3	ebi-a-GCST90018908	Pulmonary fibrosis	LRIT3	Inverse variance weighted	2.43179884078052	3	0.487742729199967
11536_9_MYSM1_MYSM1	ebi-a-GCST90018908	Pulmonary fibrosis	MYSM1	Inverse variance weighted	0.00622050545632352	1	0.937135881423368
11537_12_TFR2_TFR2	ebi-a-GCST90018908	Pulmonary fibrosis	TFR2	MR Egger	5.63233672867751	3	0.130934219080163
11537_12_TFR2_TFR2	ebi-a-GCST90018908	Pulmonary fibrosis	TFR2	Inverse variance weighted	5.63258751734968	4	0.228318424137774
11540_37_FOXO3_FOXO3A	ebi-a-GCST90018908	Pulmonary fibrosis	FOXO3	MR Egger	0.314071155463385	1	0.575192640623075
11540_37_FOXO3_FOXO3A	ebi-a-GCST90018908	Pulmonary fibrosis	FOXO3	Inverse variance weighted	3.96946618171484	2	0.137417287152842
11542_11_TMEM230_TM230	ebi-a-GCST90018908	Pulmonary fibrosis	TMEM230	Inverse variance weighted	0.0442717369110395	1	0.833348859032994
11543_84_LIMA1_LIMA1	ebi-a-GCST90018908	Pulmonary fibrosis	LIMA1	MR Egger	0.632206592182513	1	0.42654707483741
11543_84_LIMA1_LIMA1	ebi-a-GCST90018908	Pulmonary fibrosis	LIMA1	Inverse variance weighted	1.0355723105091	2	0.595838182141969
11546_7_CYGB_CYGB	ebi-a-GCST90018908	Pulmonary fibrosis	CYGB	MR Egger	0.0980984023325273	1	0.754123670429551
11546_7_CYGB_CYGB	ebi-a-GCST90018908	Pulmonary fibrosis	CYGB	Inverse variance weighted	0.879658046554728	2	0.644146545733784
11547_84_MUSK_MUSK	ebi-a-GCST90018908	Pulmonary fibrosis	MUSK	MR Egger	1.93265487770388	5	0.858382866140576
11547_84_MUSK_MUSK	ebi-a-GCST90018908	Pulmonary fibrosis	MUSK	Inverse variance weighted	4.59369671583438	6	0.596874764293454
11549_6_ISL1_ISL1	ebi-a-GCST90018908	Pulmonary fibrosis	ISL1	MR Egger	0.340344661643115	1	0.559630344229517
11549_6_ISL1_ISL1	ebi-a-GCST90018908	Pulmonary fibrosis	ISL1	Inverse variance weighted	0.543371695479468	2	0.762093636926213
11551_16_HMG20B_HM20B	ebi-a-GCST90018908	Pulmonary fibrosis	HMG20B	Inverse variance weighted	0.237999638107352	1	0.625654629180881
11556_19_ARFGAP1_ARFG1	ebi-a-GCST90018908	Pulmonary fibrosis	ARFGAP1	MR Egger	0.523975345526912	3	0.913593429361701
11556_19_ARFGAP1_ARFG1	ebi-a-GCST90018908	Pulmonary fibrosis	ARFGAP1	Inverse variance weighted	7.4660460945309	4	0.113215870206437
11557_3_SMURF1_SMUF1	ebi-a-GCST90018908	Pulmonary fibrosis	SMURF1	MR Egger	0.0453137234867945	1	0.831428203978435
11557_3_SMURF1_SMUF1	ebi-a-GCST90018908	Pulmonary fibrosis	SMURF1	Inverse variance weighted	0.426392651746753	2	0.807997490830729
11560_76_NFATC4_NFAC4	ebi-a-GCST90018908	Pulmonary fibrosis	NFATC4	MR Egger	3.52059079536529	1	0.0606108384461406
11560_76_NFATC4_NFAC4	ebi-a-GCST90018908	Pulmonary fibrosis	NFATC4	Inverse variance weighted	3.92774685485339	2	0.140313871367599
11563_51_SYTL4_SYTL4	ebi-a-GCST90018908	Pulmonary fibrosis	SYTL4	MR Egger	4.00747347118864	3	0.260658260091546
11563_51_SYTL4_SYTL4	ebi-a-GCST90018908	Pulmonary fibrosis	SYTL4	Inverse variance weighted	4.04018232581227	4	0.400595076723643
11565_58_ZNF23_ZNF23	ebi-a-GCST90018908	Pulmonary fibrosis	ZNF23	MR Egger	1.12405699240404	1	0.289046552674358
11565_58_ZNF23_ZNF23	ebi-a-GCST90018908	Pulmonary fibrosis	ZNF23	Inverse variance weighted	1.6097648702425	2	0.447140491487068
11567_23_ZNF10_ZNF10	ebi-a-GCST90018908	Pulmonary fibrosis	ZNF10	MR Egger	0.599747595053712	1	0.438674346207569
11567_23_ZNF10_ZNF10	ebi-a-GCST90018908	Pulmonary fibrosis	ZNF10	Inverse variance weighted	1.46571773158821	2	0.480533244435668
11568_2_FKBP1B_FKB1B	ebi-a-GCST90018908	Pulmonary fibrosis	FKBP1B	MR Egger	3.15253667234522	3	0.368699669168549
11568_2_FKBP1B_FKB1B	ebi-a-GCST90018908	Pulmonary fibrosis	FKBP1B	Inverse variance weighted	3.54542394625604	4	0.471005230365921
11570_94_BCAP29_BAP29	ebi-a-GCST90018908	Pulmonary fibrosis	BCAP29	MR Egger	5.09819711854247	2	0.0781520837289921
11570_94_BCAP29_BAP29	ebi-a-GCST90018908	Pulmonary fibrosis	BCAP29	Inverse variance weighted	5.5550088984677	3	0.135385246973917
11571_75_KLRC3_NKG2E	ebi-a-GCST90018908	Pulmonary fibrosis	KLRC3	MR Egger	0.550056759330568	2	0.759550567128231
11571_75_KLRC3_NKG2E	ebi-a-GCST90018908	Pulmonary fibrosis	KLRC3	Inverse variance weighted	1.72464671245692	3	0.631468240727268
11572_4_DNM2_DYN2	ebi-a-GCST90018908	Pulmonary fibrosis	DNM2	MR Egger	0.588001818613611	1	0.443192844921716
11572_4_DNM2_DYN2	ebi-a-GCST90018908	Pulmonary fibrosis	DNM2	Inverse variance weighted	0.871735555302307	2	0.646703228902546
11573_3_SRSF6_SRSF6	ebi-a-GCST90018908	Pulmonary fibrosis	SRSF6	Inverse variance weighted	2.23716241441723	1	0.134728022241259
11587_5_MGA_MGAP	ebi-a-GCST90018908	Pulmonary fibrosis	MGA	MR Egger	4.37460957606723	2	0.112218794833887
11587_5_MGA_MGAP	ebi-a-GCST90018908	Pulmonary fibrosis	MGA	Inverse variance weighted	4.83250303508431	3	0.184481068243155
11591_43_PRC1_PRC1	ebi-a-GCST90018908	Pulmonary fibrosis	PRC1	MR Egger	2.63399709371891	1	0.104598092130058
11591_43_PRC1_PRC1	ebi-a-GCST90018908	Pulmonary fibrosis	PRC1	Inverse variance weighted	3.56945353476783	2	0.167842914894239
11592_1_ELAVL1_ELAV1	ebi-a-GCST90018908	Pulmonary fibrosis	ELAVL1	MR Egger	2.08416740361484	2	0.352718954583571
11592_1_ELAVL1_ELAV1	ebi-a-GCST90018908	Pulmonary fibrosis	ELAVL1	Inverse variance weighted	2.4918631055898	3	0.47676339734709
11593_21_CXCL9_MIG	ebi-a-GCST90018908	Pulmonary fibrosis	CXCL9	MR Egger	0.442108406127577	1	0.506106569135695
11593_21_CXCL9_MIG	ebi-a-GCST90018908	Pulmonary fibrosis	CXCL9	Inverse variance weighted	0.968443981059816	2	0.616176401402779
11601_26_DHX8_DHX8	ebi-a-GCST90018908	Pulmonary fibrosis	DHX8	MR Egger	8.84033112556139	7	0.264323868525154
11601_26_DHX8_DHX8	ebi-a-GCST90018908	Pulmonary fibrosis	DHX8	Inverse variance weighted	9.74374224950366	8	0.283474529092245
11608_5_MAP1LC3B_MLP3B	ebi-a-GCST90018908	Pulmonary fibrosis	MAP1LC3B	MR Egger	4.53279855638321	6	0.604968135039547
11608_5_MAP1LC3B_MLP3B	ebi-a-GCST90018908	Pulmonary fibrosis	MAP1LC3B	Inverse variance weighted	7.2525813976655	7	0.40306358776729
11615_16_DAPP1_DAPP1	ebi-a-GCST90018908	Pulmonary fibrosis	DAPP1	MR Egger	0.0662421395706201	1	0.796888926786482
11615_16_DAPP1_DAPP1	ebi-a-GCST90018908	Pulmonary fibrosis	DAPP1	Inverse variance weighted	0.0675022888057605	2	0.966812071298391
11617_1_ITGAL_LFA_1_alpha_L_chain	ebi-a-GCST90018908	Pulmonary fibrosis	ITGAL	MR Egger	0.00700821377421356	1	0.933282971141688
11617_1_ITGAL_LFA_1_alpha_L_chain	ebi-a-GCST90018908	Pulmonary fibrosis	ITGAL	Inverse variance weighted	0.711801563218222	2	0.700542123449435
11633_89_AHSA1_AHSA1	ebi-a-GCST90018908	Pulmonary fibrosis	AHSA1	MR Egger	1.88279157152905	2	0.390082982923795
11633_89_AHSA1_AHSA1	ebi-a-GCST90018908	Pulmonary fibrosis	AHSA1	Inverse variance weighted	2.49774054996037	3	0.475699554955026
11638_42_B3GALT2_B3GT2	ebi-a-GCST90018908	Pulmonary fibrosis	B3GALT2	MR Egger	5.30497811213889	7	0.622799162089685
11638_42_B3GALT2_B3GT2	ebi-a-GCST90018908	Pulmonary fibrosis	B3GALT2	Inverse variance weighted	6.5984683302885	8	0.580507385263487
11643_73_DTX3L_DTX3L	ebi-a-GCST90018908	Pulmonary fibrosis	DTX3L	MR Egger	0.00720183487319721	1	0.932369810355991
11643_73_DTX3L_DTX3L	ebi-a-GCST90018908	Pulmonary fibrosis	DTX3L	Inverse variance weighted	0.0876918675942758	2	0.95710140309349
11645_9_P4HA1_P4HA1	ebi-a-GCST90018908	Pulmonary fibrosis	P4HA1	Inverse variance weighted	2.54368208052172	1	0.110736277497135
11646_4_CHST9_Carbohydrate_sulfotransferase_9	ebi-a-GCST90018908	Pulmonary fibrosis	CHST9	MR Egger	11.4882796741571	11	0.403308346721341
11646_4_CHST9_Carbohydrate_sulfotransferase_9	ebi-a-GCST90018908	Pulmonary fibrosis	CHST9	Inverse variance weighted	11.6737674659076	12	0.472222590630854
11647_6_FZD10_Frizzled_10	ebi-a-GCST90018908	Pulmonary fibrosis	FZD10	MR Egger	3.40547627141218	4	0.492395633630319
11647_6_FZD10_Frizzled_10	ebi-a-GCST90018908	Pulmonary fibrosis	FZD10	Inverse variance weighted	3.95847261389817	5	0.555410277013304
11649_3_SMAP1_SMAP1	ebi-a-GCST90018908	Pulmonary fibrosis	SMAP1	MR Egger	9.73457383112154	8	0.284151790205953
11649_3_SMAP1_SMAP1	ebi-a-GCST90018908	Pulmonary fibrosis	SMAP1	Inverse variance weighted	9.80052492525392	9	0.366874041839298
11654_77_NRSN1_NRSN1	ebi-a-GCST90018908	Pulmonary fibrosis	NRSN1	Inverse variance weighted	0.488064910372184	1	0.484791775707341
11656_110_EVL_EVL	ebi-a-GCST90018908	Pulmonary fibrosis	EVL	MR Egger	3.49203484228226	5	0.624593199049448
11656_110_EVL_EVL	ebi-a-GCST90018908	Pulmonary fibrosis	EVL	Inverse variance weighted	3.90541368260603	6	0.689474868119007
11657_86_SOCS7_SOCS7	ebi-a-GCST90018908	Pulmonary fibrosis	SOCS7	MR Egger	1.0258963002095	1	0.311124461395367
11657_86_SOCS7_SOCS7	ebi-a-GCST90018908	Pulmonary fibrosis	SOCS7	Inverse variance weighted	1.02650230236518	2	0.598546447078898
11659_31_CLINT1_EPN4	ebi-a-GCST90018908	Pulmonary fibrosis	CLINT1	MR Egger	2.5377627356508	2	0.281145944839313
11659_31_CLINT1_EPN4	ebi-a-GCST90018908	Pulmonary fibrosis	CLINT1	Inverse variance weighted	2.72672707643823	3	0.435704399225748
11666_72_RGS8_RGS8	ebi-a-GCST90018908	Pulmonary fibrosis	RGS8	MR Egger	9.16384220119796	7	0.241105977205849
11666_72_RGS8_RGS8	ebi-a-GCST90018908	Pulmonary fibrosis	RGS8	Inverse variance weighted	10.2917508682626	8	0.245143001175475
11667_29_TNS2_TENC1	ebi-a-GCST90018908	Pulmonary fibrosis	TNS2	Inverse variance weighted	0.269185617307134	1	0.603878590873723
11672_17_KIF16B_KI16B	ebi-a-GCST90018908	Pulmonary fibrosis	KIF16B	MR Egger	0.963325134638365	2	0.617755477486423
11672_17_KIF16B_KI16B	ebi-a-GCST90018908	Pulmonary fibrosis	KIF16B	Inverse variance weighted	1.24312080818184	3	0.742681810000673
11678_105_GJD2_CXD2	ebi-a-GCST90018908	Pulmonary fibrosis	GJD2	MR Egger	0.561880791349084	2	0.755073339776058
11678_105_GJD2_CXD2	ebi-a-GCST90018908	Pulmonary fibrosis	GJD2	Inverse variance weighted	3.20952130377407	3	0.360435409457074
11681_8_AGFG1_NUPL	ebi-a-GCST90018908	Pulmonary fibrosis	AGFG1	MR Egger	2.3330931223269	3	0.506210804871641
11681_8_AGFG1_NUPL	ebi-a-GCST90018908	Pulmonary fibrosis	AGFG1	Inverse variance weighted	4.42991763525441	4	0.35093850529086
11682_7_TXNIP_TXNIP	ebi-a-GCST90018908	Pulmonary fibrosis	TXNIP	MR Egger	5.15011690429075	4	0.272238454472554
11682_7_TXNIP_TXNIP	ebi-a-GCST90018908	Pulmonary fibrosis	TXNIP	Inverse variance weighted	6.01606546953705	5	0.304658816260421
11683_19_GGA3_GGA3	ebi-a-GCST90018908	Pulmonary fibrosis	GGA3	MR Egger	1.86889522474703	1	0.171601664430878
11683_19_GGA3_GGA3	ebi-a-GCST90018908	Pulmonary fibrosis	GGA3	Inverse variance weighted	2.36581582214506	2	0.306386497262762
11690_47_ANAPC7_APC7	ebi-a-GCST90018908	Pulmonary fibrosis	ANAPC7	Inverse variance weighted	0.126021149378592	1	0.722593654265051
11692_21_SHC4_SHC4	ebi-a-GCST90018908	Pulmonary fibrosis	SHC4	MR Egger	1.07824074797555	1	0.299091446256341
11692_21_SHC4_SHC4	ebi-a-GCST90018908	Pulmonary fibrosis	SHC4	Inverse variance weighted	1.14449645749054	2	0.564255436314945
11696_7_CRABP2_RABP2	ebi-a-GCST90018908	Pulmonary fibrosis	CRABP2	MR Egger	2.76629633884804	3	0.429078233486371
11696_7_CRABP2_RABP2	ebi-a-GCST90018908	Pulmonary fibrosis	CRABP2	Inverse variance weighted	3.14442886678992	4	0.533953107121365
11708_2_LCN1_LCN1	ebi-a-GCST90018908	Pulmonary fibrosis	LCN1	MR Egger	2.64692801018646	2	0.266211544792741
11708_2_LCN1_LCN1	ebi-a-GCST90018908	Pulmonary fibrosis	LCN1	Inverse variance weighted	2.97939295623111	3	0.394813301622734
11709_29_CPT1B_CPT1B	ebi-a-GCST90018908	Pulmonary fibrosis	CPT1B	MR Egger	17.0603832450117	16	0.381700172809629
11709_29_CPT1B_CPT1B	ebi-a-GCST90018908	Pulmonary fibrosis	CPT1B	Inverse variance weighted	18.0416278618472	17	0.386219241581908
11825_27_PPARGC1A_PRGC1	ebi-a-GCST90018908	Pulmonary fibrosis	PPARGC1A	MR Egger	0.0444309342862257	1	0.833053899778215
11825_27_PPARGC1A_PRGC1	ebi-a-GCST90018908	Pulmonary fibrosis	PPARGC1A	Inverse variance weighted	0.120964623719804	2	0.941310418901718
11838_130_PIEZO1_FA38A	ebi-a-GCST90018908	Pulmonary fibrosis	PIEZO1	MR Egger	0.0279910306823271	1	0.867129911071527
11838_130_PIEZO1_FA38A	ebi-a-GCST90018908	Pulmonary fibrosis	PIEZO1	Inverse variance weighted	0.117410717536326	2	0.942984570364661
11872_9_PCDHGB1_PCDGD	ebi-a-GCST90018908	Pulmonary fibrosis	PCDHGB1	MR Egger	3.2807617912349	4	0.511986147371639
11872_9_PCDHGB1_PCDGD	ebi-a-GCST90018908	Pulmonary fibrosis	PCDHGB1	Inverse variance weighted	3.28317351300047	5	0.656418778075205
11910_27_DLX4_DLX4	ebi-a-GCST90018908	Pulmonary fibrosis	DLX4	MR Egger	0.169894679021725	2	0.918560654981231
11910_27_DLX4_DLX4	ebi-a-GCST90018908	Pulmonary fibrosis	DLX4	Inverse variance weighted	1.266248689062	3	0.737162828846992
11926_23_AAGAB_P34	ebi-a-GCST90018908	Pulmonary fibrosis	AAGAB	MR Egger	4.37749380189176	8	0.821560665973358
11926_23_AAGAB_P34	ebi-a-GCST90018908	Pulmonary fibrosis	AAGAB	Inverse variance weighted	4.63912305639985	9	0.864564667447194
11934_9_INTS3_INT3	ebi-a-GCST90018908	Pulmonary fibrosis	INTS3	MR Egger	0.0270359392921981	1	0.869395725703395
11934_9_INTS3_INT3	ebi-a-GCST90018908	Pulmonary fibrosis	INTS3	Inverse variance weighted	0.06333321666695	2	0.968829527933374
11952_1_IGDCC3_IGDC3	ebi-a-GCST90018908	Pulmonary fibrosis	IGDCC3	MR Egger	4.29480189284037	2	0.116787300111694
11952_1_IGDCC3_IGDC3	ebi-a-GCST90018908	Pulmonary fibrosis	IGDCC3	Inverse variance weighted	4.44696232389047	3	0.217070196789926
11955_1_ARHGAP1_RHG01	ebi-a-GCST90018908	Pulmonary fibrosis	ARHGAP1	MR Egger	2.26666340832102	2	0.321958796063769
11955_1_ARHGAP1_RHG01	ebi-a-GCST90018908	Pulmonary fibrosis	ARHGAP1	Inverse variance weighted	2.4369850630988	3	0.486786999784794
11967_23_CRABP1_RABP1	ebi-a-GCST90018908	Pulmonary fibrosis	CRABP1	MR Egger	9.15259304827302	7	0.241885420251343
11967_23_CRABP1_RABP1	ebi-a-GCST90018908	Pulmonary fibrosis	CRABP1	Inverse variance weighted	9.35052692163851	8	0.313594102823219
11969_5_S100A2_S100A2	ebi-a-GCST90018908	Pulmonary fibrosis	S100A2	MR Egger	6.78177046242004	2	0.0336788501304737
11969_5_S100A2_S100A2	ebi-a-GCST90018908	Pulmonary fibrosis	S100A2	Inverse variance weighted	6.85917352957101	3	0.0765244511298126
11988_24_PTPRH_PTPRH	ebi-a-GCST90018908	Pulmonary fibrosis	PTPRH	MR Egger	4.13714524404181	1	0.0419518620385706
11988_24_PTPRH_PTPRH	ebi-a-GCST90018908	Pulmonary fibrosis	PTPRH	Inverse variance weighted	4.44119671581698	2	0.10854414114466
11989_35_EMC1_EMC1	ebi-a-GCST90018908	Pulmonary fibrosis	EMC1	MR Egger	1.56237644052004	4	0.815537772984888
11989_35_EMC1_EMC1	ebi-a-GCST90018908	Pulmonary fibrosis	EMC1	Inverse variance weighted	2.27067578359077	5	0.810564034107421
12001_7_TJP1_ZO1	ebi-a-GCST90018908	Pulmonary fibrosis	TJP1	MR Egger	3.42333860378577	1	0.0642808914789571
12001_7_TJP1_ZO1	ebi-a-GCST90018908	Pulmonary fibrosis	TJP1	Inverse variance weighted	3.82633332818861	2	0.147612207426474
12008_3_CD7_CD7	ebi-a-GCST90018908	Pulmonary fibrosis	CD7	MR Egger	1.73169424331431	3	0.629910580320035
12008_3_CD7_CD7	ebi-a-GCST90018908	Pulmonary fibrosis	CD7	Inverse variance weighted	2.08922701342677	4	0.719351815027814
12014_19_PTS_PTPS	ebi-a-GCST90018908	Pulmonary fibrosis	PTS	MR Egger	3.50114608358571	2	0.173674392244564
12014_19_PTS_PTPS	ebi-a-GCST90018908	Pulmonary fibrosis	PTS	Inverse variance weighted	3.51031771112609	3	0.319426411733147
12020_39_BPGM_PMGE	ebi-a-GCST90018908	Pulmonary fibrosis	BPGM	Inverse variance weighted	1.36584237228898	1	0.242527508092781
12022_12_SMAD4_SMAD4	ebi-a-GCST90018908	Pulmonary fibrosis	SMAD4	MR Egger	4.58333121019038	2	0.101097932309843
12022_12_SMAD4_SMAD4	ebi-a-GCST90018908	Pulmonary fibrosis	SMAD4	Inverse variance weighted	4.73763219877546	3	0.192048430477577
12030_82_DES_Desmin	ebi-a-GCST90018908	Pulmonary fibrosis	DES	MR Egger	9.94805004165348	7	0.191536592280165
12030_82_DES_Desmin	ebi-a-GCST90018908	Pulmonary fibrosis	DES	Inverse variance weighted	11.6120476855492	8	0.169370688845175
12033_3_BUB1_BUB1	ebi-a-GCST90018908	Pulmonary fibrosis	BUB1	MR Egger	0.159453712573273	2	0.923368524252186
12033_3_BUB1_BUB1	ebi-a-GCST90018908	Pulmonary fibrosis	BUB1	Inverse variance weighted	0.456627350782226	3	0.928311470616146
12041_33_HSPA1L_HS71L	ebi-a-GCST90018908	Pulmonary fibrosis	HSPA1L	MR Egger	4.07177476723589	7	0.771474248421427
12041_33_HSPA1L_HS71L	ebi-a-GCST90018908	Pulmonary fibrosis	HSPA1L	Inverse variance weighted	6.59055202788987	8	0.581382004459137
12046_51_TARDBP_TADBP	ebi-a-GCST90018908	Pulmonary fibrosis	TARDBP	MR Egger	3.99041059489473	2	0.135985733776933
12046_51_TARDBP_TADBP	ebi-a-GCST90018908	Pulmonary fibrosis	TARDBP	Inverse variance weighted	4.02284357422762	3	0.259007978452121
12329_21_RPS6KA1_KS6A1	ebi-a-GCST90018908	Pulmonary fibrosis	RPS6KA1	MR Egger	8.03665710599246	11	0.710016417042903
12329_21_RPS6KA1_KS6A1	ebi-a-GCST90018908	Pulmonary fibrosis	RPS6KA1	Inverse variance weighted	8.2358266698929	12	0.766440424061276
12332_7_EEF2K_EF2K	ebi-a-GCST90018908	Pulmonary fibrosis	EEF2K	MR Egger	0.0421615538980184	3	0.997726436009526
12332_7_EEF2K_EF2K	ebi-a-GCST90018908	Pulmonary fibrosis	EEF2K	Inverse variance weighted	1.03591336921585	4	0.904302328286316
12333_87_RPIA_RPIA	ebi-a-GCST90018908	Pulmonary fibrosis	RPIA	MR Egger	0.104992650149032	3	0.991231628667721
12333_87_RPIA_RPIA	ebi-a-GCST90018908	Pulmonary fibrosis	RPIA	Inverse variance weighted	2.20709946226001	4	0.697729724580853
12334_25_SHMT1_cSHMT	ebi-a-GCST90018908	Pulmonary fibrosis	SHMT1	MR Egger	8.63985477058698	12	0.733344765095689
12334_25_SHMT1_cSHMT	ebi-a-GCST90018908	Pulmonary fibrosis	SHMT1	Inverse variance weighted	8.64657640944042	13	0.799081439425863
12338_27_EGFLAM_EGFLA	ebi-a-GCST90018908	Pulmonary fibrosis	EGFLAM	MR Egger	6.28833031293184	12	0.900855425396578
12338_27_EGFLAM_EGFLA	ebi-a-GCST90018908	Pulmonary fibrosis	EGFLAM	Inverse variance weighted	6.33409282243182	13	0.933144126562881
12341_8_DUSP6_DUS6	ebi-a-GCST90018908	Pulmonary fibrosis	DUSP6	MR Egger	0.0556534282616955	1	0.813502672561572
12341_8_DUSP6_DUS6	ebi-a-GCST90018908	Pulmonary fibrosis	DUSP6	Inverse variance weighted	0.116207707274338	2	0.943551951046272
12345_4_ANAPC10_APC10	ebi-a-GCST90018908	Pulmonary fibrosis	ANAPC10	Inverse variance weighted	0.182226196713104	1	0.669467021585548
12347_29_CCM2_CCM2	ebi-a-GCST90018908	Pulmonary fibrosis	CCM2	MR Egger	0.44936785348494	2	0.798768648272839
12347_29_CCM2_CCM2	ebi-a-GCST90018908	Pulmonary fibrosis	CCM2	Inverse variance weighted	2.77299888824317	3	0.427964090220434
12350_86_ETS2_ETS2	ebi-a-GCST90018908	Pulmonary fibrosis	ETS2	MR Egger	6.66704109883671	5	0.246603578032328
12350_86_ETS2_ETS2	ebi-a-GCST90018908	Pulmonary fibrosis	ETS2	Inverse variance weighted	6.67217846973544	6	0.352230268535113
12355_223_MRRF_RRFM	ebi-a-GCST90018908	Pulmonary fibrosis	MRRF	Inverse variance weighted	0.0670073427138441	1	0.795744986019054
12357_41_SNAP29_SNP29	ebi-a-GCST90018908	Pulmonary fibrosis	SNAP29	MR Egger	0.309052005411928	1	0.578262496073128
12357_41_SNAP29_SNP29	ebi-a-GCST90018908	Pulmonary fibrosis	SNAP29	Inverse variance weighted	2.3603326651981	2	0.30722763238034
12363_70_TRIB2_TRIB2	ebi-a-GCST90018908	Pulmonary fibrosis	TRIB2	MR Egger	2.50522838679518	1	0.113469034030409
12363_70_TRIB2_TRIB2	ebi-a-GCST90018908	Pulmonary fibrosis	TRIB2	Inverse variance weighted	4.51651782207999	2	0.104532326487123
12366_16_CRYGD_CRGD	ebi-a-GCST90018908	Pulmonary fibrosis	CRYGD	MR Egger	0.164397404034909	1	0.685139784458622
12366_16_CRYGD_CRGD	ebi-a-GCST90018908	Pulmonary fibrosis	CRYGD	Inverse variance weighted	0.296046390097052	2	0.862411111042481
12370_30_APOF_Apo_F	ebi-a-GCST90018908	Pulmonary fibrosis	APOF	MR Egger	8.85733238781286	8	0.354473921241219
12370_30_APOF_Apo_F	ebi-a-GCST90018908	Pulmonary fibrosis	APOF	Inverse variance weighted	9.16243543358844	9	0.422417210955767
12376_85_CDKN2D_p19_INK4d	ebi-a-GCST90018908	Pulmonary fibrosis	CDKN2D	MR Egger	4.46642536903252	5	0.484388137799867
12376_85_CDKN2D_p19_INK4d	ebi-a-GCST90018908	Pulmonary fibrosis	CDKN2D	Inverse variance weighted	5.81020929361655	6	0.444783059201046
12378_71_TAPBP_TPSN	ebi-a-GCST90018908	Pulmonary fibrosis	TAPBP	MR Egger	4.22201785121475	6	0.646659567334499
12378_71_TAPBP_TPSN	ebi-a-GCST90018908	Pulmonary fibrosis	TAPBP	Inverse variance weighted	4.69175419051339	7	0.697520628263569
12381_26_CBR1_CBR1	ebi-a-GCST90018908	Pulmonary fibrosis	CBR1	Inverse variance weighted	0.24716939707931	1	0.619075282072813
12384_92_COPS7B_CSN7B	ebi-a-GCST90018908	Pulmonary fibrosis	COPS7B	MR Egger	16.4639773517688	18	0.560200601829499
12384_92_COPS7B_CSN7B	ebi-a-GCST90018908	Pulmonary fibrosis	COPS7B	Inverse variance weighted	17.0016492055222	19	0.589756087047616
12385_4_CAPN3_CAN3	ebi-a-GCST90018908	Pulmonary fibrosis	CAPN3	Inverse variance weighted	0.0582799416285428	1	0.809235511531043
12386_11_RNPEP_AMPB	ebi-a-GCST90018908	Pulmonary fibrosis	RNPEP	MR Egger	0.43655201182674	4	0.979376380346952
12386_11_RNPEP_AMPB	ebi-a-GCST90018908	Pulmonary fibrosis	RNPEP	Inverse variance weighted	2.4502771327234	5	0.783964102592635
12391_27_PDZD7_PDZD7	ebi-a-GCST90018908	Pulmonary fibrosis	PDZD7	MR Egger	0.706281637766019	1	0.40068098860363
12391_27_PDZD7_PDZD7	ebi-a-GCST90018908	Pulmonary fibrosis	PDZD7	Inverse variance weighted	1.19197791055224	2	0.551017364792379
12392_30_ARL1_ARL1	ebi-a-GCST90018908	Pulmonary fibrosis	ARL1	MR Egger	2.69130270913386	4	0.610737382492241
12392_30_ARL1_ARL1	ebi-a-GCST90018908	Pulmonary fibrosis	ARL1	Inverse variance weighted	2.72738388030888	5	0.741927114065478
12396_19_HIBCH_HIBCH	ebi-a-GCST90018908	Pulmonary fibrosis	HIBCH	MR Egger	1.85352306368183	2	0.395833531210678
12396_19_HIBCH_HIBCH	ebi-a-GCST90018908	Pulmonary fibrosis	HIBCH	Inverse variance weighted	1.88401581260507	3	0.59682496483495
12399_194_CCDC50_CCD50	ebi-a-GCST90018908	Pulmonary fibrosis	CCDC50	MR Egger	2.03510914406681	3	0.565151741124211
12399_194_CCDC50_CCD50	ebi-a-GCST90018908	Pulmonary fibrosis	CCDC50	Inverse variance weighted	2.25507903703719	4	0.688959106197128
12400_25_UBE2T_UBE2T	ebi-a-GCST90018908	Pulmonary fibrosis	UBE2T	MR Egger	0.0389286767958365	1	0.843590029308477
12400_25_UBE2T_UBE2T	ebi-a-GCST90018908	Pulmonary fibrosis	UBE2T	Inverse variance weighted	0.207925486665157	2	0.901258874697867
12401_3_STAMBPL1_STALP	ebi-a-GCST90018908	Pulmonary fibrosis	STAMBPL1	MR Egger	0.650216505161716	3	0.884846218441143
12401_3_STAMBPL1_STALP	ebi-a-GCST90018908	Pulmonary fibrosis	STAMBPL1	Inverse variance weighted	1.16067168999571	4	0.884530343258322
12403_30_RAB39B_RB39B	ebi-a-GCST90018908	Pulmonary fibrosis	RAB39B	MR Egger	4.22014261166211	1	0.0399468031419956
12403_30_RAB39B_RB39B	ebi-a-GCST90018908	Pulmonary fibrosis	RAB39B	Inverse variance weighted	4.44797760644706	2	0.108176751329312
12408_333_RAB22A_RB22A	ebi-a-GCST90018908	Pulmonary fibrosis	RAB22A	MR Egger	0.790232158964184	1	0.374029934964228
12408_333_RAB22A_RB22A	ebi-a-GCST90018908	Pulmonary fibrosis	RAB22A	Inverse variance weighted	3.16553233070772	2	0.205406124325188
12411_60_MAX_MAX	ebi-a-GCST90018908	Pulmonary fibrosis	MAX	MR Egger	2.66439943443703	1	0.102616551924532
12411_60_MAX_MAX	ebi-a-GCST90018908	Pulmonary fibrosis	MAX	Inverse variance weighted	4.62655579740801	2	0.0989364159118279
12415_122_EDF1_EDF1	ebi-a-GCST90018908	Pulmonary fibrosis	EDF1	MR Egger	2.64879167484701	2	0.265963595809992
12415_122_EDF1_EDF1	ebi-a-GCST90018908	Pulmonary fibrosis	EDF1	Inverse variance weighted	3.2831530236846	3	0.34999432153805
12417_46_TPRKB_TPRKB	ebi-a-GCST90018908	Pulmonary fibrosis	TPRKB	MR Egger	6.0129848889513	6	0.421737077222552
12417_46_TPRKB_TPRKB	ebi-a-GCST90018908	Pulmonary fibrosis	TPRKB	Inverse variance weighted	8.21669027665322	7	0.313874890616544
12420_10_GPD1L_GPD1L	ebi-a-GCST90018908	Pulmonary fibrosis	GPD1L	MR Egger	14.60361967915	12	0.263832050652034
12420_10_GPD1L_GPD1L	ebi-a-GCST90018908	Pulmonary fibrosis	GPD1L	Inverse variance weighted	15.6800957782541	13	0.266836899301189
12423_38_A1CF_A1CF	ebi-a-GCST90018908	Pulmonary fibrosis	A1CF	MR Egger	0.0873779445799782	1	0.767537402233389
12423_38_A1CF_A1CF	ebi-a-GCST90018908	Pulmonary fibrosis	A1CF	Inverse variance weighted	0.273218865275657	2	0.872310855758299
12425_104_ARF6_ARF6	ebi-a-GCST90018908	Pulmonary fibrosis	ARF6	MR Egger	1.28085527137771	2	0.527066983190779
12425_104_ARF6_ARF6	ebi-a-GCST90018908	Pulmonary fibrosis	ARF6	Inverse variance weighted	5.21703494056376	3	0.156577371438455
12427_8_CDC25B_MPIP2	ebi-a-GCST90018908	Pulmonary fibrosis	CDC25B	MR Egger	2.8063316042769	2	0.245817521177593
12427_8_CDC25B_MPIP2	ebi-a-GCST90018908	Pulmonary fibrosis	CDC25B	Inverse variance weighted	4.07274228281001	3	0.253715654016014
12431_13_PELO_PELO	ebi-a-GCST90018908	Pulmonary fibrosis	PELO	MR Egger	0.000342258608983672	1	0.985239791951185
12431_13_PELO_PELO	ebi-a-GCST90018908	Pulmonary fibrosis	PELO	Inverse variance weighted	0.894010096958655	2	0.639540679558751
12432_23_CACYBP_CYBP	ebi-a-GCST90018908	Pulmonary fibrosis	CACYBP	MR Egger	4.15432987515327	3	0.245274292103543
12432_23_CACYBP_CYBP	ebi-a-GCST90018908	Pulmonary fibrosis	CACYBP	Inverse variance weighted	4.25951036359802	4	0.372022703006571
12433_8_ARL11_ARL11	ebi-a-GCST90018908	Pulmonary fibrosis	ARL11	MR Egger	7.27549871862564	6	0.296119026393269
12433_8_ARL11_ARL11	ebi-a-GCST90018908	Pulmonary fibrosis	ARL11	Inverse variance weighted	7.82198813006849	7	0.348552377415661
12436_84_GSTO1_GST_omega_1	ebi-a-GCST90018908	Pulmonary fibrosis	GSTO1	MR Egger	7.66875788891607	15	0.936375124970658
12436_84_GSTO1_GST_omega_1	ebi-a-GCST90018908	Pulmonary fibrosis	GSTO1	Inverse variance weighted	7.79370393023645	16	0.954771757595052
12437_18_ULK3_ULK3	ebi-a-GCST90018908	Pulmonary fibrosis	ULK3	MR Egger	1.23912573351377	3	0.743636441676922
12437_18_ULK3_ULK3	ebi-a-GCST90018908	Pulmonary fibrosis	ULK3	Inverse variance weighted	3.53810609963425	4	0.472107933278971
12439_67_IRF9_ISGF3	ebi-a-GCST90018908	Pulmonary fibrosis	IRF9	Inverse variance weighted	0.245006479735213	1	0.620613326037066
12442_4_RHOD_RHOD	ebi-a-GCST90018908	Pulmonary fibrosis	RHOD	MR Egger	0.389830205924624	1	0.532388666203712
12442_4_RHOD_RHOD	ebi-a-GCST90018908	Pulmonary fibrosis	RHOD	Inverse variance weighted	0.560102531335594	2	0.755744996690656
12445_50_ANKRD27_ANR27	ebi-a-GCST90018908	Pulmonary fibrosis	ANKRD27	MR Egger	0.880764808609085	3	0.830067046285962
12445_50_ANKRD27_ANR27	ebi-a-GCST90018908	Pulmonary fibrosis	ANKRD27	Inverse variance weighted	2.6652028874587	4	0.615317244465089
12449_16_PPIH_PPIH	ebi-a-GCST90018908	Pulmonary fibrosis	PPIH	MR Egger	2.28873292380036	3	0.514682815470908
12449_16_PPIH_PPIH	ebi-a-GCST90018908	Pulmonary fibrosis	PPIH	Inverse variance weighted	4.2667276808845	4	0.371110022561123
12450_42_PMVK_PMVK	ebi-a-GCST90018908	Pulmonary fibrosis	PMVK	MR Egger	2.93695733932082	7	0.890772277126172
12450_42_PMVK_PMVK	ebi-a-GCST90018908	Pulmonary fibrosis	PMVK	Inverse variance weighted	3.91989143814837	8	0.864277800943162
12451_62_BACH1_BACH1	ebi-a-GCST90018908	Pulmonary fibrosis	BACH1	MR Egger	5.70201372903841	5	0.336302247980666
12451_62_BACH1_BACH1	ebi-a-GCST90018908	Pulmonary fibrosis	BACH1	Inverse variance weighted	6.97398225990328	6	0.323260014748129
12455_48_MYNN_MYNN	ebi-a-GCST90018908	Pulmonary fibrosis	MYNN	Inverse variance weighted	3.91372733909724	1	0.0478932646131441
12456_5_PFKFB3_F263	ebi-a-GCST90018908	Pulmonary fibrosis	PFKFB3	MR Egger	3.30798490512001	3	0.346532839951393
12456_5_PFKFB3_F263	ebi-a-GCST90018908	Pulmonary fibrosis	PFKFB3	Inverse variance weighted	4.36046582051692	4	0.359414674854559
12457_10_ADI1_MTND	ebi-a-GCST90018908	Pulmonary fibrosis	ADI1	Inverse variance weighted	0.0729194521121215	1	0.787132542619644
12459_13_PLEKHA1_PKHA1	ebi-a-GCST90018908	Pulmonary fibrosis	PLEKHA1	MR Egger	0.308888144421149	1	0.578363267043041
12459_13_PLEKHA1_PKHA1	ebi-a-GCST90018908	Pulmonary fibrosis	PLEKHA1	Inverse variance weighted	1.82355369792567	2	0.40180963433064
12460_18_PSMA7_PSA7	ebi-a-GCST90018908	Pulmonary fibrosis	PSMA7	MR Egger	5.44760370047363	4	0.244373691901593
12460_18_PSMA7_PSA7	ebi-a-GCST90018908	Pulmonary fibrosis	PSMA7	Inverse variance weighted	5.49546487557522	5	0.358443430000334
12461_8_SIRT5_SIRT5	ebi-a-GCST90018908	Pulmonary fibrosis	SIRT5	MR Egger	0.00442213976930486	1	0.946980417543287
12461_8_SIRT5_SIRT5	ebi-a-GCST90018908	Pulmonary fibrosis	SIRT5	Inverse variance weighted	1.27149936684729	2	0.529538353347727
12462_20_SETMAR_SETMR	ebi-a-GCST90018908	Pulmonary fibrosis	SETMAR	Inverse variance weighted	0.0531534156381877	1	0.817664224685392
12463_7_KLHL13_KLH13	ebi-a-GCST90018908	Pulmonary fibrosis	KLHL13	MR Egger	4.41660932289098	3	0.219850249912554
12463_7_KLHL13_KLH13	ebi-a-GCST90018908	Pulmonary fibrosis	KLHL13	Inverse variance weighted	6.09608992228319	4	0.192086224424901
12469_19_MAPRE1_MARE1	ebi-a-GCST90018908	Pulmonary fibrosis	MAPRE1	MR Egger	0.23434649278977	2	0.889431089085126
12469_19_MAPRE1_MARE1	ebi-a-GCST90018908	Pulmonary fibrosis	MAPRE1	Inverse variance weighted	3.0498689847262	3	0.384000086120138
12471_47_STAU1_STAU1	ebi-a-GCST90018908	Pulmonary fibrosis	STAU1	MR Egger	4.37230549825223	5	0.497148083198934
12471_47_STAU1_STAU1	ebi-a-GCST90018908	Pulmonary fibrosis	STAU1	Inverse variance weighted	4.88504524084405	6	0.558639380581037
12473_48_KCTD5_KCTD5	ebi-a-GCST90018908	Pulmonary fibrosis	KCTD5	MR Egger	5.22612509089692	3	0.155968492960446
12473_48_KCTD5_KCTD5	ebi-a-GCST90018908	Pulmonary fibrosis	KCTD5	Inverse variance weighted	8.91168162514446	4	0.0633453314782889
12475_48_CLIC5_CLIC5	ebi-a-GCST90018908	Pulmonary fibrosis	CLIC5	MR Egger	6.23353685143099	7	0.512760635368199
12475_48_CLIC5_CLIC5	ebi-a-GCST90018908	Pulmonary fibrosis	CLIC5	Inverse variance weighted	6.65860941817263	8	0.573873312667163
12478_15_RPL30_RL30	ebi-a-GCST90018908	Pulmonary fibrosis	RPL30	MR Egger	5.92619139292173	1	0.0149174487507569
12478_15_RPL30_RL30	ebi-a-GCST90018908	Pulmonary fibrosis	RPL30	Inverse variance weighted	6.10680419197949	2	0.0471980785460328
12479_50_PRKAR1B_KAP1	ebi-a-GCST90018908	Pulmonary fibrosis	PRKAR1B	Inverse variance weighted	0.400436272113505	1	0.526864033784975
12480_9_OTUD5_OTUD5	ebi-a-GCST90018908	Pulmonary fibrosis	OTUD5	MR Egger	5.01058225482846	4	0.286213412243266
12480_9_OTUD5_OTUD5	ebi-a-GCST90018908	Pulmonary fibrosis	OTUD5	Inverse variance weighted	7.0343332323173	5	0.218099400092164
12482_5_BPTF_BPTF	ebi-a-GCST90018908	Pulmonary fibrosis	BPTF	MR Egger	2.15209633917686	2	0.340940204792807
12482_5_BPTF_BPTF	ebi-a-GCST90018908	Pulmonary fibrosis	BPTF	Inverse variance weighted	2.15280644128426	3	0.541303746369421
12484_67_PITPNB_PIPNB	ebi-a-GCST90018908	Pulmonary fibrosis	PITPNB	MR Egger	6.20509456183587	7	0.516016241193427
12484_67_PITPNB_PIPNB	ebi-a-GCST90018908	Pulmonary fibrosis	PITPNB	Inverse variance weighted	10.2499527291545	8	0.247918994639619
12486_8_GLRX2_GLRX2	ebi-a-GCST90018908	Pulmonary fibrosis	GLRX2	MR Egger	4.23767686788656	5	0.515728209672202
12486_8_GLRX2_GLRX2	ebi-a-GCST90018908	Pulmonary fibrosis	GLRX2	Inverse variance weighted	6.27617096694257	6	0.392974973359839
12488_9_MCTS1_MCTS1	ebi-a-GCST90018908	Pulmonary fibrosis	MCTS1	MR Egger	1.42397927611541	1	0.232749542612039
12488_9_MCTS1_MCTS1	ebi-a-GCST90018908	Pulmonary fibrosis	MCTS1	Inverse variance weighted	2.90951132937434	2	0.233457398819618
12490_92_LAMTOR3_LTOR3	ebi-a-GCST90018908	Pulmonary fibrosis	LAMTOR3	MR Egger	0.592609286940088	1	0.441411893735593
12490_92_LAMTOR3_LTOR3	ebi-a-GCST90018908	Pulmonary fibrosis	LAMTOR3	Inverse variance weighted	0.950415067222618	2	0.621756007804863
12493_42_OTUB2_OTUB2	ebi-a-GCST90018908	Pulmonary fibrosis	OTUB2	MR Egger	0.39738225726193	2	0.819803067927651
12493_42_OTUB2_OTUB2	ebi-a-GCST90018908	Pulmonary fibrosis	OTUB2	Inverse variance weighted	1.23452116795948	3	0.744737168779301
12494_99_GABARAPL2_GBRL2	ebi-a-GCST90018908	Pulmonary fibrosis	GABARAPL2	MR Egger	8.34614285953692	6	0.213824774322042
12494_99_GABARAPL2_GBRL2	ebi-a-GCST90018908	Pulmonary fibrosis	GABARAPL2	Inverse variance weighted	8.44977980676563	7	0.29460671589777
12497_29_NUDT16L1_SDOS	ebi-a-GCST90018908	Pulmonary fibrosis	NUDT16L1	Inverse variance weighted	0.391562958059048	1	0.531478986787879
12498_12_TAX1BP3_TX1B3	ebi-a-GCST90018908	Pulmonary fibrosis	TAX1BP3	MR Egger	2.75769497012324	4	0.599157148030585
12498_12_TAX1BP3_TX1B3	ebi-a-GCST90018908	Pulmonary fibrosis	TAX1BP3	Inverse variance weighted	3.62315854156401	5	0.604839528772641
12499_108_SH3GL2_SH3G2	ebi-a-GCST90018908	Pulmonary fibrosis	SH3GL2	MR Egger	2.59694951846079	1	0.10706962036861
12499_108_SH3GL2_SH3G2	ebi-a-GCST90018908	Pulmonary fibrosis	SH3GL2	Inverse variance weighted	2.65738101286216	2	0.264823819430921
12500_88_UBA2_SAE2	ebi-a-GCST90018908	Pulmonary fibrosis	UBA2	MR Egger	7.34506447477443	5	0.196216035625853
12500_88_UBA2_SAE2	ebi-a-GCST90018908	Pulmonary fibrosis	UBA2	Inverse variance weighted	8.11559195562645	6	0.229756508031845
12501_10_TBCA_TBCA	ebi-a-GCST90018908	Pulmonary fibrosis	TBCA	MR Egger	9.40403568245783	8	0.309366115821995
12501_10_TBCA_TBCA	ebi-a-GCST90018908	Pulmonary fibrosis	TBCA	Inverse variance weighted	9.4067802755149	9	0.400602878584216
12503_5_GPR68_SPR1	ebi-a-GCST90018908	Pulmonary fibrosis	GPR68	Inverse variance weighted	0.202006547906299	1	0.653106070045601
12504_26_LMOD1_LMOD1	ebi-a-GCST90018908	Pulmonary fibrosis	LMOD1	MR Egger	0.583637039800905	2	0.746904071899769
12504_26_LMOD1_LMOD1	ebi-a-GCST90018908	Pulmonary fibrosis	LMOD1	Inverse variance weighted	1.3113330016826	3	0.726443718248623
12507_16_ITPKC_IP3KC	ebi-a-GCST90018908	Pulmonary fibrosis	ITPKC	Inverse variance weighted	3.50331914502986	1	0.0612459654055123
12509_115_COMMD1_COMD1	ebi-a-GCST90018908	Pulmonary fibrosis	COMMD1	MR Egger	0.000360252624488352	1	0.984856803325401
12509_115_COMMD1_COMD1	ebi-a-GCST90018908	Pulmonary fibrosis	COMMD1	Inverse variance weighted	0.264671086339245	2	0.876046994171971
12510_3_STAP1_STAP1	ebi-a-GCST90018908	Pulmonary fibrosis	STAP1	MR Egger	2.42471921839653	3	0.489049736215317
12510_3_STAP1_STAP1	ebi-a-GCST90018908	Pulmonary fibrosis	STAP1	Inverse variance weighted	2.44667021600362	4	0.654210091333206
12511_83_SLC41A2_S41A2	ebi-a-GCST90018908	Pulmonary fibrosis	SLC41A2	MR Egger	0.184505394179872	2	0.911874692347242
12511_83_SLC41A2_S41A2	ebi-a-GCST90018908	Pulmonary fibrosis	SLC41A2	Inverse variance weighted	6.03736176474479	3	0.109806575368318
12513_8_GLTP_GLTP	ebi-a-GCST90018908	Pulmonary fibrosis	GLTP	Inverse variance weighted	2.33635248589236	1	0.126385178197663
12514_16_METTL1_METTL1	ebi-a-GCST90018908	Pulmonary fibrosis	METTL1	MR Egger	0.548840045364515	4	0.968575511466176
12514_16_METTL1_METTL1	ebi-a-GCST90018908	Pulmonary fibrosis	METTL1	Inverse variance weighted	4.48892755848865	5	0.481366258405095
12515_45_UCK2_UCK2	ebi-a-GCST90018908	Pulmonary fibrosis	UCK2	Inverse variance weighted	0.0011847747617581	1	0.972541790864411
12516_13_TEAD4_TEAD4	ebi-a-GCST90018908	Pulmonary fibrosis	TEAD4	MR Egger	0.0544072089774576	1	0.815564541520723
12516_13_TEAD4_TEAD4	ebi-a-GCST90018908	Pulmonary fibrosis	TEAD4	Inverse variance weighted	0.7173433077263	2	0.698603697522319
12517_52_PDCD5_TFAR19	ebi-a-GCST90018908	Pulmonary fibrosis	PDCD5	MR Egger	1.87786847204108	3	0.598138203322657
12517_52_PDCD5_TFAR19	ebi-a-GCST90018908	Pulmonary fibrosis	PDCD5	Inverse variance weighted	2.54862685861629	4	0.635950078423292
12521_3_CDKN2C_CDN2C	ebi-a-GCST90018908	Pulmonary fibrosis	CDKN2C	MR Egger	4.19594493655301	4	0.380136601488892
12521_3_CDKN2C_CDN2C	ebi-a-GCST90018908	Pulmonary fibrosis	CDKN2C	Inverse variance weighted	4.21170357176106	5	0.519355878118319
12522_6_RAD23B_RD23B	ebi-a-GCST90018908	Pulmonary fibrosis	RAD23B	MR Egger	0.00223978379811126	1	0.962253124028934
12522_6_RAD23B_RD23B	ebi-a-GCST90018908	Pulmonary fibrosis	RAD23B	Inverse variance weighted	0.0800529311808678	2	0.960764011629012
12524_18_SAT2_SAT2	ebi-a-GCST90018908	Pulmonary fibrosis	SAT2	MR Egger	3.89145972841715	4	0.420894426077218
12524_18_SAT2_SAT2	ebi-a-GCST90018908	Pulmonary fibrosis	SAT2	Inverse variance weighted	3.97181404751068	5	0.553481156084032
12527_50_THRA_THA	ebi-a-GCST90018908	Pulmonary fibrosis	THRA	MR Egger	5.4832451689594	2	0.0644656610042679
12527_50_THRA_THA	ebi-a-GCST90018908	Pulmonary fibrosis	THRA	Inverse variance weighted	7.5748361174067	3	0.0556664514717709
12528_40_WRNIP1_WRIP1	ebi-a-GCST90018908	Pulmonary fibrosis	WRNIP1	MR Egger	0.0473566423414677	1	0.827728462269191
12528_40_WRNIP1_WRIP1	ebi-a-GCST90018908	Pulmonary fibrosis	WRNIP1	Inverse variance weighted	0.548926619299025	2	0.759979887665835
12529_32_FKBP6_FKBP6	ebi-a-GCST90018908	Pulmonary fibrosis	FKBP6	MR Egger	6.98118837507563	9	0.639078061057727
12529_32_FKBP6_FKBP6	ebi-a-GCST90018908	Pulmonary fibrosis	FKBP6	Inverse variance weighted	8.2368265796135	10	0.605716220244326
12530_14_CKS1B_CKS_1	ebi-a-GCST90018908	Pulmonary fibrosis	CKS1B	MR Egger	0.170987565760175	1	0.679235614085663
12530_14_CKS1B_CKS_1	ebi-a-GCST90018908	Pulmonary fibrosis	CKS1B	Inverse variance weighted	0.732906183157419	2	0.693188652105247
12533_135_CYTH2_CYH2	ebi-a-GCST90018908	Pulmonary fibrosis	CYTH2	MR Egger	0.715529197507583	1	0.397614340658542
12533_135_CYTH2_CYH2	ebi-a-GCST90018908	Pulmonary fibrosis	CYTH2	Inverse variance weighted	1.20892505749865	2	0.546368004832609
12537_88_PURA_PURA	ebi-a-GCST90018908	Pulmonary fibrosis	PURA	MR Egger	2.46138045000911	2	0.292090899644716
12537_88_PURA_PURA	ebi-a-GCST90018908	Pulmonary fibrosis	PURA	Inverse variance weighted	2.47091227016849	3	0.480570830570217
12538_19_RGS7_RGS7	ebi-a-GCST90018908	Pulmonary fibrosis	RGS7	Inverse variance weighted	0.0727669892622968	1	0.787349843700983
12540_25_RHOG_RHOG	ebi-a-GCST90018908	Pulmonary fibrosis	RHOG	MR Egger	3.6614082913676	1	0.0556865452339368
12540_25_RHOG_RHOG	ebi-a-GCST90018908	Pulmonary fibrosis	RHOG	Inverse variance weighted	5.62605552700593	2	0.0600229815955818
12546_1_SMTN_SMTN	ebi-a-GCST90018908	Pulmonary fibrosis	SMTN	MR Egger	0.917937202151809	3	0.821097133207398
12546_1_SMTN_SMTN	ebi-a-GCST90018908	Pulmonary fibrosis	SMTN	Inverse variance weighted	0.977458644732185	4	0.913194515604479
12549_33_HPGDS_PTGD2	ebi-a-GCST90018908	Pulmonary fibrosis	HPGDS	MR Egger	8.99057927374221	14	0.831653596936144
12549_33_HPGDS_PTGD2	ebi-a-GCST90018908	Pulmonary fibrosis	HPGDS	Inverse variance weighted	9.15739582637498	15	0.869144858982305
12551_3_ITCH_ITCH	ebi-a-GCST90018908	Pulmonary fibrosis	ITCH	MR Egger	3.72423422613451	3	0.292822811880955
12551_3_ITCH_ITCH	ebi-a-GCST90018908	Pulmonary fibrosis	ITCH	Inverse variance weighted	4.1401039154708	4	0.387376778418882
12556_7_UBE2C_UBE2C	ebi-a-GCST90018908	Pulmonary fibrosis	UBE2C	MR Egger	0.585431999230469	1	0.444190992593575
12556_7_UBE2C_UBE2C	ebi-a-GCST90018908	Pulmonary fibrosis	UBE2C	Inverse variance weighted	0.972696226906466	2	0.614867726325962
12558_3_UBASH3B_UBS3B	ebi-a-GCST90018908	Pulmonary fibrosis	UBASH3B	MR Egger	3.3014880561177	3	0.347435588721321
12558_3_UBASH3B_UBS3B	ebi-a-GCST90018908	Pulmonary fibrosis	UBASH3B	Inverse variance weighted	3.30240459531104	4	0.508551361182771
12560_9_NT5C_NT5C	ebi-a-GCST90018908	Pulmonary fibrosis	NT5C	MR Egger	1.21226746109086	2	0.545455676196564
12560_9_NT5C_NT5C	ebi-a-GCST90018908	Pulmonary fibrosis	NT5C	Inverse variance weighted	1.32086051549625	3	0.724185601810421
12562_1_PKN1_PKN1	ebi-a-GCST90018908	Pulmonary fibrosis	PKN1	MR Egger	3.20846865623148	3	0.360586609933942
12562_1_PKN1_PKN1	ebi-a-GCST90018908	Pulmonary fibrosis	PKN1	Inverse variance weighted	6.03747113691827	4	0.196367328150234
12563_2_TNFAIP8_TFIP8	ebi-a-GCST90018908	Pulmonary fibrosis	TNFAIP8	MR Egger	0.156161111157849	1	0.692715767107916
12563_2_TNFAIP8_TFIP8	ebi-a-GCST90018908	Pulmonary fibrosis	TNFAIP8	Inverse variance weighted	0.290741041943183	2	0.864701843580551
12571_14_ARL3_ARL3	ebi-a-GCST90018908	Pulmonary fibrosis	ARL3	MR Egger	1.00509947907741	1	0.316079721404169
12571_14_ARL3_ARL3	ebi-a-GCST90018908	Pulmonary fibrosis	ARL3	Inverse variance weighted	1.01490439508751	2	0.602027473576886
12572_236_EFS_EFS	ebi-a-GCST90018908	Pulmonary fibrosis	EFS	MR Egger	10.6874358024756	5	0.0579417472043249
12572_236_EFS_EFS	ebi-a-GCST90018908	Pulmonary fibrosis	EFS	Inverse variance weighted	11.2376181749771	6	0.0813043767056234
12573_80_TRIM3_TRIM3	ebi-a-GCST90018908	Pulmonary fibrosis	TRIM3	MR Egger	0.841114376948674	3	0.839609820775227
12573_80_TRIM3_TRIM3	ebi-a-GCST90018908	Pulmonary fibrosis	TRIM3	Inverse variance weighted	5.00225039818245	4	0.287066668203461
12575_30_MTHFD1_C1TC	ebi-a-GCST90018908	Pulmonary fibrosis	MTHFD1	MR Egger	10.2466560655499	7	0.175021268929755
12575_30_MTHFD1_C1TC	ebi-a-GCST90018908	Pulmonary fibrosis	MTHFD1	Inverse variance weighted	10.4067721570826	8	0.237628063884836
12576_21_MAGEA3_MAGE_3	ebi-a-GCST90018908	Pulmonary fibrosis	MAGEA3	MR Egger	3.77723560728103	5	0.581913265152834
12576_21_MAGEA3_MAGE_3	ebi-a-GCST90018908	Pulmonary fibrosis	MAGEA3	Inverse variance weighted	3.84614839197897	6	0.697487501982112
12577_100_FEN1_FLAP_endonuclease_1	ebi-a-GCST90018908	Pulmonary fibrosis	FEN1	Inverse variance weighted	0.999446669875731	1	0.317444434606833
12580_7_PSMB5_PSB5	ebi-a-GCST90018908	Pulmonary fibrosis	PSMB5	MR Egger	1.96105708563261	1	0.161400310178028
12580_7_PSMB5_PSB5	ebi-a-GCST90018908	Pulmonary fibrosis	PSMB5	Inverse variance weighted	5.06414598729853	2	0.0794940586839895
12581_39_IMPA2_IMPA2	ebi-a-GCST90018908	Pulmonary fibrosis	IMPA2	Inverse variance weighted	0.00339107970705436	1	0.953563052772725
12583_77_ARAF_ARAF	ebi-a-GCST90018908	Pulmonary fibrosis	ARAF	Inverse variance weighted	1.06367869182239	1	0.302377657752039
12585_39_ERCC1_ERCC1	ebi-a-GCST90018908	Pulmonary fibrosis	ERCC1	MR Egger	1.87156709274878	2	0.392278376781524
12585_39_ERCC1_ERCC1	ebi-a-GCST90018908	Pulmonary fibrosis	ERCC1	Inverse variance weighted	1.88701113756061	3	0.596185767775879
12587_65_ARL2_ARL2	ebi-a-GCST90018908	Pulmonary fibrosis	ARL2	MR Egger	12.1288380970356	10	0.276526408735962
12587_65_ARL2_ARL2	ebi-a-GCST90018908	Pulmonary fibrosis	ARL2	Inverse variance weighted	12.5732060902534	11	0.322132588521907
12591_27_OPHN1_Oligophrenin_1	ebi-a-GCST90018908	Pulmonary fibrosis	OPHN1	Inverse variance weighted	0.0595792534441084	1	0.807162187499926
12593_33_PDRG1_PDRG1	ebi-a-GCST90018908	Pulmonary fibrosis	PDRG1	MR Egger	5.81909641195433	2	0.0545003472389059
12593_33_PDRG1_PDRG1	ebi-a-GCST90018908	Pulmonary fibrosis	PDRG1	Inverse variance weighted	6.17339074864206	3	0.103472457115553
12594_5_GCA_GRAN	ebi-a-GCST90018908	Pulmonary fibrosis	GCA	MR Egger	1.15300230920436	2	0.561860795504246
12594_5_GCA_GRAN	ebi-a-GCST90018908	Pulmonary fibrosis	GCA	Inverse variance weighted	1.50337941230139	3	0.68149058366069
12603_87_PABPC4_PABP4	ebi-a-GCST90018908	Pulmonary fibrosis	PABPC4	MR Egger	4.42634063890598	2	0.109353413129902
12603_87_PABPC4_PABP4	ebi-a-GCST90018908	Pulmonary fibrosis	PABPC4	Inverse variance weighted	4.43979650015136	3	0.217723576167164
12604_16_SCMH1_SCMH1	ebi-a-GCST90018908	Pulmonary fibrosis	SCMH1	MR Egger	3.92128575983249	3	0.270090252629459
12604_16_SCMH1_SCMH1	ebi-a-GCST90018908	Pulmonary fibrosis	SCMH1	Inverse variance weighted	3.92405589536342	4	0.416381323117413
12605_1_EXOSC3_Exosome_component_3	ebi-a-GCST90018908	Pulmonary fibrosis	EXOSC3	MR Egger	1.24607997157965	3	0.741974951657677
12605_1_EXOSC3_Exosome_component_3	ebi-a-GCST90018908	Pulmonary fibrosis	EXOSC3	Inverse variance weighted	1.56275473537291	4	0.815470117674723
12612_37_PSMB1_PSB1	ebi-a-GCST90018908	Pulmonary fibrosis	PSMB1	MR Egger	3.18399373930801	2	0.203518805173484
12612_37_PSMB1_PSB1	ebi-a-GCST90018908	Pulmonary fibrosis	PSMB1	Inverse variance weighted	6.58138307376189	3	0.0865076230981365
12616_45_NRBP1_NRBP	ebi-a-GCST90018908	Pulmonary fibrosis	NRBP1	MR Egger	10.2244307616714	4	0.036812195451044
12616_45_NRBP1_NRBP	ebi-a-GCST90018908	Pulmonary fibrosis	NRBP1	Inverse variance weighted	10.7485160494955	5	0.0566005651585517
12618_50_AKR1C1_Aldo_keto_reductase_1C1	ebi-a-GCST90018908	Pulmonary fibrosis	AKR1C1	MR Egger	1.34578485098701	1	0.246016368739834
12618_50_AKR1C1_Aldo_keto_reductase_1C1	ebi-a-GCST90018908	Pulmonary fibrosis	AKR1C1	Inverse variance weighted	1.3545859541478	2	0.507990274092619
12621_55_PPP2R1A_PP2AAA	ebi-a-GCST90018908	Pulmonary fibrosis	PPP2R1A	MR Egger	3.57098854106986	2	0.167714144350402
12621_55_PPP2R1A_PP2AAA	ebi-a-GCST90018908	Pulmonary fibrosis	PPP2R1A	Inverse variance weighted	4.2518970729327	3	0.235517094623468
12623_84_JARID2_JARD2	ebi-a-GCST90018908	Pulmonary fibrosis	JARID2	MR Egger	3.68027820616612	2	0.158795335649766
12623_84_JARID2_JARD2	ebi-a-GCST90018908	Pulmonary fibrosis	JARID2	Inverse variance weighted	3.70668218975163	3	0.294928736445316
12630_8_ARFIP2_ARFP2	ebi-a-GCST90018908	Pulmonary fibrosis	ARFIP2	MR Egger	9.40351158622097	9	0.400890335193079
12630_8_ARFIP2_ARFP2	ebi-a-GCST90018908	Pulmonary fibrosis	ARFIP2	Inverse variance weighted	9.50889508574142	10	0.484581667392429
12632_14_NAT1_ARY1	ebi-a-GCST90018908	Pulmonary fibrosis	NAT1	MR Egger	3.59962448352581	2	0.165329927363269
12632_14_NAT1_ARY1	ebi-a-GCST90018908	Pulmonary fibrosis	NAT1	Inverse variance weighted	4.33838027403673	3	0.227167427719765
12633_3_PTPN9_PTN9	ebi-a-GCST90018908	Pulmonary fibrosis	PTPN9	MR Egger	0.0596594438273412	1	0.80703501518119
12633_3_PTPN9_PTN9	ebi-a-GCST90018908	Pulmonary fibrosis	PTPN9	Inverse variance weighted	0.0730881364666859	2	0.964115606088651
12634_79_BCAR3_BCAR3	ebi-a-GCST90018908	Pulmonary fibrosis	BCAR3	MR Egger	0.789317752582272	3	0.852020343031891
12634_79_BCAR3_BCAR3	ebi-a-GCST90018908	Pulmonary fibrosis	BCAR3	Inverse variance weighted	2.49304581401674	4	0.645881479190041
12635_9_TRDMT1_TRDMT	ebi-a-GCST90018908	Pulmonary fibrosis	TRDMT1	MR Egger	1.24038079641931	3	0.743336501819951
12635_9_TRDMT1_TRDMT	ebi-a-GCST90018908	Pulmonary fibrosis	TRDMT1	Inverse variance weighted	1.60782413487682	4	0.80738520894877
12636_113_SMYD2_SMYD2	ebi-a-GCST90018908	Pulmonary fibrosis	SMYD2	Inverse variance weighted	0.0289515572417783	1	0.864890936691743
12637_7_CRAT_CACP	ebi-a-GCST90018908	Pulmonary fibrosis	CRAT	MR Egger	0.171054224975675	1	0.679176579167862
12637_7_CRAT_CACP	ebi-a-GCST90018908	Pulmonary fibrosis	CRAT	Inverse variance weighted	0.858921501774002	2	0.650859975773289
12641_3_INPP5B_I5P2	ebi-a-GCST90018908	Pulmonary fibrosis	INPP5B	MR Egger	2.52574540464025	3	0.470656274839837
12641_3_INPP5B_I5P2	ebi-a-GCST90018908	Pulmonary fibrosis	INPP5B	Inverse variance weighted	2.57080540101971	4	0.632003431573863
12650_43_GNAI3_GNAI3	ebi-a-GCST90018908	Pulmonary fibrosis	GNAI3	MR Egger	1.70288259018967	2	0.426799344631905
12650_43_GNAI3_GNAI3	ebi-a-GCST90018908	Pulmonary fibrosis	GNAI3	Inverse variance weighted	2.39696511385769	3	0.494199815849905
12651_21_PDK2_PDK2	ebi-a-GCST90018908	Pulmonary fibrosis	PDK2	MR Egger	0.429576929293532	1	0.512196615621951
12651_21_PDK2_PDK2	ebi-a-GCST90018908	Pulmonary fibrosis	PDK2	Inverse variance weighted	0.990367419082514	2	0.6094589335902
12653_13_CSNK1G2_CSNK1G2	ebi-a-GCST90018908	Pulmonary fibrosis	CSNK1G2	MR Egger	0.00541249500251682	1	0.941352812804468
12653_13_CSNK1G2_CSNK1G2	ebi-a-GCST90018908	Pulmonary fibrosis	CSNK1G2	Inverse variance weighted	0.0495241208294893	2	0.975542004475191
12655_30_NAPB_SNAB	ebi-a-GCST90018908	Pulmonary fibrosis	NAPB	MR Egger	4.59817978203777	2	0.100350131731629
12655_30_NAPB_SNAB	ebi-a-GCST90018908	Pulmonary fibrosis	NAPB	Inverse variance weighted	4.65133046970172	3	0.199182667131179
12656_1_KLC1_KLC1	ebi-a-GCST90018908	Pulmonary fibrosis	KLC1	MR Egger	1.10964149852265	1	0.292159892067282
12656_1_KLC1_KLC1	ebi-a-GCST90018908	Pulmonary fibrosis	KLC1	Inverse variance weighted	3.05802378801461	2	0.216749733249012
12658_72_PANK3_PANK3	ebi-a-GCST90018908	Pulmonary fibrosis	PANK3	MR Egger	4.43213095206786	2	0.109037275730687
12658_72_PANK3_PANK3	ebi-a-GCST90018908	Pulmonary fibrosis	PANK3	Inverse variance weighted	6.66940084908182	3	0.0832158921889273
12659_13_OLA1_GTPB9	ebi-a-GCST90018908	Pulmonary fibrosis	OLA1	Inverse variance weighted	0.0344207418939474	1	0.852814702708086
12662_82_ECH1_ECH1	ebi-a-GCST90018908	Pulmonary fibrosis	ECH1	MR Egger	1.12137975669953	1	0.289621550534995
12662_82_ECH1_ECH1	ebi-a-GCST90018908	Pulmonary fibrosis	ECH1	Inverse variance weighted	1.12154070959834	2	0.570769199652649
12663_1_TST_THTR	ebi-a-GCST90018908	Pulmonary fibrosis	TST	MR Egger	19.482609977349	26	0.815420229522534
12663_1_TST_THTR	ebi-a-GCST90018908	Pulmonary fibrosis	TST	Inverse variance weighted	19.4842684521393	27	0.85168722800337
12667_2_GDA_GUAD	ebi-a-GCST90018908	Pulmonary fibrosis	GDA	MR Egger	7.34383959023273	6	0.290215892268859
12667_2_GDA_GUAD	ebi-a-GCST90018908	Pulmonary fibrosis	GDA	Inverse variance weighted	10.158396147087	7	0.179773603395732
12668_7_VPS4B_VPS4B	ebi-a-GCST90018908	Pulmonary fibrosis	VPS4B	MR Egger	0.635740182395262	1	0.425257561555226
12668_7_VPS4B_VPS4B	ebi-a-GCST90018908	Pulmonary fibrosis	VPS4B	Inverse variance weighted	0.819637541352383	2	0.663770533921542
12669_30_HECW1_HECW1	ebi-a-GCST90018908	Pulmonary fibrosis	HECW1	Inverse variance weighted	0.0452910739699937	1	0.831469706178598
12671_35_SULT1B1_ST1B1	ebi-a-GCST90018908	Pulmonary fibrosis	SULT1B1	MR Egger	8.10668364321967	8	0.423118987873901
12671_35_SULT1B1_ST1B1	ebi-a-GCST90018908	Pulmonary fibrosis	SULT1B1	Inverse variance weighted	8.55387771576405	9	0.479430305860026
12676_1_PACSIN1_PACN1	ebi-a-GCST90018908	Pulmonary fibrosis	PACSIN1	MR Egger	5.12150249647003	7	0.645138484176951
12676_1_PACSIN1_PACN1	ebi-a-GCST90018908	Pulmonary fibrosis	PACSIN1	Inverse variance weighted	8.65223109536345	8	0.372476945964092
12677_164_FLII_FLII	ebi-a-GCST90018908	Pulmonary fibrosis	FLII	MR Egger	0.639024913418754	1	0.424064110824081
12677_164_FLII_FLII	ebi-a-GCST90018908	Pulmonary fibrosis	FLII	Inverse variance weighted	1.75562557380946	2	0.41569112316166
12681_63_USP21_UBP21	ebi-a-GCST90018908	Pulmonary fibrosis	USP21	MR Egger	5.35084789933003	3	0.147836768830066
12681_63_USP21_UBP21	ebi-a-GCST90018908	Pulmonary fibrosis	USP21	Inverse variance weighted	5.35716073653271	4	0.252573379651151
12684_5_SCIN_ADSV	ebi-a-GCST90018908	Pulmonary fibrosis	SCIN	MR Egger	1.13099972138711	1	0.287562196957819
12684_5_SCIN_ADSV	ebi-a-GCST90018908	Pulmonary fibrosis	SCIN	Inverse variance weighted	2.57567472972249	2	0.275866737541682
12685_57_HOMER2_HOME2	ebi-a-GCST90018908	Pulmonary fibrosis	HOMER2	MR Egger	8.27227799263029	10	0.602260076179952
12685_57_HOMER2_HOME2	ebi-a-GCST90018908	Pulmonary fibrosis	HOMER2	Inverse variance weighted	8.64332155578247	11	0.654777459028228
12687_2_DECR1_DECR	ebi-a-GCST90018908	Pulmonary fibrosis	DECR1	MR Egger	0.198590933513979	1	0.655860615851629
12687_2_DECR1_DECR	ebi-a-GCST90018908	Pulmonary fibrosis	DECR1	Inverse variance weighted	1.3487064103032	2	0.509485846881552
12688_115_RPS6KA6_KS6A6	ebi-a-GCST90018908	Pulmonary fibrosis	RPS6KA6	MR Egger	2.46528706913314	2	0.291520912559304
12688_115_RPS6KA6_KS6A6	ebi-a-GCST90018908	Pulmonary fibrosis	RPS6KA6	Inverse variance weighted	4.43598077235887	3	0.218072234790403
12689_56_ARPC1B_ARC1B	ebi-a-GCST90018908	Pulmonary fibrosis	ARPC1B	Inverse variance weighted	0.399508531085179	1	0.527343181045106
12692_56_DOT1L_DOT1L	ebi-a-GCST90018908	Pulmonary fibrosis	DOT1L	MR Egger	2.17532963855603	1	0.140239464205724
12692_56_DOT1L_DOT1L	ebi-a-GCST90018908	Pulmonary fibrosis	DOT1L	Inverse variance weighted	2.17791580525721	2	0.336567046654473
12693_2_SH3BGRL_SH3L1	ebi-a-GCST90018908	Pulmonary fibrosis	SH3BGRL	MR Egger	0.627555852243176	1	0.428253263175559
12693_2_SH3BGRL_SH3L1	ebi-a-GCST90018908	Pulmonary fibrosis	SH3BGRL	Inverse variance weighted	1.06353801037453	2	0.58756464487503
12698_72_KPNA4_IMA4	ebi-a-GCST90018908	Pulmonary fibrosis	KPNA4	Inverse variance weighted	0.0539139389650929	1	0.816387529513482
12700_9_ACLY_ACLY	ebi-a-GCST90018908	Pulmonary fibrosis	ACLY	Inverse variance weighted	0.26387576749856	1	0.607469866648555
12701_1_EIF1B_EIF1B	ebi-a-GCST90018908	Pulmonary fibrosis	EIF1B	Inverse variance weighted	0.039517877369987	1	0.842426205581271
12702_13_PELI2_PELI2	ebi-a-GCST90018908	Pulmonary fibrosis	PELI2	MR Egger	0.36315731242394	1	0.546757952426226
12702_13_PELI2_PELI2	ebi-a-GCST90018908	Pulmonary fibrosis	PELI2	Inverse variance weighted	0.397843589599517	2	0.819613988902712
12704_26_SH2D3C_SH2D3	ebi-a-GCST90018908	Pulmonary fibrosis	SH2D3C	MR Egger	0.386216426187029	2	0.824392759221338
12704_26_SH2D3C_SH2D3	ebi-a-GCST90018908	Pulmonary fibrosis	SH2D3C	Inverse variance weighted	1.14274265082977	3	0.766767125697292
12705_9_HERC1_HERC1	ebi-a-GCST90018908	Pulmonary fibrosis	HERC1	Inverse variance weighted	0.854763833110424	1	0.355208156382308
12706_2_CDC42BPA_MRCKA	ebi-a-GCST90018908	Pulmonary fibrosis	CDC42BPA	MR Egger	0.681910316237749	3	0.877450350619728
12706_2_CDC42BPA_MRCKA	ebi-a-GCST90018908	Pulmonary fibrosis	CDC42BPA	Inverse variance weighted	1.37628279288957	4	0.848306526892494
12708_91_L3MBTL2_LMBL2	ebi-a-GCST90018908	Pulmonary fibrosis	L3MBTL2	MR Egger	2.28408397443905	1	0.130707291888352
12708_91_L3MBTL2_LMBL2	ebi-a-GCST90018908	Pulmonary fibrosis	L3MBTL2	Inverse variance weighted	2.28713651009963	2	0.318679859596047
12712_9_HMG20A_HM20A	ebi-a-GCST90018908	Pulmonary fibrosis	HMG20A	Inverse variance weighted	0.201862131467799	1	0.653221967028496
12713_365_RGS19_RGS19	ebi-a-GCST90018908	Pulmonary fibrosis	RGS19	MR Egger	12.7797981137727	6	0.0466691346190664
12713_365_RGS19_RGS19	ebi-a-GCST90018908	Pulmonary fibrosis	RGS19	Inverse variance weighted	13.9097449969241	7	0.0528101092891392
12714_38_AP1G2_AP1G2	ebi-a-GCST90018908	Pulmonary fibrosis	AP1G2	MR Egger	0.527636948380659	2	0.768112959329049
12714_38_AP1G2_AP1G2	ebi-a-GCST90018908	Pulmonary fibrosis	AP1G2	Inverse variance weighted	1.40723606662412	3	0.703839436957416
12715_30_DCP1B_DCP1B	ebi-a-GCST90018908	Pulmonary fibrosis	DCP1B	MR Egger	0.0109672112436999	2	0.994531401899152
12715_30_DCP1B_DCP1B	ebi-a-GCST90018908	Pulmonary fibrosis	DCP1B	Inverse variance weighted	0.615226412383855	3	0.892937958349048
12716_3_ZNF175_ZN175	ebi-a-GCST90018908	Pulmonary fibrosis	ZNF175	MR Egger	4.59997421846914	2	0.100260136144371
12716_3_ZNF175_ZN175	ebi-a-GCST90018908	Pulmonary fibrosis	ZNF175	Inverse variance weighted	5.33475700316319	3	0.148862894936736
12717_65_TOX3_TOX3	ebi-a-GCST90018908	Pulmonary fibrosis	TOX3	Inverse variance weighted	0.456780969912247	1	0.499132246313249
12720_71_UBQLN4_UBQL4	ebi-a-GCST90018908	Pulmonary fibrosis	UBQLN4	MR Egger	3.99053010064295	2	0.135977608481259
12720_71_UBQLN4_UBQL4	ebi-a-GCST90018908	Pulmonary fibrosis	UBQLN4	Inverse variance weighted	5.06284284943951	3	0.16725289593045
12721_4_TAX1BP1_TAXB1	ebi-a-GCST90018908	Pulmonary fibrosis	TAX1BP1	Inverse variance weighted	3.56825567193192	1	0.0588941457586692
12724_81_CIRBP_CIRBP	ebi-a-GCST90018908	Pulmonary fibrosis	CIRBP	MR Egger	3.53979008974995	2	0.170350867083739
12724_81_CIRBP_CIRBP	ebi-a-GCST90018908	Pulmonary fibrosis	CIRBP	Inverse variance weighted	3.66252546864928	3	0.300286753725675
12727_7_PTGFRN_FPRP	ebi-a-GCST90018908	Pulmonary fibrosis	PTGFRN	MR Egger	15.0169980005706	11	0.181720075035243
12727_7_PTGFRN_FPRP	ebi-a-GCST90018908	Pulmonary fibrosis	PTGFRN	Inverse variance weighted	15.8318310646349	12	0.199060499328739
12730_3_NDC80_KNTC2	ebi-a-GCST90018908	Pulmonary fibrosis	NDC80	MR Egger	7.84222946312523	3	0.0493874013651218
12730_3_NDC80_KNTC2	ebi-a-GCST90018908	Pulmonary fibrosis	NDC80	Inverse variance weighted	8.17116239393096	4	0.0855057308636003
12731_12_PLEKHA7_PKHA7	ebi-a-GCST90018908	Pulmonary fibrosis	PLEKHA7	MR Egger	4.08113014928968	5	0.537795373678212
12731_12_PLEKHA7_PKHA7	ebi-a-GCST90018908	Pulmonary fibrosis	PLEKHA7	Inverse variance weighted	5.50697533269697	6	0.480614042082011
12732_13_MPP7_MPP7	ebi-a-GCST90018908	Pulmonary fibrosis	MPP7	Inverse variance weighted	3.15684819894795	1	0.0756090280036323
12738_43_NISCH_NISCH	ebi-a-GCST90018908	Pulmonary fibrosis	NISCH	Inverse variance weighted	0.29115768548884	1	0.589479611619423
12740_55_FEV_FEV	ebi-a-GCST90018908	Pulmonary fibrosis	FEV	MR Egger	3.91583158294664	2	0.141152305394862
12740_55_FEV_FEV	ebi-a-GCST90018908	Pulmonary fibrosis	FEV	Inverse variance weighted	4.3297273383671	3	0.227990414820667
12743_18_BAG5_BAG5	ebi-a-GCST90018908	Pulmonary fibrosis	BAG5	Inverse variance weighted	0.747784505053661	1	0.387178577355345
12747_89_RBM3_RBM3	ebi-a-GCST90018908	Pulmonary fibrosis	RBM3	MR Egger	4.00078916375199	3	0.261378927129902
12747_89_RBM3_RBM3	ebi-a-GCST90018908	Pulmonary fibrosis	RBM3	Inverse variance weighted	4.00584931780703	4	0.405214809431219
12748_6_BRDT_BRDT	ebi-a-GCST90018908	Pulmonary fibrosis	BRDT	Inverse variance weighted	0.232502890318292	1	0.629674151447422
12750_9_ITGB2_LFA_1_beta_2	ebi-a-GCST90018908	Pulmonary fibrosis	ITGB2	Inverse variance weighted	0.293963652264438	1	0.587691653237303
12754_14_CSDC2_CSDC2	ebi-a-GCST90018908	Pulmonary fibrosis	CSDC2	MR Egger	3.15136414364123	4	0.532822095267268
12754_14_CSDC2_CSDC2	ebi-a-GCST90018908	Pulmonary fibrosis	CSDC2	Inverse variance weighted	3.15458347096067	5	0.67616752133675
12756_3_BACH2_BACH2	ebi-a-GCST90018908	Pulmonary fibrosis	BACH2	MR Egger	0.241875100848816	2	0.886089293765392
12756_3_BACH2_BACH2	ebi-a-GCST90018908	Pulmonary fibrosis	BACH2	Inverse variance weighted	0.702055134214505	3	0.872720454575999
12758_47_GRID2_GRID2	ebi-a-GCST90018908	Pulmonary fibrosis	GRID2	MR Egger	16.6529434609966	23	0.825927364005729
12758_47_GRID2_GRID2	ebi-a-GCST90018908	Pulmonary fibrosis	GRID2	Inverse variance weighted	16.723367396774	24	0.860218071140653
12759_47_ILF3_DRBP76	ebi-a-GCST90018908	Pulmonary fibrosis	ILF3	MR Egger	0.0716616163643469	1	0.788932656190514
12759_47_ILF3_DRBP76	ebi-a-GCST90018908	Pulmonary fibrosis	ILF3	Inverse variance weighted	0.588649115558916	2	0.745034645408773
12760_34_ZNF774_ZN774	ebi-a-GCST90018908	Pulmonary fibrosis	ZNF774	MR Egger	0.037656649575781	1	0.846134215585926
12760_34_ZNF774_ZN774	ebi-a-GCST90018908	Pulmonary fibrosis	ZNF774	Inverse variance weighted	0.64282900292218	2	0.725122624302102
12761_12_APBB2_APBB2	ebi-a-GCST90018908	Pulmonary fibrosis	APBB2	MR Egger	2.07168773773354	1	0.150055385422606
12761_12_APBB2_APBB2	ebi-a-GCST90018908	Pulmonary fibrosis	APBB2	Inverse variance weighted	3.06335058543037	2	0.216173210385475
12763_69_ZNF334_ZN334	ebi-a-GCST90018908	Pulmonary fibrosis	ZNF334	MR Egger	0.59852549352265	2	0.741364592696706
12763_69_ZNF334_ZN334	ebi-a-GCST90018908	Pulmonary fibrosis	ZNF334	Inverse variance weighted	0.721277941785464	3	0.868188115374851
12764_3_ELMO1_ELMO1	ebi-a-GCST90018908	Pulmonary fibrosis	ELMO1	MR Egger	1.79533043068145	2	0.407520021358232
12764_3_ELMO1_ELMO1	ebi-a-GCST90018908	Pulmonary fibrosis	ELMO1	Inverse variance weighted	1.95354781154033	3	0.582103787901669
12768_3_PPP1R3B_PPR3B	ebi-a-GCST90018908	Pulmonary fibrosis	PPP1R3B	MR Egger	0.0498980076833982	1	0.823240843055631
12768_3_PPP1R3B_PPR3B	ebi-a-GCST90018908	Pulmonary fibrosis	PPP1R3B	Inverse variance weighted	0.266903994380181	2	0.875069473763042
12775_6_HMGB3_HMGB3	ebi-a-GCST90018908	Pulmonary fibrosis	HMGB3	Inverse variance weighted	4.21181366267133	1	0.0401433941223389
12781_2_TARBP2_TRBP2	ebi-a-GCST90018908	Pulmonary fibrosis	TARBP2	MR Egger	0.0149810085521756	1	0.902584669482221
12781_2_TARBP2_TRBP2	ebi-a-GCST90018908	Pulmonary fibrosis	TARBP2	Inverse variance weighted	0.0181035485820672	2	0.990989069688144
12783_29_HNRNPM_HNRPM	ebi-a-GCST90018908	Pulmonary fibrosis	HNRNPM	MR Egger	0.814048598558004	1	0.366925982056908
12783_29_HNRNPM_HNRPM	ebi-a-GCST90018908	Pulmonary fibrosis	HNRNPM	Inverse variance weighted	1.0342321892722	2	0.596237563632751
12784_10_APBB3_APBB3	ebi-a-GCST90018908	Pulmonary fibrosis	APBB3	Inverse variance weighted	0.560287932064706	1	0.454144253633411
12786_61_GPCPD1_GDE5	ebi-a-GCST90018908	Pulmonary fibrosis	GPCPD1	MR Egger	3.83217381990835	2	0.147181772282983
12786_61_GPCPD1_GDE5	ebi-a-GCST90018908	Pulmonary fibrosis	GPCPD1	Inverse variance weighted	3.83410956692413	3	0.279943467396589
12790_10_CCDC51_CCD51	ebi-a-GCST90018908	Pulmonary fibrosis	CCDC51	MR Egger	0.166068992122572	1	0.68362931377492
12790_10_CCDC51_CCD51	ebi-a-GCST90018908	Pulmonary fibrosis	CCDC51	Inverse variance weighted	0.224407599919285	2	0.893862069882305
12793_4_PIWIL1_PIWL1	ebi-a-GCST90018908	Pulmonary fibrosis	PIWIL1	MR Egger	0.0980920139086996	1	0.75413141823642
12793_4_PIWIL1_PIWL1	ebi-a-GCST90018908	Pulmonary fibrosis	PIWIL1	Inverse variance weighted	0.522997023336319	2	0.769897021285739
12794_6_NLRP4_NALP4	ebi-a-GCST90018908	Pulmonary fibrosis	NLRP4	MR Egger	0.58609757152224	1	0.443932143595005
12794_6_NLRP4_NALP4	ebi-a-GCST90018908	Pulmonary fibrosis	NLRP4	Inverse variance weighted	0.593220442319546	2	0.743333691647076
12795_2_ZNF566_ZN566	ebi-a-GCST90018908	Pulmonary fibrosis	ZNF566	MR Egger	3.981430737804	1	0.0460044712103884
12795_2_ZNF566_ZN566	ebi-a-GCST90018908	Pulmonary fibrosis	ZNF566	Inverse variance weighted	4.4427594002214	2	0.108459364150615
12798_46_SLC4A8_S4A8	ebi-a-GCST90018908	Pulmonary fibrosis	SLC4A8	MR Egger	6.04689180631914e-05	1	0.993795571506387
12798_46_SLC4A8_S4A8	ebi-a-GCST90018908	Pulmonary fibrosis	SLC4A8	Inverse variance weighted	0.222964383304692	2	0.894507320958779
12800_5_TPPP2_TPPP2	ebi-a-GCST90018908	Pulmonary fibrosis	TPPP2	MR Egger	1.97433123841759	4	0.74048025671902
12800_5_TPPP2_TPPP2	ebi-a-GCST90018908	Pulmonary fibrosis	TPPP2	Inverse variance weighted	2.96652583535573	5	0.705146732084932
12807_89_ARHGAP30_RHG30	ebi-a-GCST90018908	Pulmonary fibrosis	ARHGAP30	MR Egger	1.04615038211842	1	0.306395357302317
12807_89_ARHGAP30_RHG30	ebi-a-GCST90018908	Pulmonary fibrosis	ARHGAP30	Inverse variance weighted	1.53585788564246	2	0.463972988531937
12811_55_ZNF415_ZN415	ebi-a-GCST90018908	Pulmonary fibrosis	ZNF415	MR Egger	0.606400106602024	1	0.436146462174168
12811_55_ZNF415_ZN415	ebi-a-GCST90018908	Pulmonary fibrosis	ZNF415	Inverse variance weighted	0.933836262719949	2	0.626931414333719
12812_25_ACYP2_ACYP2	ebi-a-GCST90018908	Pulmonary fibrosis	ACYP2	MR Egger	0.911950843412704	1	0.339597331901467
12812_25_ACYP2_ACYP2	ebi-a-GCST90018908	Pulmonary fibrosis	ACYP2	Inverse variance weighted	3.48029622269248	2	0.175494405979267
12813_18_EHBP1_EHBP1	ebi-a-GCST90018908	Pulmonary fibrosis	EHBP1	MR Egger	2.00216909098508	1	0.157074288545985
12813_18_EHBP1_EHBP1	ebi-a-GCST90018908	Pulmonary fibrosis	EHBP1	Inverse variance weighted	2.080666132216	2	0.353336977786228
12817_1_GEM_GEM	ebi-a-GCST90018908	Pulmonary fibrosis	GEM	MR Egger	7.73877730560445	13	0.860192136688032
12817_1_GEM_GEM	ebi-a-GCST90018908	Pulmonary fibrosis	GEM	Inverse variance weighted	10.2848422199745	14	0.741075824422127
12818_159_SLC14A2_UT2	ebi-a-GCST90018908	Pulmonary fibrosis	SLC14A2	MR Egger	0.33391083390187	2	0.846237338336965
12818_159_SLC14A2_UT2	ebi-a-GCST90018908	Pulmonary fibrosis	SLC14A2	Inverse variance weighted	0.341442709659586	3	0.952054740138436
12820_1_GRAP_GRAP	ebi-a-GCST90018908	Pulmonary fibrosis	GRAP	MR Egger	8.62739240328368	5	0.124881463207588
12820_1_GRAP_GRAP	ebi-a-GCST90018908	Pulmonary fibrosis	GRAP	Inverse variance weighted	8.85839911442971	6	0.181699613692561
12826_5_SLC5A5_SC5A5	ebi-a-GCST90018908	Pulmonary fibrosis	SLC5A5	MR Egger	3.02307848031381	3	0.388080597408181
12826_5_SLC5A5_SC5A5	ebi-a-GCST90018908	Pulmonary fibrosis	SLC5A5	Inverse variance weighted	3.55012393972272	4	0.470297930026324
12827_37_RGS3_RGS3	ebi-a-GCST90018908	Pulmonary fibrosis	RGS3	MR Egger	1.67373161074158	3	0.642789563414431
12827_37_RGS3_RGS3	ebi-a-GCST90018908	Pulmonary fibrosis	RGS3	Inverse variance weighted	5.57196117510155	4	0.233476076737764
12831_21_TESC_TESC	ebi-a-GCST90018908	Pulmonary fibrosis	TESC	MR Egger	4.48900744346178	6	0.610806073821883
12831_21_TESC_TESC	ebi-a-GCST90018908	Pulmonary fibrosis	TESC	Inverse variance weighted	5.68611222785421	7	0.576840349330434
12842_43_STX10_STX10	ebi-a-GCST90018908	Pulmonary fibrosis	STX10	Inverse variance weighted	2.37249160676151	1	0.123489812898132
12845_18_SNX17_SNX17	ebi-a-GCST90018908	Pulmonary fibrosis	SNX17	MR Egger	0.0439337446191368	2	0.978272642427672
12845_18_SNX17_SNX17	ebi-a-GCST90018908	Pulmonary fibrosis	SNX17	Inverse variance weighted	1.02467082368516	3	0.795282638909324
12848_9_ARHGEF2_ARHG2	ebi-a-GCST90018908	Pulmonary fibrosis	ARHGEF2	Inverse variance weighted	0.00916741804770794	1	0.923721801912755
12851_5_POLM_DPOLM	ebi-a-GCST90018908	Pulmonary fibrosis	POLM	MR Egger	0.311186245953699	1	0.576953168120669
12851_5_POLM_DPOLM	ebi-a-GCST90018908	Pulmonary fibrosis	POLM	Inverse variance weighted	0.588834728761795	2	0.744965504483794
12855_16_CASS4_CT032	ebi-a-GCST90018908	Pulmonary fibrosis	CASS4	MR Egger	3.46372637255664	3	0.325497251420336
12855_16_CASS4_CT032	ebi-a-GCST90018908	Pulmonary fibrosis	CASS4	Inverse variance weighted	3.77497395452935	4	0.437315484672755
12859_33_ECI2_PECI	ebi-a-GCST90018908	Pulmonary fibrosis	ECI2	MR Egger	2.61940738557061	6	0.854872025054833
12859_33_ECI2_PECI	ebi-a-GCST90018908	Pulmonary fibrosis	ECI2	Inverse variance weighted	7.48208566001052	7	0.380465591347812
12860_7_ARPP21_cAMP_regulated_phosphoprotein_21	ebi-a-GCST90018908	Pulmonary fibrosis	ARPP21	Inverse variance weighted	0.0164455685234346	1	0.89795882713394
12862_14_NEDD9_CASL	ebi-a-GCST90018908	Pulmonary fibrosis	NEDD9	Inverse variance weighted	0.242516497575936	1	0.622394446503557
12864_9_NIPAL4_NIPA4	ebi-a-GCST90018908	Pulmonary fibrosis	NIPAL4	MR Egger	2.65708904804006	4	0.616744081782645
12864_9_NIPAL4_NIPA4	ebi-a-GCST90018908	Pulmonary fibrosis	NIPAL4	Inverse variance weighted	4.35244298691374	5	0.499865332154154
12867_40_DYNLT3_DYLT3	ebi-a-GCST90018908	Pulmonary fibrosis	DYNLT3	MR Egger	0.352555065248617	1	0.552670321068886
12867_40_DYNLT3_DYLT3	ebi-a-GCST90018908	Pulmonary fibrosis	DYNLT3	Inverse variance weighted	0.470853733667511	2	0.790233453170097
12869_68_DDX6_DDX6	ebi-a-GCST90018908	Pulmonary fibrosis	DDX6	MR Egger	1.0077007039998	3	0.799388621147891
12869_68_DDX6_DDX6	ebi-a-GCST90018908	Pulmonary fibrosis	DDX6	Inverse variance weighted	3.63987178768752	4	0.456931521970096
12873_11_SPN_LEUK	ebi-a-GCST90018908	Pulmonary fibrosis	SPN	MR Egger	1.24666546488267	1	0.264190312363207
12873_11_SPN_LEUK	ebi-a-GCST90018908	Pulmonary fibrosis	SPN	Inverse variance weighted	1.37198333789726	2	0.503590586727944
12881_17_RDH16_RDH16	ebi-a-GCST90018908	Pulmonary fibrosis	RDH16	MR Egger	1.40248879839553	1	0.236307308802531
12881_17_RDH16_RDH16	ebi-a-GCST90018908	Pulmonary fibrosis	RDH16	Inverse variance weighted	1.87004902615354	2	0.392576242162008
12891_1_MICALL2_MILK2	ebi-a-GCST90018908	Pulmonary fibrosis	MICALL2	MR Egger	5.19853224949216	3	0.157823653907109
12891_1_MICALL2_MILK2	ebi-a-GCST90018908	Pulmonary fibrosis	MICALL2	Inverse variance weighted	9.00631443496092	4	0.0609418437692229
12892_10_SYTL1_SYTL1	ebi-a-GCST90018908	Pulmonary fibrosis	SYTL1	MR Egger	0.983843547184429	1	0.321251734931182
12892_10_SYTL1_SYTL1	ebi-a-GCST90018908	Pulmonary fibrosis	SYTL1	Inverse variance weighted	1.36548832798376	2	0.505228658037231
12894_3_PAXIP1_PAXI1	ebi-a-GCST90018908	Pulmonary fibrosis	PAXIP1	MR Egger	1.60051503324942	2	0.449213269336301
12894_3_PAXIP1_PAXI1	ebi-a-GCST90018908	Pulmonary fibrosis	PAXIP1	Inverse variance weighted	1.98381854120926	3	0.575772010845153
12895_28_DGKB_DGKB	ebi-a-GCST90018908	Pulmonary fibrosis	DGKB	MR Egger	1.49316597812408	4	0.827851335205729
12895_28_DGKB_DGKB	ebi-a-GCST90018908	Pulmonary fibrosis	DGKB	Inverse variance weighted	2.36452448639051	5	0.796745139143549
12904_180_CUBN_cubilin	ebi-a-GCST90018908	Pulmonary fibrosis	CUBN	Inverse variance weighted	0.620703994556854	1	0.430785797470714
12923_51_KRT17_Keratin_17	ebi-a-GCST90018908	Pulmonary fibrosis	KRT17	MR Egger	0.861167707644312	1	0.353412123126724
12923_51_KRT17_Keratin_17	ebi-a-GCST90018908	Pulmonary fibrosis	KRT17	Inverse variance weighted	1.10622918792452	2	0.575155641488736
12925_105_AXIN2_AXIN2	ebi-a-GCST90018908	Pulmonary fibrosis	AXIN2	MR Egger	5.28724365776545	4	0.259073458487693
12925_105_AXIN2_AXIN2	ebi-a-GCST90018908	Pulmonary fibrosis	AXIN2	Inverse variance weighted	5.69600963491411	5	0.336930900944465
12931_16_NR3C2_MCR	ebi-a-GCST90018908	Pulmonary fibrosis	NR3C2	MR Egger	0.137777502024832	1	0.710500549417139
12931_16_NR3C2_MCR	ebi-a-GCST90018908	Pulmonary fibrosis	NR3C2	Inverse variance weighted	0.378436895562373	2	0.827605698318364
12933_17_ENOX1_ENOX1	ebi-a-GCST90018908	Pulmonary fibrosis	ENOX1	MR Egger	9.2910051281795	8	0.318345056421876
12933_17_ENOX1_ENOX1	ebi-a-GCST90018908	Pulmonary fibrosis	ENOX1	Inverse variance weighted	10.1884667995993	9	0.335444430663838
12934_1_HERC5_HERC5	ebi-a-GCST90018908	Pulmonary fibrosis	HERC5	MR Egger	9.46462413404139	7	0.220995661419387
12934_1_HERC5_HERC5	ebi-a-GCST90018908	Pulmonary fibrosis	HERC5	Inverse variance weighted	10.1286090785249	8	0.256115066438747
12936_38_RLBP1_RLBP1	ebi-a-GCST90018908	Pulmonary fibrosis	RLBP1	Inverse variance weighted	0.436957405612171	1	0.508594653685249
12939_1_POLR1C_RPAC1	ebi-a-GCST90018908	Pulmonary fibrosis	POLR1C	MR Egger	8.38994712670253	7	0.299467095085498
12939_1_POLR1C_RPAC1	ebi-a-GCST90018908	Pulmonary fibrosis	POLR1C	Inverse variance weighted	10.2160701004863	8	0.250187011804615
12940_35_ALDH3B1_AL3B1	ebi-a-GCST90018908	Pulmonary fibrosis	ALDH3B1	MR Egger	4.38253330633766	2	0.111775078655342
12940_35_ALDH3B1_AL3B1	ebi-a-GCST90018908	Pulmonary fibrosis	ALDH3B1	Inverse variance weighted	5.0643913831404	3	0.167142358166027
12945_33_RAB18_RAB18	ebi-a-GCST90018908	Pulmonary fibrosis	RAB18	MR Egger	1.03841675566788	2	0.594991369946114
12945_33_RAB18_RAB18	ebi-a-GCST90018908	Pulmonary fibrosis	RAB18	Inverse variance weighted	1.48653292528159	3	0.685381994028652
12954_71_PPARA_PPARa	ebi-a-GCST90018908	Pulmonary fibrosis	PPARA	Inverse variance weighted	0.74805920109346	1	0.3870913956843
12957_62_UQCRB_UCR6	ebi-a-GCST90018908	Pulmonary fibrosis	UQCRB	Inverse variance weighted	0.0139617568934337	1	0.905940979491244
12960_9_GCK_HXK4	ebi-a-GCST90018908	Pulmonary fibrosis	GCK	MR Egger	0.988090860475107	4	0.911596395613857
12960_9_GCK_HXK4	ebi-a-GCST90018908	Pulmonary fibrosis	GCK	Inverse variance weighted	2.18172919937727	5	0.823470648832287
12968_2_CSRP2_CSRP2	ebi-a-GCST90018908	Pulmonary fibrosis	CSRP2	MR Egger	0.976992746750748	2	0.61354824843027
12968_2_CSRP2_CSRP2	ebi-a-GCST90018908	Pulmonary fibrosis	CSRP2	Inverse variance weighted	1.44159745250686	3	0.695813674261184
12970_35_STAU2_STAU2	ebi-a-GCST90018908	Pulmonary fibrosis	STAU2	MR Egger	9.37419463468756	4	0.0523974508405611
12970_35_STAU2_STAU2	ebi-a-GCST90018908	Pulmonary fibrosis	STAU2	Inverse variance weighted	9.94957053035347	5	0.0766768182731951
12975_11_KRT20_Keratin_20	ebi-a-GCST90018908	Pulmonary fibrosis	KRT20	MR Egger	3.81797631588055	6	0.701293252262312
12975_11_KRT20_Keratin_20	ebi-a-GCST90018908	Pulmonary fibrosis	KRT20	Inverse variance weighted	3.86119876649602	7	0.795618690071894
12976_49_SORBS3_Vinexin_b	ebi-a-GCST90018908	Pulmonary fibrosis	SORBS3	Inverse variance weighted	0.138183043081737	1	0.71009403637039
12986_12_LIN7C_LIN7C	ebi-a-GCST90018908	Pulmonary fibrosis	LIN7C	MR Egger	4.3123651759513	6	0.634484969029755
12986_12_LIN7C_LIN7C	ebi-a-GCST90018908	Pulmonary fibrosis	LIN7C	Inverse variance weighted	6.45987091126571	7	0.487191092377719
12991_49_CUL9_CUL9	ebi-a-GCST90018908	Pulmonary fibrosis	CUL9	MR Egger	4.66592103167114	4	0.323324258508867
12991_49_CUL9_CUL9	ebi-a-GCST90018908	Pulmonary fibrosis	CUL9	Inverse variance weighted	5.31035559043586	5	0.379189239407445
12993_21_NPLOC4_NPL4	ebi-a-GCST90018908	Pulmonary fibrosis	NPLOC4	MR Egger	0.184407573738855	1	0.667612486781178
12993_21_NPLOC4_NPL4	ebi-a-GCST90018908	Pulmonary fibrosis	NPLOC4	Inverse variance weighted	2.9912453671332	2	0.224109012275011
13007_66_LCN10_LCN10	ebi-a-GCST90018908	Pulmonary fibrosis	LCN10	MR Egger	7.48654929737877	7	0.380034380856643
13007_66_LCN10_LCN10	ebi-a-GCST90018908	Pulmonary fibrosis	LCN10	Inverse variance weighted	10.6711866977366	8	0.22103510060937
13011_20_RPS10_RS10	ebi-a-GCST90018908	Pulmonary fibrosis	RPS10	MR Egger	7.94763006328099	7	0.337234502100792
13011_20_RPS10_RS10	ebi-a-GCST90018908	Pulmonary fibrosis	RPS10	Inverse variance weighted	10.1993528286841	8	0.251311883569065
13022_20_TP53I11_P5I11	ebi-a-GCST90018908	Pulmonary fibrosis	TP53I11	MR Egger	6.1305908998238	12	0.909356321416995
13022_20_TP53I11_P5I11	ebi-a-GCST90018908	Pulmonary fibrosis	TP53I11	Inverse variance weighted	7.74623923104264	13	0.859730264992153
13025_4_FRS2_FRS2	ebi-a-GCST90018908	Pulmonary fibrosis	FRS2	MR Egger	0.588426529780442	1	0.443028215698634
13025_4_FRS2_FRS2	ebi-a-GCST90018908	Pulmonary fibrosis	FRS2	Inverse variance weighted	0.815642951393519	2	0.665097604310791
13027_20_CBX7_CBX7	ebi-a-GCST90018908	Pulmonary fibrosis	CBX7	MR Egger	5.08297920657285	1	0.0241618187516301
13027_20_CBX7_CBX7	ebi-a-GCST90018908	Pulmonary fibrosis	CBX7	Inverse variance weighted	5.25656368642577	2	0.0722024107888957
13032_1_BECN1_BECN1	ebi-a-GCST90018908	Pulmonary fibrosis	BECN1	MR Egger	4.1612788589504	4	0.384618922309671
13032_1_BECN1_BECN1	ebi-a-GCST90018908	Pulmonary fibrosis	BECN1	Inverse variance weighted	4.32414636695268	5	0.503750881380701
13039_1_PPP1R8_PP1R8	ebi-a-GCST90018908	Pulmonary fibrosis	PPP1R8	MR Egger	6.76243576143505	4	0.148987757622311
13039_1_PPP1R8_PP1R8	ebi-a-GCST90018908	Pulmonary fibrosis	PPP1R8	Inverse variance weighted	8.08277788166728	5	0.15173219560089
13041_47_TRAF4_TRAF4	ebi-a-GCST90018908	Pulmonary fibrosis	TRAF4	MR Egger	0.307889957906426	1	0.578977886964975
13041_47_TRAF4_TRAF4	ebi-a-GCST90018908	Pulmonary fibrosis	TRAF4	Inverse variance weighted	4.14120540950529	2	0.126109751848769
13042_7_KCNA10_KCA10	ebi-a-GCST90018908	Pulmonary fibrosis	KCNA10	MR Egger	4.72284493240343	7	0.693743163559234
13042_7_KCNA10_KCA10	ebi-a-GCST90018908	Pulmonary fibrosis	KCNA10	Inverse variance weighted	6.03215606477584	8	0.643629788935178
13044_5_TSG101_TS101	ebi-a-GCST90018908	Pulmonary fibrosis	TSG101	MR Egger	5.4227883481374	2	0.0664441074589453
13044_5_TSG101_TS101	ebi-a-GCST90018908	Pulmonary fibrosis	TSG101	Inverse variance weighted	5.45354330038894	3	0.141443797521616
13053_6_SLC6A14_S6A14	ebi-a-GCST90018908	Pulmonary fibrosis	SLC6A14	MR Egger	0.0112762037951397	2	0.994377762370145
13053_6_SLC6A14_S6A14	ebi-a-GCST90018908	Pulmonary fibrosis	SLC6A14	Inverse variance weighted	7.40952377954141	3	0.05992931715119
13055_53_PSD_PSD1	ebi-a-GCST90018908	Pulmonary fibrosis	PSD	MR Egger	11.5073214117222	6	0.0739067358792142
13055_53_PSD_PSD1	ebi-a-GCST90018908	Pulmonary fibrosis	PSD	Inverse variance weighted	12.7619881456488	7	0.0781242687690671
13056_18_SLC6A16_S6A16	ebi-a-GCST90018908	Pulmonary fibrosis	SLC6A16	Inverse variance weighted	0.907971683168465	1	0.340653164224196
13059_33_RFK_RIFK	ebi-a-GCST90018908	Pulmonary fibrosis	RFK	MR Egger	1.30705674917668	4	0.860177116968203
13059_33_RFK_RIFK	ebi-a-GCST90018908	Pulmonary fibrosis	RFK	Inverse variance weighted	1.70340232420559	5	0.888470846048985
13066_42_EDC4_EDC4	ebi-a-GCST90018908	Pulmonary fibrosis	EDC4	MR Egger	11.5426669869732	11	0.398981320854899
13066_42_EDC4_EDC4	ebi-a-GCST90018908	Pulmonary fibrosis	EDC4	Inverse variance weighted	11.5468100133672	12	0.482726730577766
13067_5_PRKG1_KGP1B	ebi-a-GCST90018908	Pulmonary fibrosis	PRKG1	MR Egger	0.344613526578076	1	0.557178235468325
13067_5_PRKG1_KGP1B	ebi-a-GCST90018908	Pulmonary fibrosis	PRKG1	Inverse variance weighted	1.01124009486294	2	0.603131489332666
13068_139_CCS_CCS	ebi-a-GCST90018908	Pulmonary fibrosis	CCS	MR Egger	4.80783476642651	3	0.186421484828671
13068_139_CCS_CCS	ebi-a-GCST90018908	Pulmonary fibrosis	CCS	Inverse variance weighted	5.45460861702667	4	0.243748324828192
13073_14_ANP32A_AN32A	ebi-a-GCST90018908	Pulmonary fibrosis	ANP32A	MR Egger	0.414757888872424	1	0.519564414015963
13073_14_ANP32A_AN32A	ebi-a-GCST90018908	Pulmonary fibrosis	ANP32A	Inverse variance weighted	1.4354946321371	2	0.487849990906293
13076_4_FXR1_FXR1	ebi-a-GCST90018908	Pulmonary fibrosis	FXR1	MR Egger	6.08139062340778	3	0.107716844944929
13076_4_FXR1_FXR1	ebi-a-GCST90018908	Pulmonary fibrosis	FXR1	Inverse variance weighted	6.09619567415284	4	0.192078576869965
13078_3_CETN2_CETN2	ebi-a-GCST90018908	Pulmonary fibrosis	CETN2	Inverse variance weighted	1.78626253539984	1	0.181382199716535
13082_9_UNC45A_UN45A	ebi-a-GCST90018908	Pulmonary fibrosis	UNC45A	MR Egger	1.67869106925366	2	0.43199315549426
13082_9_UNC45A_UN45A	ebi-a-GCST90018908	Pulmonary fibrosis	UNC45A	Inverse variance weighted	2.66811997491555	3	0.44567218475582
13085_18_GLP1R_GLP1R	ebi-a-GCST90018908	Pulmonary fibrosis	GLP1R	Inverse variance weighted	0.578047462475618	1	0.447078672584927
13088_397_BTC_BTC	ebi-a-GCST90018908	Pulmonary fibrosis	BTC	Inverse variance weighted	2.34113702391825	1	0.125997557515767
13090_17_S100A6_S100A6	ebi-a-GCST90018908	Pulmonary fibrosis	S100A6	MR Egger	12.267285316267	8	0.139670766313817
13090_17_S100A6_S100A6	ebi-a-GCST90018908	Pulmonary fibrosis	S100A6	Inverse variance weighted	12.2675793600115	9	0.198641361862782
13093_6_SECTM1_SECTM1	ebi-a-GCST90018908	Pulmonary fibrosis	SECTM1	MR Egger	6.65905424127621	7	0.46522050504648
13093_6_SECTM1_SECTM1	ebi-a-GCST90018908	Pulmonary fibrosis	SECTM1	Inverse variance weighted	7.11458593974199	8	0.524321766233678
13094_75_RSPO3_RSPO3	ebi-a-GCST90018908	Pulmonary fibrosis	RSPO3	MR Egger	4.30407083379829	3	0.230446775939844
13094_75_RSPO3_RSPO3	ebi-a-GCST90018908	Pulmonary fibrosis	RSPO3	Inverse variance weighted	4.46262627920036	4	0.347002067716905
13095_51_REG1A_PSP	ebi-a-GCST90018908	Pulmonary fibrosis	REG1A	MR Egger	15.9681618405444	9	0.0675494358668498
13095_51_REG1A_PSP	ebi-a-GCST90018908	Pulmonary fibrosis	REG1A	Inverse variance weighted	16.1907475144732	10	0.0943006796831785
13097_11_BCL2L2_Apoptosis_regulator_Bcl_W	ebi-a-GCST90018908	Pulmonary fibrosis	BCL2L2	MR Egger	1.53862994255609	3	0.673383683486812
13097_11_BCL2L2_Apoptosis_regulator_Bcl_W	ebi-a-GCST90018908	Pulmonary fibrosis	BCL2L2	Inverse variance weighted	2.67765571424756	4	0.613130199106873
13101_60_SOST_SOST	ebi-a-GCST90018908	Pulmonary fibrosis	SOST	MR Egger	2.01087207764771	4	0.733759085240675
13101_60_SOST_SOST	ebi-a-GCST90018908	Pulmonary fibrosis	SOST	Inverse variance weighted	2.05911987752869	5	0.840905696521417
13102_1_FAM3D_FAM3D	ebi-a-GCST90018908	Pulmonary fibrosis	FAM3D	MR Egger	11.7803451253073	15	0.695573406171995
13102_1_FAM3D_FAM3D	ebi-a-GCST90018908	Pulmonary fibrosis	FAM3D	Inverse variance weighted	19.2773272963874	16	0.254544509345898
13105_7_SNAP25_SNP25	ebi-a-GCST90018908	Pulmonary fibrosis	SNAP25	MR Egger	6.21384934273011	8	0.623291233919349
13105_7_SNAP25_SNP25	ebi-a-GCST90018908	Pulmonary fibrosis	SNAP25	Inverse variance weighted	7.02586905985519	9	0.634425947901389
13107_9_LYPD3_LYPD3	ebi-a-GCST90018908	Pulmonary fibrosis	LYPD3	MR Egger	11.0437947988458	8	0.199230052940409
13107_9_LYPD3_LYPD3	ebi-a-GCST90018908	Pulmonary fibrosis	LYPD3	Inverse variance weighted	11.1305809741362	9	0.266864405313372
13109_82_NEGR1_NEGR1	ebi-a-GCST90018908	Pulmonary fibrosis	NEGR1	MR Egger	3.56024428720159	6	0.735937970599998
13109_82_NEGR1_NEGR1	ebi-a-GCST90018908	Pulmonary fibrosis	NEGR1	Inverse variance weighted	3.62120329464341	7	0.822226022326817
13111_79_BCL6_BCL6	ebi-a-GCST90018908	Pulmonary fibrosis	BCL6	MR Egger	3.72402423598315	3	0.292847927100362
13111_79_BCL6_BCL6	ebi-a-GCST90018908	Pulmonary fibrosis	BCL6	Inverse variance weighted	4.53590050326731	4	0.338311808758865
13112_179_FSTL1_FSTL1	ebi-a-GCST90018908	Pulmonary fibrosis	FSTL1	MR Egger	3.97977898393378	4	0.40874938373421
13112_179_FSTL1_FSTL1	ebi-a-GCST90018908	Pulmonary fibrosis	FSTL1	Inverse variance weighted	3.98323506539627	5	0.551832218352794
13113_7_SPP1_Osteopontin	ebi-a-GCST90018908	Pulmonary fibrosis	SPP1	MR Egger	2.32053074134285	5	0.803246803284365
13113_7_SPP1_Osteopontin	ebi-a-GCST90018908	Pulmonary fibrosis	SPP1	Inverse variance weighted	2.63275644635191	6	0.853324277563356
13114_50_LUM_Lumican	ebi-a-GCST90018908	Pulmonary fibrosis	LUM	MR Egger	5.07925264677136	8	0.749072897690842
13114_50_LUM_Lumican	ebi-a-GCST90018908	Pulmonary fibrosis	LUM	Inverse variance weighted	5.10224325777502	9	0.82530589134747
13116_25_CD177_CD177	ebi-a-GCST90018908	Pulmonary fibrosis	CD177	MR Egger	8.03330904816261	10	0.62558323138359
13116_25_CD177_CD177	ebi-a-GCST90018908	Pulmonary fibrosis	CD177	Inverse variance weighted	8.81340845027911	11	0.639110814742394
13118_5_SMOC1_SMOC1	ebi-a-GCST90018908	Pulmonary fibrosis	SMOC1	MR Egger	3.78518931407774	2	0.150680337390893
13118_5_SMOC1_SMOC1	ebi-a-GCST90018908	Pulmonary fibrosis	SMOC1	Inverse variance weighted	5.14591015039453	3	0.161419411701657
13119_26_SERPINA10_protein_Z_inhibitor	ebi-a-GCST90018908	Pulmonary fibrosis	SERPINA10	MR Egger	9.16599226504541	12	0.68869090072562
13119_26_SERPINA10_protein_Z_inhibitor	ebi-a-GCST90018908	Pulmonary fibrosis	SERPINA10	Inverse variance weighted	9.4515705047777	13	0.738047878113342
13122_19_FLRT2_FLRT2	ebi-a-GCST90018908	Pulmonary fibrosis	FLRT2	MR Egger	2.8640152770289	7	0.897290441318589
13122_19_FLRT2_FLRT2	ebi-a-GCST90018908	Pulmonary fibrosis	FLRT2	Inverse variance weighted	5.93588333396372	8	0.654413883387893
13123_3_FLRT3_FLRT3	ebi-a-GCST90018908	Pulmonary fibrosis	FLRT3	MR Egger	16.2608106571436	18	0.574350908742195
13123_3_FLRT3_FLRT3	ebi-a-GCST90018908	Pulmonary fibrosis	FLRT3	Inverse variance weighted	16.3896029551821	19	0.63114595607004
13124_20_ISLR2_ISLR2	ebi-a-GCST90018908	Pulmonary fibrosis	ISLR2	MR Egger	10.2993604132237	19	0.945170495602824
13124_20_ISLR2_ISLR2	ebi-a-GCST90018908	Pulmonary fibrosis	ISLR2	Inverse variance weighted	10.9962868480576	20	0.946318766502407
13125_45_VTN_Vitronectin	ebi-a-GCST90018908	Pulmonary fibrosis	VTN	MR Egger	6.90348149233081	18	0.990915312540057
13125_45_VTN_Vitronectin	ebi-a-GCST90018908	Pulmonary fibrosis	VTN	Inverse variance weighted	6.99178079915606	19	0.994256955943519
13126_52_DSC2_DSC2	ebi-a-GCST90018908	Pulmonary fibrosis	DSC2	MR Egger	2.34770699320123	4	0.672097339138331
13126_52_DSC2_DSC2	ebi-a-GCST90018908	Pulmonary fibrosis	DSC2	Inverse variance weighted	3.23088128061498	5	0.664439190080826
13131_5_HK1_HXK1	ebi-a-GCST90018908	Pulmonary fibrosis	HK1	MR Egger	4.2682557828045	4	0.37091700760442
13131_5_HK1_HXK1	ebi-a-GCST90018908	Pulmonary fibrosis	HK1	Inverse variance weighted	5.66534178286177	5	0.340155897583185
13132_14_SEMA5A_SEM5A	ebi-a-GCST90018908	Pulmonary fibrosis	SEMA5A	MR Egger	14.1903400758802	11	0.222639571548736
13132_14_SEMA5A_SEM5A	ebi-a-GCST90018908	Pulmonary fibrosis	SEMA5A	Inverse variance weighted	14.22080702016	12	0.286830809561685
13133_73_LTBP4_LTBP4	ebi-a-GCST90018908	Pulmonary fibrosis	LTBP4	MR Egger	3.6452469588582	5	0.601532719834843
13133_73_LTBP4_LTBP4	ebi-a-GCST90018908	Pulmonary fibrosis	LTBP4	Inverse variance weighted	3.69837948095733	6	0.717416035904349
13228_75_MDM2_MDM2	ebi-a-GCST90018908	Pulmonary fibrosis	MDM2	Inverse variance weighted	3.17413001905377	1	0.0748130436756707
13229_20_MDM4_MDM4	ebi-a-GCST90018908	Pulmonary fibrosis	MDM4	MR Egger	2.05299401370778	2	0.35825974647428
13229_20_MDM4_MDM4	ebi-a-GCST90018908	Pulmonary fibrosis	MDM4	Inverse variance weighted	2.47217108148433	3	0.480341392111007
13231_90_IGHG4_IgG4__Kappa	ebi-a-GCST90018908	Pulmonary fibrosis	IGHG4	MR Egger	0.391283189154624	1	0.531625673192936
13231_90_IGHG4_IgG4__Kappa	ebi-a-GCST90018908	Pulmonary fibrosis	IGHG4	Inverse variance weighted	0.584557883401954	2	0.746560260137455
13236_25_WNT3A_WNT3A	ebi-a-GCST90018908	Pulmonary fibrosis	WNT3A	MR Egger	18.1372616123475	13	0.152376924727131
13236_25_WNT3A_WNT3A	ebi-a-GCST90018908	Pulmonary fibrosis	WNT3A	Inverse variance weighted	18.36314773739	14	0.190738165816619
13242_134_SHANK3_SHAN3	ebi-a-GCST90018908	Pulmonary fibrosis	SHANK3	MR Egger	4.46363411495815	9	0.878339862567855
13242_134_SHANK3_SHAN3	ebi-a-GCST90018908	Pulmonary fibrosis	SHANK3	Inverse variance weighted	10.4739139950866	10	0.399943533749942
13268_45_WNT5A_WNT5A	ebi-a-GCST90018908	Pulmonary fibrosis	WNT5A	MR Egger	9.21679598803009	17	0.933213801294447
13268_45_WNT5A_WNT5A	ebi-a-GCST90018908	Pulmonary fibrosis	WNT5A	Inverse variance weighted	10.6870747240128	18	0.907160905844389
13374_4_DEFB113_DB113	ebi-a-GCST90018908	Pulmonary fibrosis	DEFB113	MR Egger	2.50307026250729	2	0.286065311812136
13374_4_DEFB113_DB113	ebi-a-GCST90018908	Pulmonary fibrosis	DEFB113	Inverse variance weighted	4.74706038048688	3	0.191283631244288
13377_3_CYB561D1_C56D1	ebi-a-GCST90018908	Pulmonary fibrosis	CYB561D1	MR Egger	1.21467124516746	2	0.544800491171801
13377_3_CYB561D1_C56D1	ebi-a-GCST90018908	Pulmonary fibrosis	CYB561D1	Inverse variance weighted	3.27135088682361	3	0.351650013707883
13378_80_C5orf63_YD286	ebi-a-GCST90018908	Pulmonary fibrosis	C5orf63	MR Egger	4.44947782128775	2	0.108095637571251
13378_80_C5orf63_YD286	ebi-a-GCST90018908	Pulmonary fibrosis	C5orf63	Inverse variance weighted	5.77325961626672	3	0.123178103378069
13381_49_B4GALT1_B4GT1	ebi-a-GCST90018908	Pulmonary fibrosis	B4GALT1	MR Egger	6.56663994199121	9	0.682136853662576
13381_49_B4GALT1_B4GT1	ebi-a-GCST90018908	Pulmonary fibrosis	B4GALT1	Inverse variance weighted	6.83991923902319	10	0.740466204607511
13386_248_RNF34_RNF34	ebi-a-GCST90018908	Pulmonary fibrosis	RNF34	MR Egger	3.85231687801666	2	0.145706866532572
13386_248_RNF34_RNF34	ebi-a-GCST90018908	Pulmonary fibrosis	RNF34	Inverse variance weighted	3.85345110925216	3	0.277729787348371
13387_55_EHF_EHF	ebi-a-GCST90018908	Pulmonary fibrosis	EHF	Inverse variance weighted	0.00177680905448819	1	0.966377357234075
13388_57_PCSK1_NEC1	ebi-a-GCST90018908	Pulmonary fibrosis	PCSK1	MR Egger	4.49622259317507	10	0.922198315258621
13388_57_PCSK1_NEC1	ebi-a-GCST90018908	Pulmonary fibrosis	PCSK1	Inverse variance weighted	6.45600115871088	11	0.841274237145168
13392_13_ATP1B1_AT1B1	ebi-a-GCST90018908	Pulmonary fibrosis	ATP1B1	MR Egger	4.03469389042556	6	0.671981225926433
13392_13_ATP1B1_AT1B1	ebi-a-GCST90018908	Pulmonary fibrosis	ATP1B1	Inverse variance weighted	6.67525206807528	7	0.463457016954816
13397_88_DEFB4A_HBD_2	ebi-a-GCST90018908	Pulmonary fibrosis	DEFB4A	MR Egger	2.93847612457511	6	0.816528195712553
13397_88_DEFB4A_HBD_2	ebi-a-GCST90018908	Pulmonary fibrosis	DEFB4A	Inverse variance weighted	3.12340846983808	7	0.873356001908273
13399_33_RELL1_RELL1	ebi-a-GCST90018908	Pulmonary fibrosis	RELL1	MR Egger	1.1019765207602	2	0.576379915390283
13399_33_RELL1_RELL1	ebi-a-GCST90018908	Pulmonary fibrosis	RELL1	Inverse variance weighted	1.25274397679271	3	0.740383873134753
13405_61_SPINK2_ISK2	ebi-a-GCST90018908	Pulmonary fibrosis	SPINK2	MR Egger	2.8956069310751	4	0.575444560740884
13405_61_SPINK2_ISK2	ebi-a-GCST90018908	Pulmonary fibrosis	SPINK2	Inverse variance weighted	3.11711713407245	5	0.681935424023215
13416_8_TMEM132D_T132D	ebi-a-GCST90018908	Pulmonary fibrosis	TMEM132D	MR Egger	12.1834307234935	9	0.203164812387678
13416_8_TMEM132D_T132D	ebi-a-GCST90018908	Pulmonary fibrosis	TMEM132D	Inverse variance weighted	13.9372608646037	10	0.17587261845179
13422_66_ENOX2_ENOX2	ebi-a-GCST90018908	Pulmonary fibrosis	ENOX2	MR Egger	2.80716251955553	2	0.245715415622278
13422_66_ENOX2_ENOX2	ebi-a-GCST90018908	Pulmonary fibrosis	ENOX2	Inverse variance weighted	5.82275382807435	3	0.120559380137211
13427_66_MAN1C1_MA1C1	ebi-a-GCST90018908	Pulmonary fibrosis	MAN1C1	MR Egger	7.60983756878428	13	0.868057508519849
13427_66_MAN1C1_MA1C1	ebi-a-GCST90018908	Pulmonary fibrosis	MAN1C1	Inverse variance weighted	7.74527931554285	14	0.902169688408333
13429_3_WFDC10A_WF10A	ebi-a-GCST90018908	Pulmonary fibrosis	WFDC10A	MR Egger	3.85760232263699	2	0.145322312104735
13429_3_WFDC10A_WF10A	ebi-a-GCST90018908	Pulmonary fibrosis	WFDC10A	Inverse variance weighted	3.85770604775387	3	0.277244923375242
13430_50_SLC14A1_UT1	ebi-a-GCST90018908	Pulmonary fibrosis	SLC14A1	Inverse variance weighted	3.21734984276194	1	0.0728615036866247
13434_172_PARVA_PARVA	ebi-a-GCST90018908	Pulmonary fibrosis	PARVA	Inverse variance weighted	0.954321893158202	1	0.328621631017371
13435_31_IL20RB_IL_20_Rb	ebi-a-GCST90018908	Pulmonary fibrosis	IL20RB	MR Egger	0.496758869523094	3	0.919602894745895
13435_31_IL20RB_IL_20_Rb	ebi-a-GCST90018908	Pulmonary fibrosis	IL20RB	Inverse variance weighted	0.634262006273096	4	0.959181354116998
13436_54_MAZ_MAZ	ebi-a-GCST90018908	Pulmonary fibrosis	MAZ	MR Egger	1.64074370742545	1	0.200223459054525
13436_54_MAZ_MAZ	ebi-a-GCST90018908	Pulmonary fibrosis	MAZ	Inverse variance weighted	1.9483974655088	2	0.377494706557956
13438_115_CHRD_CHRD	ebi-a-GCST90018908	Pulmonary fibrosis	CHRD	Inverse variance weighted	0.25113000953834	1	0.616280524590388
13439_6_IQCF3_IQCF3	ebi-a-GCST90018908	Pulmonary fibrosis	IQCF3	MR Egger	0.397968850128864	2	0.819562657869112
13439_6_IQCF3_IQCF3	ebi-a-GCST90018908	Pulmonary fibrosis	IQCF3	Inverse variance weighted	0.72419948275843	3	0.867497761373219
13441_30_DIXDC1_DIXC1	ebi-a-GCST90018908	Pulmonary fibrosis	DIXDC1	MR Egger	5.07843976352807	3	0.166142686160523
13441_30_DIXDC1_DIXC1	ebi-a-GCST90018908	Pulmonary fibrosis	DIXDC1	Inverse variance weighted	5.14871232964049	4	0.27237619493018
13447_42_SPRN_SPRN	ebi-a-GCST90018908	Pulmonary fibrosis	SPRN	MR Egger	6.20466502068627	5	0.286810506440233
13447_42_SPRN_SPRN	ebi-a-GCST90018908	Pulmonary fibrosis	SPRN	Inverse variance weighted	8.87135218809021	6	0.180943451409845
13450_49_USP8_UBP8	ebi-a-GCST90018908	Pulmonary fibrosis	USP8	MR Egger	3.81353350452324	4	0.43182910016272
13450_49_USP8_UBP8	ebi-a-GCST90018908	Pulmonary fibrosis	USP8	Inverse variance weighted	4.89739753388274	5	0.428529955292555
13451_2_FNDC4_FNDC4	ebi-a-GCST90018908	Pulmonary fibrosis	FNDC4	MR Egger	3.97160676101154	1	0.0462735977581054
13451_2_FNDC4_FNDC4	ebi-a-GCST90018908	Pulmonary fibrosis	FNDC4	Inverse variance weighted	4.02916717728974	2	0.13337593105616
13452_113_SMIM13_SIM13	ebi-a-GCST90018908	Pulmonary fibrosis	SMIM13	MR Egger	0.0103536320865311	1	0.918952892120084
13452_113_SMIM13_SIM13	ebi-a-GCST90018908	Pulmonary fibrosis	SMIM13	Inverse variance weighted	0.696130118290454	2	0.706052939519369
13453_2_MRPL33_RM33	ebi-a-GCST90018908	Pulmonary fibrosis	MRPL33	MR Egger	6.513356478493	8	0.589926520415214
13453_2_MRPL33_RM33	ebi-a-GCST90018908	Pulmonary fibrosis	MRPL33	Inverse variance weighted	6.89900079708555	9	0.647634135231403
13460_4_CHAD_CHAD	ebi-a-GCST90018908	Pulmonary fibrosis	CHAD	MR Egger	11.2390691210009	11	0.423457724967772
13460_4_CHAD_CHAD	ebi-a-GCST90018908	Pulmonary fibrosis	CHAD	Inverse variance weighted	11.7366729464967	12	0.467052874452943
13463_1_PXDN_PXDN	ebi-a-GCST90018908	Pulmonary fibrosis	PXDN	MR Egger	1.76504218714486	2	0.413738522203957
13463_1_PXDN_PXDN	ebi-a-GCST90018908	Pulmonary fibrosis	PXDN	Inverse variance weighted	1.76524441639494	3	0.622527184507068
13465_5_RCAN1_CCP1	ebi-a-GCST90018908	Pulmonary fibrosis	RCAN1	MR Egger	1.37369338614734	5	0.927169159543846
13465_5_RCAN1_CCP1	ebi-a-GCST90018908	Pulmonary fibrosis	RCAN1	Inverse variance weighted	5.09325064492616	6	0.531909948070713
13468_5_NEURL4_NEUL4	ebi-a-GCST90018908	Pulmonary fibrosis	NEURL4	MR Egger	0.108955259241217	1	0.741336707444083
13468_5_NEURL4_NEUL4	ebi-a-GCST90018908	Pulmonary fibrosis	NEURL4	Inverse variance weighted	0.262009358420181	2	0.877213669714385
13470_43_PTH1R_PTH1R	ebi-a-GCST90018908	Pulmonary fibrosis	PTH1R	MR Egger	7.42881834052225	3	0.059415898864521
13470_43_PTH1R_PTH1R	ebi-a-GCST90018908	Pulmonary fibrosis	PTH1R	Inverse variance weighted	7.49938553505142	4	0.111736391175764
13473_55_ITPKA_IP3KA	ebi-a-GCST90018908	Pulmonary fibrosis	ITPKA	Inverse variance weighted	0.167937642237337	1	0.681951232066348
13477_65_LTB4R_LT4R1	ebi-a-GCST90018908	Pulmonary fibrosis	LTB4R	MR Egger	0.143952941992	3	0.986085374057169
13477_65_LTB4R_LT4R1	ebi-a-GCST90018908	Pulmonary fibrosis	LTB4R	Inverse variance weighted	1.71201191534367	4	0.788534504898785
13479_8_FAM171A2_F1712	ebi-a-GCST90018908	Pulmonary fibrosis	FAM171A2	MR Egger	6.39424155052256	3	0.093927977403655
13479_8_FAM171A2_F1712	ebi-a-GCST90018908	Pulmonary fibrosis	FAM171A2	Inverse variance weighted	7.50445594560711	4	0.111512964888009
13481_24_TCEA2_TCEA2	ebi-a-GCST90018908	Pulmonary fibrosis	TCEA2	Inverse variance weighted	0.0493637081699752	1	0.824174190570824
13482_14_CNOT1_CNOT1	ebi-a-GCST90018908	Pulmonary fibrosis	CNOT1	MR Egger	3.7741655320773	1	0.0520498573327696
13482_14_CNOT1_CNOT1	ebi-a-GCST90018908	Pulmonary fibrosis	CNOT1	Inverse variance weighted	4.57526448547805	2	0.101506520342193
13484_69_COL1A1_CO1A1	ebi-a-GCST90018908	Pulmonary fibrosis	COL1A1	Inverse variance weighted	0.0103507653260673	1	0.918964074576704
13485_20_TMEM87B_TM87B	ebi-a-GCST90018908	Pulmonary fibrosis	TMEM87B	Inverse variance weighted	1.48065293825628	1	0.223672391997731
13488_3_ARFIP1_ARFP1	ebi-a-GCST90018908	Pulmonary fibrosis	ARFIP1	MR Egger	5.03404944683391	3	0.169320788082829
13488_3_ARFIP1_ARFP1	ebi-a-GCST90018908	Pulmonary fibrosis	ARFIP1	Inverse variance weighted	5.8027860989756	4	0.214368374437449
13491_40_PDE6D_PDE6D	ebi-a-GCST90018908	Pulmonary fibrosis	PDE6D	MR Egger	0.260978737173176	1	0.609448545299634
13491_40_PDE6D_PDE6D	ebi-a-GCST90018908	Pulmonary fibrosis	PDE6D	Inverse variance weighted	0.338642762417636	2	0.844237537702058
13493_5_GRID1_GRID1	ebi-a-GCST90018908	Pulmonary fibrosis	GRID1	MR Egger	1.48813148134038	2	0.475178032137008
13493_5_GRID1_GRID1	ebi-a-GCST90018908	Pulmonary fibrosis	GRID1	Inverse variance weighted	1.69353674969371	3	0.638371678990812
13495_48_HCAR2_HCAR2	ebi-a-GCST90018908	Pulmonary fibrosis	HCAR2	Inverse variance weighted	0.642826364041025	1	0.42268917917223
13497_34_EIF3J_EIF3J	ebi-a-GCST90018908	Pulmonary fibrosis	EIF3J	MR Egger	1.87504048801371	1	0.170898900910423
13497_34_EIF3J_EIF3J	ebi-a-GCST90018908	Pulmonary fibrosis	EIF3J	Inverse variance weighted	2.2348255862448	2	0.327125040893712
13498_1_MIOX_MIOX	ebi-a-GCST90018908	Pulmonary fibrosis	MIOX	MR Egger	0.42703954750351	3	0.934601822028217
13498_1_MIOX_MIOX	ebi-a-GCST90018908	Pulmonary fibrosis	MIOX	Inverse variance weighted	0.446910836201612	4	0.978459137985614
13499_30_F8_Coagulation_Factor_VIII	ebi-a-GCST90018908	Pulmonary fibrosis	F8	MR Egger	14.5413095163455	15	0.484933322125301
13499_30_F8_Coagulation_Factor_VIII	ebi-a-GCST90018908	Pulmonary fibrosis	F8	Inverse variance weighted	16.1166154653471	16	0.444851923508914
13501_10_SLC35G2_S35G2	ebi-a-GCST90018908	Pulmonary fibrosis	SLC35G2	MR Egger	7.87571729858246	12	0.794765675061303
13501_10_SLC35G2_S35G2	ebi-a-GCST90018908	Pulmonary fibrosis	SLC35G2	Inverse variance weighted	9.69233240059497	13	0.718879029342426
13502_2_SLC26A11_S2611	ebi-a-GCST90018908	Pulmonary fibrosis	SLC26A11	MR Egger	1.55013442092803	2	0.460672817924605
13502_2_SLC26A11_S2611	ebi-a-GCST90018908	Pulmonary fibrosis	SLC26A11	Inverse variance weighted	1.80401384185758	3	0.614061868549193
13506_10_DUS2_DUS2L	ebi-a-GCST90018908	Pulmonary fibrosis	DUS2	MR Egger	4.72148547761303	3	0.193364851178467
13506_10_DUS2_DUS2L	ebi-a-GCST90018908	Pulmonary fibrosis	DUS2	Inverse variance weighted	5.35496315292944	4	0.252775531136952
13507_51_TRADD_TRADD	ebi-a-GCST90018908	Pulmonary fibrosis	TRADD	MR Egger	10.8521386703925	5	0.054391745220122
13507_51_TRADD_TRADD	ebi-a-GCST90018908	Pulmonary fibrosis	TRADD	Inverse variance weighted	10.8522363427036	6	0.0930520188031974
13509_5_SCAMP5_SCAM5	ebi-a-GCST90018908	Pulmonary fibrosis	SCAMP5	MR Egger	1.03679138785169	1	0.30856888612824
13509_5_SCAMP5_SCAM5	ebi-a-GCST90018908	Pulmonary fibrosis	SCAMP5	Inverse variance weighted	3.77591838274921	2	0.151380432300497
13510_7_ATP2A3_AT2A3	ebi-a-GCST90018908	Pulmonary fibrosis	ATP2A3	MR Egger	0.364293780414792	1	0.546131196364375
13510_7_ATP2A3_AT2A3	ebi-a-GCST90018908	Pulmonary fibrosis	ATP2A3	Inverse variance weighted	2.07777511045185	2	0.353848099559703
13512_28_HNRNPR_HNRPR	ebi-a-GCST90018908	Pulmonary fibrosis	HNRNPR	Inverse variance weighted	4.86713928718284	1	0.0273728410476026
13514_121_RAB35_Rab_1C	ebi-a-GCST90018908	Pulmonary fibrosis	RAB35	MR Egger	4.7548585730516	3	0.190653200928678
13514_121_RAB35_Rab_1C	ebi-a-GCST90018908	Pulmonary fibrosis	RAB35	Inverse variance weighted	5.2275315386952	4	0.2647377961533
13515_8_RPRD1A_RPR1A	ebi-a-GCST90018908	Pulmonary fibrosis	RPRD1A	MR Egger	0.109520446950978	1	0.740690761924955
13515_8_RPRD1A_RPR1A	ebi-a-GCST90018908	Pulmonary fibrosis	RPRD1A	Inverse variance weighted	1.17130569589186	2	0.556742275090959
13516_46_EMC4_TMM85	ebi-a-GCST90018908	Pulmonary fibrosis	EMC4	MR Egger	3.37442703701595	7	0.848341565816182
13516_46_EMC4_TMM85	ebi-a-GCST90018908	Pulmonary fibrosis	EMC4	Inverse variance weighted	3.63283579092437	8	0.88863935471128
13517_3_PTCHD3_PTHD3	ebi-a-GCST90018908	Pulmonary fibrosis	PTCHD3	Inverse variance weighted	0.206338558557432	1	0.649652466976795
13518_5_ASAP2_ASAP2	ebi-a-GCST90018908	Pulmonary fibrosis	ASAP2	MR Egger	1.60311807312856	5	0.900872019709876
13518_5_ASAP2_ASAP2	ebi-a-GCST90018908	Pulmonary fibrosis	ASAP2	Inverse variance weighted	2.01748617885375	6	0.91808339171124
13519_112_ARHGEF25_ARHGP	ebi-a-GCST90018908	Pulmonary fibrosis	ARHGEF25	MR Egger	0.150324547327239	3	0.985179514465914
13519_112_ARHGEF25_ARHGP	ebi-a-GCST90018908	Pulmonary fibrosis	ARHGEF25	Inverse variance weighted	4.67793630577697	4	0.321966965636536
13524_25_HS6ST2_H6ST2	ebi-a-GCST90018908	Pulmonary fibrosis	HS6ST2	MR Egger	0.836750268997213	4	0.933454377662116
13524_25_HS6ST2_H6ST2	ebi-a-GCST90018908	Pulmonary fibrosis	HS6ST2	Inverse variance weighted	0.83856132555632	5	0.974508858629869
13525_17_KCNG4_KCNG4	ebi-a-GCST90018908	Pulmonary fibrosis	KCNG4	MR Egger	6.36639814940626	5	0.27218101146095
13525_17_KCNG4_KCNG4	ebi-a-GCST90018908	Pulmonary fibrosis	KCNG4	Inverse variance weighted	9.21375393975677	6	0.16190876753728
13529_39_NAP1L2_NP1L2	ebi-a-GCST90018908	Pulmonary fibrosis	NAP1L2	MR Egger	9.2145775038727	3	0.0265699011461791
13529_39_NAP1L2_NP1L2	ebi-a-GCST90018908	Pulmonary fibrosis	NAP1L2	Inverse variance weighted	9.2205306005855	4	0.055817530555632
13530_5_UTS2R_UR2R	ebi-a-GCST90018908	Pulmonary fibrosis	UTS2R	MR Egger	0.373774807360703	1	0.54095383028606
13530_5_UTS2R_UR2R	ebi-a-GCST90018908	Pulmonary fibrosis	UTS2R	Inverse variance weighted	0.373781377978508	2	0.829534408674235
13532_25_CNEP1R1_NEPR1	ebi-a-GCST90018908	Pulmonary fibrosis	CNEP1R1	Inverse variance weighted	0.159540209432421	1	0.689580187890175
13534_20_MYOM2_MYOM2	ebi-a-GCST90018908	Pulmonary fibrosis	MYOM2	MR Egger	5.22534259063395	6	0.515253185957411
13534_20_MYOM2_MYOM2	ebi-a-GCST90018908	Pulmonary fibrosis	MYOM2	Inverse variance weighted	5.98337767906599	7	0.541691597955747
13536_56_POLI_POLI	ebi-a-GCST90018908	Pulmonary fibrosis	POLI	MR Egger	0.159493982319102	2	0.923349932531468
13536_56_POLI_POLI	ebi-a-GCST90018908	Pulmonary fibrosis	POLI	Inverse variance weighted	0.360927288379764	3	0.948190285463077
13539_131_KCNN1_KCNN1	ebi-a-GCST90018908	Pulmonary fibrosis	KCNN1	MR Egger	5.19503416596786	4	0.26786472733632
13539_131_KCNN1_KCNN1	ebi-a-GCST90018908	Pulmonary fibrosis	KCNN1	Inverse variance weighted	5.57115784964614	5	0.350206239658251
13540_1_GPR26_GPR26	ebi-a-GCST90018908	Pulmonary fibrosis	GPR26	MR Egger	4.23031086449987	2	0.120614540706672
13540_1_GPR26_GPR26	ebi-a-GCST90018908	Pulmonary fibrosis	GPR26	Inverse variance weighted	5.29367410775134	3	0.151513395730719
13541_1_MYCT1_MYCT1	ebi-a-GCST90018908	Pulmonary fibrosis	MYCT1	MR Egger	1.19152992722817	3	0.75503649370964
13541_1_MYCT1_MYCT1	ebi-a-GCST90018908	Pulmonary fibrosis	MYCT1	Inverse variance weighted	1.24108435023799	4	0.871289129622757
13545_97_EIF1AD_EIF1A	ebi-a-GCST90018908	Pulmonary fibrosis	EIF1AD	MR Egger	0.23449156138576	2	0.889366577165156
13545_97_EIF1AD_EIF1A	ebi-a-GCST90018908	Pulmonary fibrosis	EIF1AD	Inverse variance weighted	2.45538174617344	3	0.483408591398443
13549_15_ADAM29_ADA29	ebi-a-GCST90018908	Pulmonary fibrosis	ADAM29	MR Egger	0.527004635067876	1	0.467868902531703
13549_15_ADAM29_ADA29	ebi-a-GCST90018908	Pulmonary fibrosis	ADAM29	Inverse variance weighted	1.28604486625901	2	0.525701123962117
13552_7_SWAP70_SWP70	ebi-a-GCST90018908	Pulmonary fibrosis	SWAP70	MR Egger	3.25104193461117	8	0.917629891270249
13552_7_SWAP70_SWP70	ebi-a-GCST90018908	Pulmonary fibrosis	SWAP70	Inverse variance weighted	3.27354655139537	9	0.952455477710716
13554_78_REPIN1_REPI1	ebi-a-GCST90018908	Pulmonary fibrosis	REPIN1	MR Egger	3.00469882715388	2	0.22260655044947
13554_78_REPIN1_REPI1	ebi-a-GCST90018908	Pulmonary fibrosis	REPIN1	Inverse variance weighted	3.5504667593559	3	0.314275496030568
13561_5_HTR6_5HT6R	ebi-a-GCST90018908	Pulmonary fibrosis	HTR6	Inverse variance weighted	0.211027339413795	1	0.645963374889926
13563_259_ACBD7_ACBD7	ebi-a-GCST90018908	Pulmonary fibrosis	ACBD7	Inverse variance weighted	0.0183344458737198	1	0.892291870074723
13565_2_RBL2_p130	ebi-a-GCST90018908	Pulmonary fibrosis	RBL2	MR Egger	7.12721991626212	7	0.415755173800774
13565_2_RBL2_p130	ebi-a-GCST90018908	Pulmonary fibrosis	RBL2	Inverse variance weighted	8.12347653932112	8	0.421502526239096
13566_2_SSU72_SSU72	ebi-a-GCST90018908	Pulmonary fibrosis	SSU72	MR Egger	3.66536210827448	5	0.598526938632331
13566_2_SSU72_SSU72	ebi-a-GCST90018908	Pulmonary fibrosis	SSU72	Inverse variance weighted	3.93354745298091	6	0.685668956204135
13568_30_PSMD4_PSMD4	ebi-a-GCST90018908	Pulmonary fibrosis	PSMD4	MR Egger	0.000695920379482219	1	0.978954004715667
13568_30_PSMD4_PSMD4	ebi-a-GCST90018908	Pulmonary fibrosis	PSMD4	Inverse variance weighted	4.07989324050136	2	0.130035651963672
13570_43_HDLBP_VIGLN	ebi-a-GCST90018908	Pulmonary fibrosis	HDLBP	MR Egger	4.08796113856892	1	0.043189711143635
13570_43_HDLBP_VIGLN	ebi-a-GCST90018908	Pulmonary fibrosis	HDLBP	Inverse variance weighted	4.08809223822776	2	0.129503662147142
13572_43_PSMD11_PSD11	ebi-a-GCST90018908	Pulmonary fibrosis	PSMD11	MR Egger	0.164697418682083	1	0.684868030405063
13572_43_PSMD11_PSD11	ebi-a-GCST90018908	Pulmonary fibrosis	PSMD11	Inverse variance weighted	4.21338275930245	2	0.12163976116274
13573_5_ARPC3_p21_ARC	ebi-a-GCST90018908	Pulmonary fibrosis	ARPC3	Inverse variance weighted	0.0804342140975299	1	0.776709837582713
13574_50_RND1_RND1	ebi-a-GCST90018908	Pulmonary fibrosis	RND1	MR Egger	5.61628717780171	3	0.131846449480718
13574_50_RND1_RND1	ebi-a-GCST90018908	Pulmonary fibrosis	RND1	Inverse variance weighted	5.61639320271783	4	0.229686290083074
13575_40_DVL2_DVL2	ebi-a-GCST90018908	Pulmonary fibrosis	DVL2	MR Egger	2.0456569555273	6	0.91545197674045
13575_40_DVL2_DVL2	ebi-a-GCST90018908	Pulmonary fibrosis	DVL2	Inverse variance weighted	3.35110419669567	7	0.85073556982235
13580_2_UAP1_Sperm_associated_antigen_2	ebi-a-GCST90018908	Pulmonary fibrosis	UAP1	Inverse variance weighted	0.1604261632624	1	0.688764461446408
13587_10_RACGAP1_RGAP1	ebi-a-GCST90018908	Pulmonary fibrosis	RACGAP1	MR Egger	5.4563797231121	9	0.792849567158972
13587_10_RACGAP1_RGAP1	ebi-a-GCST90018908	Pulmonary fibrosis	RACGAP1	Inverse variance weighted	5.46056641816684	10	0.858368610750664
13588_11_ANXA9_ANXA9	ebi-a-GCST90018908	Pulmonary fibrosis	ANXA9	Inverse variance weighted	0.160231822743444	1	0.688943172911524
13589_10_APBB3_APBB3	ebi-a-GCST90018908	Pulmonary fibrosis	APBB3	Inverse variance weighted	0.0637843840386694	1	0.800611562901132
13590_1_REXO2_ORN	ebi-a-GCST90018908	Pulmonary fibrosis	REXO2	MR Egger	0.32902902918667	1	0.56623139097455
13590_1_REXO2_ORN	ebi-a-GCST90018908	Pulmonary fibrosis	REXO2	Inverse variance weighted	7.48609421212356	2	0.0236818320244442
13595_20_THTPA_THTPA	ebi-a-GCST90018908	Pulmonary fibrosis	THTPA	MR Egger	1.56984501198881	3	0.666246422292607
13595_20_THTPA_THTPA	ebi-a-GCST90018908	Pulmonary fibrosis	THTPA	Inverse variance weighted	1.7101949168532	4	0.788864881611621
13596_3_RAB27B_RB27B	ebi-a-GCST90018908	Pulmonary fibrosis	RAB27B	MR Egger	1.30575251871716	1	0.253165127322831
13596_3_RAB27B_RB27B	ebi-a-GCST90018908	Pulmonary fibrosis	RAB27B	Inverse variance weighted	1.33679703396178	2	0.512528726936779
13597_20_RAB31_RAB31	ebi-a-GCST90018908	Pulmonary fibrosis	RAB31	MR Egger	1.39289138847845	1	0.237917419636146
13597_20_RAB31_RAB31	ebi-a-GCST90018908	Pulmonary fibrosis	RAB31	Inverse variance weighted	4.52220636595935	2	0.104235430550651
13599_15_RABEPK_RABEK	ebi-a-GCST90018908	Pulmonary fibrosis	RABEPK	MR Egger	5.05010339646975	6	0.537403248921975
13599_15_RABEPK_RABEK	ebi-a-GCST90018908	Pulmonary fibrosis	RABEPK	Inverse variance weighted	6.18812891359583	7	0.517962486354003
13603_7_RFESD_RFESD	ebi-a-GCST90018908	Pulmonary fibrosis	RFESD	MR Egger	0.810351446651878	2	0.666859617772027
13603_7_RFESD_RFESD	ebi-a-GCST90018908	Pulmonary fibrosis	RFESD	Inverse variance weighted	1.13895358743722	3	0.767679816622099
13604_27_NEURL1_NEUL1	ebi-a-GCST90018908	Pulmonary fibrosis	NEURL1	MR Egger	3.94019651795656	4	0.414159868921956
13604_27_NEURL1_NEUL1	ebi-a-GCST90018908	Pulmonary fibrosis	NEURL1	Inverse variance weighted	6.91599876421279	5	0.226962927773935
13605_16_ANXA10_ANX10	ebi-a-GCST90018908	Pulmonary fibrosis	ANXA10	MR Egger	1.39122335156306	1	0.238198613467801
13605_16_ANXA10_ANX10	ebi-a-GCST90018908	Pulmonary fibrosis	ANXA10	Inverse variance weighted	1.40508238550306	2	0.495324986849263
13610_9_MAGEA10_MAGE_10	ebi-a-GCST90018908	Pulmonary fibrosis	MAGEA10	Inverse variance weighted	1.21385420498177	1	0.270570147609337
13613_23_AK5_Adenylate_kinase_isoenzyme_5	ebi-a-GCST90018908	Pulmonary fibrosis	AK5	MR Egger	3.54536813126591	3	0.31492552050779
13613_23_AK5_Adenylate_kinase_isoenzyme_5	ebi-a-GCST90018908	Pulmonary fibrosis	AK5	Inverse variance weighted	3.55028790395436	4	0.470273268199137
13614_6_CREBBP_CREB_binding_protein	ebi-a-GCST90018908	Pulmonary fibrosis	CREBBP	MR Egger	6.64969454072667	8	0.574855493499757
13614_6_CREBBP_CREB_binding_protein	ebi-a-GCST90018908	Pulmonary fibrosis	CREBBP	Inverse variance weighted	6.64975553018968	9	0.673532226873533
13618_15_MAD1L1_MD1L1	ebi-a-GCST90018908	Pulmonary fibrosis	MAD1L1	MR Egger	0.971371482279589	1	0.324338373227389
13618_15_MAD1L1_MD1L1	ebi-a-GCST90018908	Pulmonary fibrosis	MAD1L1	Inverse variance weighted	1.0897300529889	2	0.57992005189998
13621_31_AP2A2_AP2A2	ebi-a-GCST90018908	Pulmonary fibrosis	AP2A2	MR Egger	4.03319953760372	2	0.133107292053858
13621_31_AP2A2_AP2A2	ebi-a-GCST90018908	Pulmonary fibrosis	AP2A2	Inverse variance weighted	4.57651942086109	3	0.205565642294345
13622_16_PPP2R5A_2A5A	ebi-a-GCST90018908	Pulmonary fibrosis	PPP2R5A	MR Egger	2.92512243636881	1	0.087210609210794
13622_16_PPP2R5A_2A5A	ebi-a-GCST90018908	Pulmonary fibrosis	PPP2R5A	Inverse variance weighted	3.16331089703441	2	0.205634399116686
13624_17_NADK_NADK	ebi-a-GCST90018908	Pulmonary fibrosis	NADK	MR Egger	0.590281323038281	3	0.898653593758579
13624_17_NADK_NADK	ebi-a-GCST90018908	Pulmonary fibrosis	NADK	Inverse variance weighted	3.56488196170664	4	0.468081717743037
13628_58_GRB14_GRB14	ebi-a-GCST90018908	Pulmonary fibrosis	GRB14	MR Egger	9.92405469013322	5	0.0774159454126804
13628_58_GRB14_GRB14	ebi-a-GCST90018908	Pulmonary fibrosis	GRB14	Inverse variance weighted	12.9248211388556	6	0.0442454489814667
13629_25_ATG4B_ATG4B	ebi-a-GCST90018908	Pulmonary fibrosis	ATG4B	Inverse variance weighted	0.112145534018325	1	0.737714573782754
13631_1_RBBP5_RB_binding_protein_5	ebi-a-GCST90018908	Pulmonary fibrosis	RBBP5	MR Egger	0.0315135151698505	1	0.859099592483863
13631_1_RBBP5_RB_binding_protein_5	ebi-a-GCST90018908	Pulmonary fibrosis	RBBP5	Inverse variance weighted	0.318817748081304	2	0.852647662192566
13632_10_ZYX_Zyxin	ebi-a-GCST90018908	Pulmonary fibrosis	ZYX	MR Egger	0.513545151907237	2	0.773544116295441
13632_10_ZYX_Zyxin	ebi-a-GCST90018908	Pulmonary fibrosis	ZYX	Inverse variance weighted	2.00309998122277	3	0.571763541132327
13634_209_PIR_PIR	ebi-a-GCST90018908	Pulmonary fibrosis	PIR	MR Egger	3.75953711427867	4	0.439525902050477
13634_209_PIR_PIR	ebi-a-GCST90018908	Pulmonary fibrosis	PIR	Inverse variance weighted	3.80243521507743	5	0.578196546063708
13639_101_USO1_USO1	ebi-a-GCST90018908	Pulmonary fibrosis	USO1	MR Egger	0.028789757029885	1	0.865265385168585
13639_101_USO1_USO1	ebi-a-GCST90018908	Pulmonary fibrosis	USO1	Inverse variance weighted	2.81084322047384	2	0.245263628994693
13642_90_IFIT3_CIG49	ebi-a-GCST90018908	Pulmonary fibrosis	IFIT3	MR Egger	0.954211195533105	1	0.328649685171167
13642_90_IFIT3_CIG49	ebi-a-GCST90018908	Pulmonary fibrosis	IFIT3	Inverse variance weighted	1.56762156330684	2	0.456662450362558
13645_14_DHX38_PRP16	ebi-a-GCST90018908	Pulmonary fibrosis	DHX38	MR Egger	7.75369343196897	2	0.0207160458743071
13645_14_DHX38_PRP16	ebi-a-GCST90018908	Pulmonary fibrosis	DHX38	Inverse variance weighted	8.65983051065569	3	0.0341727997910997
13650_11_KCNIP1_KCIP1	ebi-a-GCST90018908	Pulmonary fibrosis	KCNIP1	MR Egger	6.75246486891333	5	0.239710254099844
13650_11_KCNIP1_KCIP1	ebi-a-GCST90018908	Pulmonary fibrosis	KCNIP1	Inverse variance weighted	7.43774154580116	6	0.282253396410997
13652_2_TOM1L1_TM1L1	ebi-a-GCST90018908	Pulmonary fibrosis	TOM1L1	MR Egger	7.18977778630501	5	0.206904573529116
13652_2_TOM1L1_TM1L1	ebi-a-GCST90018908	Pulmonary fibrosis	TOM1L1	Inverse variance weighted	7.19337715728048	6	0.30333358893364
13653_335_MACROD1_MACD1	ebi-a-GCST90018908	Pulmonary fibrosis	MACROD1	MR Egger	3.68252749770203	4	0.450672298856298
13653_335_MACROD1_MACD1	ebi-a-GCST90018908	Pulmonary fibrosis	MACROD1	Inverse variance weighted	7.76475617515097	5	0.169685808993169
13654_1_ROCK2_ROCK2	ebi-a-GCST90018908	Pulmonary fibrosis	ROCK2	Inverse variance weighted	2.27008415133892	1	0.131892740517445
13657_2_PNKP_PNKP	ebi-a-GCST90018908	Pulmonary fibrosis	PNKP	MR Egger	0.125670311970871	1	0.722964138538579
13657_2_PNKP_PNKP	ebi-a-GCST90018908	Pulmonary fibrosis	PNKP	Inverse variance weighted	0.235438875932256	2	0.888945421966783
13658_31_PDGFC_PDGF_CC	ebi-a-GCST90018908	Pulmonary fibrosis	PDGFC	MR Egger	1.48206319436327	2	0.476621979933773
13658_31_PDGFC_PDGF_CC	ebi-a-GCST90018908	Pulmonary fibrosis	PDGFC	Inverse variance weighted	1.79875474228008	3	0.615205955321001
13659_36_ATP13A1_AT131	ebi-a-GCST90018908	Pulmonary fibrosis	ATP13A1	MR Egger	3.03515459375426	6	0.804421802728062
13659_36_ATP13A1_AT131	ebi-a-GCST90018908	Pulmonary fibrosis	ATP13A1	Inverse variance weighted	3.24997935662063	7	0.860954513331412
13665_35_PPP2R3A_PP2A__subunit_B	ebi-a-GCST90018908	Pulmonary fibrosis	PPP2R3A	MR Egger	1.84473738665054	4	0.764288018554359
13665_35_PPP2R3A_PP2A__subunit_B	ebi-a-GCST90018908	Pulmonary fibrosis	PPP2R3A	Inverse variance weighted	7.84077851816354	5	0.165231698605972
13666_222_CA10_Carbonic_Anhydrase_X	ebi-a-GCST90018908	Pulmonary fibrosis	CA10	MR Egger	6.67694206250914	13	0.918023800203284
13666_222_CA10_Carbonic_Anhydrase_X	ebi-a-GCST90018908	Pulmonary fibrosis	CA10	Inverse variance weighted	7.06186901795778	14	0.932300547234606
13669_6_FGFR3_FGFR_3	ebi-a-GCST90018908	Pulmonary fibrosis	FGFR3	MR Egger	3.09610134890339	5	0.685172638775354
13669_6_FGFR3_FGFR_3	ebi-a-GCST90018908	Pulmonary fibrosis	FGFR3	Inverse variance weighted	3.51874095377877	6	0.741474646704059
13671_40_ELANE_Elastase	ebi-a-GCST90018908	Pulmonary fibrosis	ELANE	MR Egger	16.4945750133275	15	0.349964481306706
13671_40_ELANE_Elastase	ebi-a-GCST90018908	Pulmonary fibrosis	ELANE	Inverse variance weighted	16.8549853104672	16	0.395040431604457
13672_3_HSPA6_HSP76	ebi-a-GCST90018908	Pulmonary fibrosis	HSPA6	MR Egger	2.77006695487636	3	0.428451162553567
13672_3_HSPA6_HSP76	ebi-a-GCST90018908	Pulmonary fibrosis	HSPA6	Inverse variance weighted	4.41965105526857	4	0.352181382562106
13673_21_CCT7_TCPH	ebi-a-GCST90018908	Pulmonary fibrosis	CCT7	MR Egger	3.85488040631861	1	0.0496014628796159
13673_21_CCT7_TCPH	ebi-a-GCST90018908	Pulmonary fibrosis	CCT7	Inverse variance weighted	4.17584101052888	2	0.123944610180752
13676_46_INHBB_Inhibin_bB_chain	ebi-a-GCST90018908	Pulmonary fibrosis	INHBB	MR Egger	3.1127813228482	4	0.539132293525923
13676_46_INHBB_Inhibin_bB_chain	ebi-a-GCST90018908	Pulmonary fibrosis	INHBB	Inverse variance weighted	3.1709799787689	5	0.673644889045005
13681_173_CSNK2A2_CSK22	ebi-a-GCST90018908	Pulmonary fibrosis	CSNK2A2	MR Egger	4.17288658654147	2	0.124127837945273
13681_173_CSNK2A2_CSK22	ebi-a-GCST90018908	Pulmonary fibrosis	CSNK2A2	Inverse variance weighted	5.32675060292159	3	0.149375972904371
13682_47_CSF1R_M_CSF_R	ebi-a-GCST90018908	Pulmonary fibrosis	CSF1R	MR Egger	19.9824434105803	22	0.584138001546593
13682_47_CSF1R_M_CSF_R	ebi-a-GCST90018908	Pulmonary fibrosis	CSF1R	Inverse variance weighted	20.8452280676819	23	0.590538791934088
13686_2_IL5RA_IL_5_Ra	ebi-a-GCST90018908	Pulmonary fibrosis	IL5RA	MR Egger	14.8789174230769	23	0.898920679296767
13686_2_IL5RA_IL_5_Ra	ebi-a-GCST90018908	Pulmonary fibrosis	IL5RA	Inverse variance weighted	14.9349092372687	24	0.922648813832108
13689_2_ODC1_Ornithine_decarboxylase	ebi-a-GCST90018908	Pulmonary fibrosis	ODC1	MR Egger	8.93455946103936	8	0.347846517923542
13689_2_ODC1_Ornithine_decarboxylase	ebi-a-GCST90018908	Pulmonary fibrosis	ODC1	Inverse variance weighted	13.5443063524379	9	0.139483472875987
13691_10_SLC5A8_SC5A8	ebi-a-GCST90018908	Pulmonary fibrosis	SLC5A8	MR Egger	19.2834527344194	23	0.684655479053463
13691_10_SLC5A8_SC5A8	ebi-a-GCST90018908	Pulmonary fibrosis	SLC5A8	Inverse variance weighted	20.2278571458322	24	0.683747318231294
13698_28_KIAA0319L_K319L	ebi-a-GCST90018908	Pulmonary fibrosis	KIAA0319L	MR Egger	3.97347207338518	2	0.137142323230705
13698_28_KIAA0319L_K319L	ebi-a-GCST90018908	Pulmonary fibrosis	KIAA0319L	Inverse variance weighted	4.00862901559682	3	0.260533858461104
13700_10_ANXA2_annexin_II	ebi-a-GCST90018908	Pulmonary fibrosis	ANXA2	MR Egger	2.74489054981987	5	0.739244529579735
13700_10_ANXA2_annexin_II	ebi-a-GCST90018908	Pulmonary fibrosis	ANXA2	Inverse variance weighted	2.99742396779695	6	0.809170080705582
13704_5_HMGCS2_HMCS2	ebi-a-GCST90018908	Pulmonary fibrosis	HMGCS2	MR Egger	2.82351604910357	2	0.243714450327266
13704_5_HMGCS2_HMCS2	ebi-a-GCST90018908	Pulmonary fibrosis	HMGCS2	Inverse variance weighted	6.14505799974922	3	0.104762207210039
13711_10_CLTC_CLH1	ebi-a-GCST90018908	Pulmonary fibrosis	CLTC	Inverse variance weighted	0.482857738199176	1	0.487130722205358
13713_164_SEC22A_SC22A	ebi-a-GCST90018908	Pulmonary fibrosis	SEC22A	Inverse variance weighted	0.000980022984132934	1	0.975026048712668
13717_15_FCN2_FCN2	ebi-a-GCST90018908	Pulmonary fibrosis	FCN2	MR Egger	9.15697075366945	13	0.76098755833934
13717_15_FCN2_FCN2	ebi-a-GCST90018908	Pulmonary fibrosis	FCN2	Inverse variance weighted	9.18254116276641	14	0.819182151089307
13719_19_PAK4_PAK4	ebi-a-GCST90018908	Pulmonary fibrosis	PAK4	MR Egger	0.0499663724051117	1	0.823121798593334
13719_19_PAK4_PAK4	ebi-a-GCST90018908	Pulmonary fibrosis	PAK4	Inverse variance weighted	2.00873595249133	2	0.366276056832764
13720_95_PRTN3_Proteinase_3	ebi-a-GCST90018908	Pulmonary fibrosis	PRTN3	MR Egger	19.034365328957	22	0.643205386141819
13720_95_PRTN3_Proteinase_3	ebi-a-GCST90018908	Pulmonary fibrosis	PRTN3	Inverse variance weighted	19.411914938523	23	0.677074857303976
13724_27_FGF19_FGF_19	ebi-a-GCST90018908	Pulmonary fibrosis	FGF19	MR Egger	7.48873817284362	4	0.112206918332887
13724_27_FGF19_FGF_19	ebi-a-GCST90018908	Pulmonary fibrosis	FGF19	Inverse variance weighted	7.56709702611744	5	0.181762983216325
13727_44_SPOP_SPOP	ebi-a-GCST90018908	Pulmonary fibrosis	SPOP	MR Egger	2.58662011323966	2	0.274361127548165
13727_44_SPOP_SPOP	ebi-a-GCST90018908	Pulmonary fibrosis	SPOP	Inverse variance weighted	3.1647608219473	3	0.366913232154638
13729_26_SFXN5_SFXN5	ebi-a-GCST90018908	Pulmonary fibrosis	SFXN5	MR Egger	0.511454079542858	1	0.474510072789995
13729_26_SFXN5_SFXN5	ebi-a-GCST90018908	Pulmonary fibrosis	SFXN5	Inverse variance weighted	0.97157716152439	2	0.61521186118788
13733_5_IL12B_IL_12_p40	ebi-a-GCST90018908	Pulmonary fibrosis	IL12B	MR Egger	13.3045423197378	14	0.502696295690885
13733_5_IL12B_IL_12_p40	ebi-a-GCST90018908	Pulmonary fibrosis	IL12B	Inverse variance weighted	14.8397746417892	15	0.463019014391582
13738_8_INHBA_Inhibin_bA_chain	ebi-a-GCST90018908	Pulmonary fibrosis	INHBA	MR Egger	3.66343720707962	4	0.453466085647082
13738_8_INHBA_Inhibin_bA_chain	ebi-a-GCST90018908	Pulmonary fibrosis	INHBA	Inverse variance weighted	5.73258208832054	5	0.333115469423978
13740_51_FRZB_sFRP_3	ebi-a-GCST90018908	Pulmonary fibrosis	FRZB	MR Egger	4.59269286550712	12	0.970220355835826
13740_51_FRZB_sFRP_3	ebi-a-GCST90018908	Pulmonary fibrosis	FRZB	Inverse variance weighted	4.63934743411538	13	0.98229876393325
13744_37_IL3RA_IL_3_Ra	ebi-a-GCST90018908	Pulmonary fibrosis	IL3RA	MR Egger	14.9563069302368	18	0.664965055372776
13744_37_IL3RA_IL_3_Ra	ebi-a-GCST90018908	Pulmonary fibrosis	IL3RA	Inverse variance weighted	18.4390837300353	19	0.493310381953498
13745_10_PKD2_PKD2	ebi-a-GCST90018908	Pulmonary fibrosis	PKD2	Inverse variance weighted	2.80919360343098	1	0.0937254778451739
13748_4_CCL8_MCP_2	ebi-a-GCST90018908	Pulmonary fibrosis	CCL8	MR Egger	9.02820854181252	14	0.829239300796426
13748_4_CCL8_MCP_2	ebi-a-GCST90018908	Pulmonary fibrosis	CCL8	Inverse variance weighted	9.61399564955433	15	0.843292889208849
13926_1_RMI1_RMI1	ebi-a-GCST90018908	Pulmonary fibrosis	RMI1	MR Egger	7.21726163337286	1	0.00722057775351693
13926_1_RMI1_RMI1	ebi-a-GCST90018908	Pulmonary fibrosis	RMI1	Inverse variance weighted	7.25443152722447	2	0.0265901146062042
13929_27_CROT_OCTC	ebi-a-GCST90018908	Pulmonary fibrosis	CROT	MR Egger	12.03616015259	11	0.360931323847137
13929_27_CROT_OCTC	ebi-a-GCST90018908	Pulmonary fibrosis	CROT	Inverse variance weighted	12.0388116494054	12	0.442567679181019
13930_3_APOBEC3G_ABC3G	ebi-a-GCST90018908	Pulmonary fibrosis	APOBEC3G	MR Egger	4.654857265186	4	0.324578192355023
13930_3_APOBEC3G_ABC3G	ebi-a-GCST90018908	Pulmonary fibrosis	APOBEC3G	Inverse variance weighted	4.70732419580459	5	0.452631966135476
13932_45_ARHGEF7_COOL_1	ebi-a-GCST90018908	Pulmonary fibrosis	ARHGEF7	MR Egger	4.15717536197531	4	0.385152186072597
13932_45_ARHGEF7_COOL_1	ebi-a-GCST90018908	Pulmonary fibrosis	ARHGEF7	Inverse variance weighted	5.20982432991902	5	0.390813469553577
13933_276_NAB1_NAB1	ebi-a-GCST90018908	Pulmonary fibrosis	NAB1	MR Egger	2.29069518572511	3	0.514305805724998
13933_276_NAB1_NAB1	ebi-a-GCST90018908	Pulmonary fibrosis	NAB1	Inverse variance weighted	2.57411755514307	4	0.6314148637906
13934_3_MCF2L_MCF2L	ebi-a-GCST90018908	Pulmonary fibrosis	MCF2L	MR Egger	3.50724556196498	3	0.319823610871756
13934_3_MCF2L_MCF2L	ebi-a-GCST90018908	Pulmonary fibrosis	MCF2L	Inverse variance weighted	3.93872742457057	4	0.414361697670158
13936_24_PGK2_PGK2	ebi-a-GCST90018908	Pulmonary fibrosis	PGK2	Inverse variance weighted	1.04404637400836	1	0.306882256178893
13939_14_UGP2_UGPA1	ebi-a-GCST90018908	Pulmonary fibrosis	UGP2	MR Egger	2.32164103434215	3	0.50838774166361
13939_14_UGP2_UGPA1	ebi-a-GCST90018908	Pulmonary fibrosis	UGP2	Inverse variance weighted	4.87197321778993	4	0.300687878098858
13941_82_FARS2_SYFM	ebi-a-GCST90018908	Pulmonary fibrosis	FARS2	MR Egger	3.21046216818225	2	0.200843137893343
13941_82_FARS2_SYFM	ebi-a-GCST90018908	Pulmonary fibrosis	FARS2	Inverse variance weighted	3.90404606441008	3	0.272013574631565
13942_140_SPSB1_SPSB1	ebi-a-GCST90018908	Pulmonary fibrosis	SPSB1	MR Egger	1.72500031884154	2	0.422105431099787
13942_140_SPSB1_SPSB1	ebi-a-GCST90018908	Pulmonary fibrosis	SPSB1	Inverse variance weighted	3.96325325865183	3	0.26545955126539
13943_38_DPY30_DPY30	ebi-a-GCST90018908	Pulmonary fibrosis	DPY30	MR Egger	1.46557250846635	5	0.917008216656635
13943_38_DPY30_DPY30	ebi-a-GCST90018908	Pulmonary fibrosis	DPY30	Inverse variance weighted	3.22448056791402	6	0.780190480135535
13944_3_SULT1A3_SULT_1A3	ebi-a-GCST90018908	Pulmonary fibrosis	SULT1A3	MR Egger	3.58410905092987	4	0.465205138981189
13944_3_SULT1A3_SULT_1A3	ebi-a-GCST90018908	Pulmonary fibrosis	SULT1A3	Inverse variance weighted	4.34763639546206	5	0.500524152056342
13946_8_DDX23_DDX23	ebi-a-GCST90018908	Pulmonary fibrosis	DDX23	MR Egger	2.48465092300698	3	0.47807139287704
13946_8_DDX23_DDX23	ebi-a-GCST90018908	Pulmonary fibrosis	DDX23	Inverse variance weighted	3.149598495898	4	0.533109903127841
13947_371_NUDT12_NUD12	ebi-a-GCST90018908	Pulmonary fibrosis	NUDT12	MR Egger	0.743042727180121	4	0.945916712548736
13947_371_NUDT12_NUD12	ebi-a-GCST90018908	Pulmonary fibrosis	NUDT12	Inverse variance weighted	1.00284525368143	5	0.962335957559583
13948_50_GABBR2_GABR2	ebi-a-GCST90018908	Pulmonary fibrosis	GABBR2	Inverse variance weighted	0.412878530579214	1	0.520512080982588
13955_33_DAPK1_DAPK1	ebi-a-GCST90018908	Pulmonary fibrosis	DAPK1	MR Egger	1.94742737969147	4	0.745427947044391
13955_33_DAPK1_DAPK1	ebi-a-GCST90018908	Pulmonary fibrosis	DAPK1	Inverse variance weighted	5.06006431729125	5	0.408593960264523
13959_7_LAP3_LAP	ebi-a-GCST90018908	Pulmonary fibrosis	LAP3	MR Egger	7.52820905314645	5	0.184225457698843
13959_7_LAP3_LAP	ebi-a-GCST90018908	Pulmonary fibrosis	LAP3	Inverse variance weighted	8.12695023358328	6	0.228949404972116
13960_15_AGAP3_AGAP3	ebi-a-GCST90018908	Pulmonary fibrosis	AGAP3	MR Egger	3.87837123004824	3	0.274900901858561
13960_15_AGAP3_AGAP3	ebi-a-GCST90018908	Pulmonary fibrosis	AGAP3	Inverse variance weighted	3.8856123827314	4	0.421707818323283
13961_18_KIF3A_KIF3A	ebi-a-GCST90018908	Pulmonary fibrosis	KIF3A	MR Egger	10.0644961227223	7	0.184947900412457
13961_18_KIF3A_KIF3A	ebi-a-GCST90018908	Pulmonary fibrosis	KIF3A	Inverse variance weighted	10.7732583086281	8	0.21488062052819
13966_30_MYOM3_MYOM3	ebi-a-GCST90018908	Pulmonary fibrosis	MYOM3	MR Egger	5.25581056026321	3	0.15399561441692
13966_30_MYOM3_MYOM3	ebi-a-GCST90018908	Pulmonary fibrosis	MYOM3	Inverse variance weighted	6.50453289502148	4	0.164504998215201
13969_24_KPNA6_IMA7	ebi-a-GCST90018908	Pulmonary fibrosis	KPNA6	MR Egger	0.62152649151798	1	0.430480597245716
13969_24_KPNA6_IMA7	ebi-a-GCST90018908	Pulmonary fibrosis	KPNA6	Inverse variance weighted	1.62729388611877	2	0.443238648942104
13972_4_HSD17B14_DHB14	ebi-a-GCST90018908	Pulmonary fibrosis	HSD17B14	MR Egger	0.159644444586922	3	0.983824980742588
13972_4_HSD17B14_DHB14	ebi-a-GCST90018908	Pulmonary fibrosis	HSD17B14	Inverse variance weighted	0.607672156784722	4	0.962207332158208
13973_62_TTL_TTL	ebi-a-GCST90018908	Pulmonary fibrosis	TTL	MR Egger	4.18506695093634	2	0.123374174100944
13973_62_TTL_TTL	ebi-a-GCST90018908	Pulmonary fibrosis	TTL	Inverse variance weighted	4.27872583071833	3	0.232897181190513
13975_56_PPFIA1_LIPA1	ebi-a-GCST90018908	Pulmonary fibrosis	PPFIA1	Inverse variance weighted	0.523162520525321	1	0.469495749692113
13976_9_ARHGEF1_ARHG1	ebi-a-GCST90018908	Pulmonary fibrosis	ARHGEF1	MR Egger	3.81257366683499	1	0.0508692307869832
13976_9_ARHGEF1_ARHG1	ebi-a-GCST90018908	Pulmonary fibrosis	ARHGEF1	Inverse variance weighted	4.08467422864974	2	0.129725173754231
13977_28_BARD1_BARD1	ebi-a-GCST90018908	Pulmonary fibrosis	BARD1	MR Egger	0.723851840218069	2	0.696333950274249
13977_28_BARD1_BARD1	ebi-a-GCST90018908	Pulmonary fibrosis	BARD1	Inverse variance weighted	2.24966330080914	3	0.522232605298805
13982_33_RGS18_RGS18	ebi-a-GCST90018908	Pulmonary fibrosis	RGS18	MR Egger	2.59782301113171	1	0.107010615777119
13982_33_RGS18_RGS18	ebi-a-GCST90018908	Pulmonary fibrosis	RGS18	Inverse variance weighted	4.85029238344675	2	0.0884651852188156
13983_27_CRYZ_QOR	ebi-a-GCST90018908	Pulmonary fibrosis	CRYZ	MR Egger	10.5795776335308	15	0.781788417523337
13983_27_CRYZ_QOR	ebi-a-GCST90018908	Pulmonary fibrosis	CRYZ	Inverse variance weighted	10.7089904166921	16	0.827081594547438
13984_23_DDX25_DDX25	ebi-a-GCST90018908	Pulmonary fibrosis	DDX25	MR Egger	2.02589663372211	2	0.363146728058262
13984_23_DDX25_DDX25	ebi-a-GCST90018908	Pulmonary fibrosis	DDX25	Inverse variance weighted	2.10991844361595	3	0.549908802306378
13985_12_SMURF2_SMUF2	ebi-a-GCST90018908	Pulmonary fibrosis	SMURF2	Inverse variance weighted	0.0562561112442592	1	0.812514275036726
13988_67_NMRAL1_NMRL1	ebi-a-GCST90018908	Pulmonary fibrosis	NMRAL1	MR Egger	4.8789187396706	11	0.936888223549152
13988_67_NMRAL1_NMRL1	ebi-a-GCST90018908	Pulmonary fibrosis	NMRAL1	Inverse variance weighted	4.9150382763287	12	0.960756625734967
13992_12_NSF_NSF	ebi-a-GCST90018908	Pulmonary fibrosis	NSF	Inverse variance weighted	1.20312204666777	1	0.272698573504383
13993_20_EPB41L1_E41L1	ebi-a-GCST90018908	Pulmonary fibrosis	EPB41L1	MR Egger	3.32382531892438	3	0.344340346340444
13993_20_EPB41L1_E41L1	ebi-a-GCST90018908	Pulmonary fibrosis	EPB41L1	Inverse variance weighted	7.79320204357427	4	0.0994540325096338
13994_1_FBL_FBRL	ebi-a-GCST90018908	Pulmonary fibrosis	FBL	MR Egger	4.56285245023398	4	0.33515972407563
13994_1_FBL_FBRL	ebi-a-GCST90018908	Pulmonary fibrosis	FBL	Inverse variance weighted	7.08678611702363	5	0.214265520701161
14002_18_DOCK9_DOCK9	ebi-a-GCST90018908	Pulmonary fibrosis	DOCK9	MR Egger	0.901927956634357	1	0.342265280643409
14002_18_DOCK9_DOCK9	ebi-a-GCST90018908	Pulmonary fibrosis	DOCK9	Inverse variance weighted	1.5518225287363	2	0.460284149285823
14006_36_GNMT_GNMT	ebi-a-GCST90018908	Pulmonary fibrosis	GNMT	MR Egger	4.62030520985888	3	0.201807102574502
14006_36_GNMT_GNMT	ebi-a-GCST90018908	Pulmonary fibrosis	GNMT	Inverse variance weighted	4.62359655935495	4	0.328142619057112
14007_22_PAPSS1_PAPS1	ebi-a-GCST90018908	Pulmonary fibrosis	PAPSS1	MR Egger	2.4151864622713	4	0.659884575592738
14007_22_PAPSS1_PAPS1	ebi-a-GCST90018908	Pulmonary fibrosis	PAPSS1	Inverse variance weighted	2.48299103542767	5	0.779054448135806
14008_22_DCP1A_DCP1A	ebi-a-GCST90018908	Pulmonary fibrosis	DCP1A	MR Egger	1.09165360395836	3	0.779089309459336
14008_22_DCP1A_DCP1A	ebi-a-GCST90018908	Pulmonary fibrosis	DCP1A	Inverse variance weighted	1.59490042278208	4	0.809708396891315
14009_65_TNFAIP3_TNFAIP3	ebi-a-GCST90018908	Pulmonary fibrosis	TNFAIP3	Inverse variance weighted	0.740640169696876	1	0.38945588608966
14011_17_S100A11_S100A11	ebi-a-GCST90018908	Pulmonary fibrosis	S100A11	MR Egger	1.19933293854279	4	0.87820843286234
14011_17_S100A11_S100A11	ebi-a-GCST90018908	Pulmonary fibrosis	S100A11	Inverse variance weighted	2.27258810461292	5	0.810284407860017
14012_17_DHX58_LGP2	ebi-a-GCST90018908	Pulmonary fibrosis	DHX58	MR Egger	3.36037307339934	5	0.644612029687425
14012_17_DHX58_LGP2	ebi-a-GCST90018908	Pulmonary fibrosis	DHX58	Inverse variance weighted	4.11846651364281	6	0.660648335270221
14021_81_MED4_MED4	ebi-a-GCST90018908	Pulmonary fibrosis	MED4	MR Egger	5.25502171042291	4	0.262117040117942
14021_81_MED4_MED4	ebi-a-GCST90018908	Pulmonary fibrosis	MED4	Inverse variance weighted	5.56536320654097	5	0.350831790217188
14024_196_EDA_EDA	ebi-a-GCST90018908	Pulmonary fibrosis	EDA	MR Egger	3.7859154500413	2	0.150625640114918
14024_196_EDA_EDA	ebi-a-GCST90018908	Pulmonary fibrosis	EDA	Inverse variance weighted	5.11243093818854	3	0.163747109170723
14025_18_TNFRSF9_4_1BB	ebi-a-GCST90018908	Pulmonary fibrosis	TNFRSF9	MR Egger	0.0549949718579863	1	0.814589018182113
14025_18_TNFRSF9_4_1BB	ebi-a-GCST90018908	Pulmonary fibrosis	TNFRSF9	Inverse variance weighted	0.997083802468548	2	0.607415686390287
14026_24_IL17F_IL_17F	ebi-a-GCST90018908	Pulmonary fibrosis	IL17F	MR Egger	5.13515198448044	3	0.162163973002069
14026_24_IL17F_IL_17F	ebi-a-GCST90018908	Pulmonary fibrosis	IL17F	Inverse variance weighted	5.15934369675979	4	0.271335093482566
14028_22_PIK3C2A_P3C2A	ebi-a-GCST90018908	Pulmonary fibrosis	PIK3C2A	MR Egger	3.94178757159149	3	0.267819018298738
14028_22_PIK3C2A_P3C2A	ebi-a-GCST90018908	Pulmonary fibrosis	PIK3C2A	Inverse variance weighted	3.96075838350665	4	0.411342674576171
14029_42_COPS2_CSN2	ebi-a-GCST90018908	Pulmonary fibrosis	COPS2	MR Egger	4.63247828853473	4	0.327126677119366
14029_42_COPS2_CSN2	ebi-a-GCST90018908	Pulmonary fibrosis	COPS2	Inverse variance weighted	8.66252503794257	5	0.123305968623217
14034_22_TACSTD2_GA733_1_protein	ebi-a-GCST90018908	Pulmonary fibrosis	TACSTD2	Inverse variance weighted	2.98151101041211	1	0.0842206128397211
14039_33_KLK5_kallikrein_5	ebi-a-GCST90018908	Pulmonary fibrosis	KLK5	Inverse variance weighted	0.156258286140541	1	0.692625049823515
14043_12_EEA1_EEA1	ebi-a-GCST90018908	Pulmonary fibrosis	EEA1	MR Egger	5.23274565769894	4	0.264238998952039
14043_12_EEA1_EEA1	ebi-a-GCST90018908	Pulmonary fibrosis	EEA1	Inverse variance weighted	6.1568590491666	5	0.29125374555567
14045_12_NCOA2_NCOA2	ebi-a-GCST90018908	Pulmonary fibrosis	NCOA2	MR Egger	6.18301728545218	8	0.626739518018598
14045_12_NCOA2_NCOA2	ebi-a-GCST90018908	Pulmonary fibrosis	NCOA2	Inverse variance weighted	6.19121939711835	9	0.72063819442552
14047_78_BDNF_BDNF	ebi-a-GCST90018908	Pulmonary fibrosis	BDNF	MR Egger	5.34928817206971	8	0.719674220866691
14047_78_BDNF_BDNF	ebi-a-GCST90018908	Pulmonary fibrosis	BDNF	Inverse variance weighted	10.3211580797597	9	0.325116736515073
14048_7_IL1RAP_IL_1_R_AcP	ebi-a-GCST90018908	Pulmonary fibrosis	IL1RAP	MR Egger	15.9071154800026	7	0.0259786477451974
14048_7_IL1RAP_IL_1_R_AcP	ebi-a-GCST90018908	Pulmonary fibrosis	IL1RAP	Inverse variance weighted	15.9079278146106	8	0.043717067361633
14054_17_IL15RA_IL_15_Ra	ebi-a-GCST90018908	Pulmonary fibrosis	IL15RA	MR Egger	8.02670257246136	10	0.626228556256464
14054_17_IL15RA_IL_15_Ra	ebi-a-GCST90018908	Pulmonary fibrosis	IL15RA	Inverse variance weighted	9.14882639500426	11	0.608157098937626
14056_4_CGA_Glycoprotein_hormones_a_chain	ebi-a-GCST90018908	Pulmonary fibrosis	CGA	Inverse variance weighted	4.58085633791986	1	0.0323310536035972
14060_67_NCF4_NCF4	ebi-a-GCST90018908	Pulmonary fibrosis	NCF4	MR Egger	2.78926078317229	2	0.24792465447307
14060_67_NCF4_NCF4	ebi-a-GCST90018908	Pulmonary fibrosis	NCF4	Inverse variance weighted	8.63018123084059	3	0.0346341924620312
14061_48_TNFSF11_sRANKL	ebi-a-GCST90018908	Pulmonary fibrosis	TNFSF11	MR Egger	0.801470049304682	2	0.669827525306458
14061_48_TNFSF11_sRANKL	ebi-a-GCST90018908	Pulmonary fibrosis	TNFSF11	Inverse variance weighted	1.89326123777772	3	0.594853456579839
14066_49_MAGI2_MAGI2	ebi-a-GCST90018908	Pulmonary fibrosis	MAGI2	MR Egger	4.46662843378474	6	0.613794944029276
14066_49_MAGI2_MAGI2	ebi-a-GCST90018908	Pulmonary fibrosis	MAGI2	Inverse variance weighted	4.59238449620144	7	0.709565961103375
14067_6_PKP2_PKP2	ebi-a-GCST90018908	Pulmonary fibrosis	PKP2	MR Egger	0.57095224774183	2	0.751656287606644
14067_6_PKP2_PKP2	ebi-a-GCST90018908	Pulmonary fibrosis	PKP2	Inverse variance weighted	0.822690140289785	3	0.844032506356545
14069_61_CA4_Carbonic_Anhydrase_IV	ebi-a-GCST90018908	Pulmonary fibrosis	CA4	MR Egger	2.59945800040858	5	0.761447616385761
14069_61_CA4_Carbonic_Anhydrase_IV	ebi-a-GCST90018908	Pulmonary fibrosis	CA4	Inverse variance weighted	2.61147362812075	6	0.85578932778176
14076_74_CST4_Cystatin_S	ebi-a-GCST90018908	Pulmonary fibrosis	CST4	MR Egger	12.3290057260342	14	0.57989939706744
14076_74_CST4_Cystatin_S	ebi-a-GCST90018908	Pulmonary fibrosis	CST4	Inverse variance weighted	15.4080895459839	15	0.422440652197658
14079_14_IL18R1_IL_18_Ra	ebi-a-GCST90018908	Pulmonary fibrosis	IL18R1	MR Egger	11.2398100486837	16	0.794446721962796
14079_14_IL18R1_IL_18_Ra	ebi-a-GCST90018908	Pulmonary fibrosis	IL18R1	Inverse variance weighted	13.2244023939335	17	0.721038843100862
14082_56_TLN2_TLN2	ebi-a-GCST90018908	Pulmonary fibrosis	TLN2	MR Egger	0.0336027470177236	1	0.854554379903696
14082_56_TLN2_TLN2	ebi-a-GCST90018908	Pulmonary fibrosis	TLN2	Inverse variance weighted	0.317330322505932	2	0.853282023024221
14088_38_IGFBP6_IGFBP_6	ebi-a-GCST90018908	Pulmonary fibrosis	IGFBP6	MR Egger	0.294256527674128	2	0.863183255119247
14088_38_IGFBP6_IGFBP_6	ebi-a-GCST90018908	Pulmonary fibrosis	IGFBP6	Inverse variance weighted	1.4812865082924	3	0.686596080473111
14090_23_DEF6_DEFI6	ebi-a-GCST90018908	Pulmonary fibrosis	DEF6	Inverse variance weighted	2.19956550117464	1	0.138049644951969
14091_42_CBR3_Carbonyl_reductase_3	ebi-a-GCST90018908	Pulmonary fibrosis	CBR3	MR Egger	2.50428887796825	7	0.926773762094807
14091_42_CBR3_Carbonyl_reductase_3	ebi-a-GCST90018908	Pulmonary fibrosis	CBR3	Inverse variance weighted	2.87299104802264	8	0.9420732770877
14093_10_FLT3LG_Flt3_ligand	ebi-a-GCST90018908	Pulmonary fibrosis	FLT3LG	MR Egger	0.603267291960272	1	0.437334114604247
14093_10_FLT3LG_Flt3_ligand	ebi-a-GCST90018908	Pulmonary fibrosis	FLT3LG	Inverse variance weighted	3.62292836235823	2	0.163414692833168
14094_29_HBEGF_HB_EGF	ebi-a-GCST90018908	Pulmonary fibrosis	HBEGF	MR Egger	14.4615165588225	10	0.152961796411714
14094_29_HBEGF_HB_EGF	ebi-a-GCST90018908	Pulmonary fibrosis	HBEGF	Inverse variance weighted	14.6111732705494	11	0.200998404252981
14100_63_C1QC_C1QC	ebi-a-GCST90018908	Pulmonary fibrosis	C1QC	MR Egger	9.640872760018	13	0.723004560773876
14100_63_C1QC_C1QC	ebi-a-GCST90018908	Pulmonary fibrosis	C1QC	Inverse variance weighted	9.64100692007456	14	0.78793093203595
14101_2_CNTFR_CNTFR_alpha	ebi-a-GCST90018908	Pulmonary fibrosis	CNTFR	MR Egger	1.59986102815344	9	0.996335918186615
14101_2_CNTFR_CNTFR_alpha	ebi-a-GCST90018908	Pulmonary fibrosis	CNTFR	Inverse variance weighted	1.71108490033873	10	0.998113297457443
14106_46_RAP1GDS1_GDP_GTP_exchange_protein	ebi-a-GCST90018908	Pulmonary fibrosis	RAP1GDS1	MR Egger	0.227288086548837	1	0.633542003182341
14106_46_RAP1GDS1_GDP_GTP_exchange_protein	ebi-a-GCST90018908	Pulmonary fibrosis	RAP1GDS1	Inverse variance weighted	2.3177721068478	2	0.313835582311586
14107_1_MTHFS_MTHFS	ebi-a-GCST90018908	Pulmonary fibrosis	MTHFS	MR Egger	7.70119390415154	6	0.260822036925559
14107_1_MTHFS_MTHFS	ebi-a-GCST90018908	Pulmonary fibrosis	MTHFS	Inverse variance weighted	9.25528418127919	7	0.234843672223699
14111_15_THBS2_TSP2	ebi-a-GCST90018908	Pulmonary fibrosis	THBS2	MR Egger	0.0976815469430151	1	0.754629809780381
14111_15_THBS2_TSP2	ebi-a-GCST90018908	Pulmonary fibrosis	THBS2	Inverse variance weighted	1.16117841377202	2	0.559568567761759
14112_40_RELT_RELT	ebi-a-GCST90018908	Pulmonary fibrosis	RELT	MR Egger	2.06204450298227	3	0.559629498918809
14112_40_RELT_RELT	ebi-a-GCST90018908	Pulmonary fibrosis	RELT	Inverse variance weighted	2.0652311086005	4	0.723762383398005
14114_18_PIANP_PIANP	ebi-a-GCST90018908	Pulmonary fibrosis	PIANP	Inverse variance weighted	0.253624178709086	1	0.614534663878611
14115_34_ADM_Adrenomedullin	ebi-a-GCST90018908	Pulmonary fibrosis	ADM	MR Egger	0.897794432958875	1	0.343373793904963
14115_34_ADM_Adrenomedullin	ebi-a-GCST90018908	Pulmonary fibrosis	ADM	Inverse variance weighted	2.82808790473237	2	0.243157972962357
14116_129_S100A4_S100A4	ebi-a-GCST90018908	Pulmonary fibrosis	S100A4	MR Egger	2.49071459524395	4	0.646299256909037
14116_129_S100A4_S100A4	ebi-a-GCST90018908	Pulmonary fibrosis	S100A4	Inverse variance weighted	3.66722317381381	5	0.598249117145458
14120_2_RNF43_RNF43	ebi-a-GCST90018908	Pulmonary fibrosis	RNF43	MR Egger	7.31285145767948	4	0.120250575278827
14120_2_RNF43_RNF43	ebi-a-GCST90018908	Pulmonary fibrosis	RNF43	Inverse variance weighted	7.35802837574018	5	0.195345623903999
14121_24_TNFRSF10D_TRAIL_R4	ebi-a-GCST90018908	Pulmonary fibrosis	TNFRSF10D	MR Egger	7.85843950551843	3	0.0490297493388044
14121_24_TNFRSF10D_TRAIL_R4	ebi-a-GCST90018908	Pulmonary fibrosis	TNFRSF10D	Inverse variance weighted	8.3354529334469	4	0.0800348087225005
14122_132_ZNRF3_ZNRF3	ebi-a-GCST90018908	Pulmonary fibrosis	ZNRF3	MR Egger	3.07697918525018	1	0.0794078861561904
14122_132_ZNRF3_ZNRF3	ebi-a-GCST90018908	Pulmonary fibrosis	ZNRF3	Inverse variance weighted	3.59042058143793	2	0.166092520958441
14128_121_IFNA10_IFN10	ebi-a-GCST90018908	Pulmonary fibrosis	IFNA10	Inverse variance weighted	0.134967819790553	1	0.71333583616223
14131_37_EFNB2_EFNB2	ebi-a-GCST90018908	Pulmonary fibrosis	EFNB2	MR Egger	10.6356707693943	9	0.301510492430643
14131_37_EFNB2_EFNB2	ebi-a-GCST90018908	Pulmonary fibrosis	EFNB2	Inverse variance weighted	15.5471567032869	10	0.113350192172637
14132_21_HHLA2_HHLA2	ebi-a-GCST90018908	Pulmonary fibrosis	HHLA2	Inverse variance weighted	0.0139972575158923	1	0.905822029454768
14133_93_IL1R2_IL_1_sRII	ebi-a-GCST90018908	Pulmonary fibrosis	IL1R2	MR Egger	12.2846178982106	15	0.65737042333362
14133_93_IL1R2_IL_1_sRII	ebi-a-GCST90018908	Pulmonary fibrosis	IL1R2	Inverse variance weighted	13.4460269134848	16	0.639908810582404
14134_49_AMIGO2_AMGO2	ebi-a-GCST90018908	Pulmonary fibrosis	AMIGO2	MR Egger	8.95453511241355	10	0.536423747507938
14134_49_AMIGO2_AMGO2	ebi-a-GCST90018908	Pulmonary fibrosis	AMIGO2	Inverse variance weighted	12.138343772244	11	0.353334755040435
14135_3_RXFP1_RXFP1	ebi-a-GCST90018908	Pulmonary fibrosis	RXFP1	MR Egger	1.00712694810638	2	0.604373149842572
14135_3_RXFP1_RXFP1	ebi-a-GCST90018908	Pulmonary fibrosis	RXFP1	Inverse variance weighted	1.46277631863485	3	0.690887793181377
14136_234_CD93_C1QR1	ebi-a-GCST90018908	Pulmonary fibrosis	CD93	MR Egger	7.42687303526739	3	0.059467468383088
14136_234_CD93_C1QR1	ebi-a-GCST90018908	Pulmonary fibrosis	CD93	Inverse variance weighted	7.48044595128712	4	0.112574641227034
14149_9_IL36B_IL_1F8	ebi-a-GCST90018908	Pulmonary fibrosis	IL36B	MR Egger	4.33785778577117	1	0.0372737934625552
14149_9_IL36B_IL_1F8	ebi-a-GCST90018908	Pulmonary fibrosis	IL36B	Inverse variance weighted	4.45072183181151	2	0.10802842242215
14150_7_IL36A_IL_1F6	ebi-a-GCST90018908	Pulmonary fibrosis	IL36A	MR Egger	5.77464972458641	2	0.0557250856726283
14150_7_IL36A_IL_1F6	ebi-a-GCST90018908	Pulmonary fibrosis	IL36A	Inverse variance weighted	5.86941159748558	3	0.118139399029578
14151_4_ISG15_UCRP	ebi-a-GCST90018908	Pulmonary fibrosis	ISG15	MR Egger	4.36317537900431	6	0.627654912430094
14151_4_ISG15_UCRP	ebi-a-GCST90018908	Pulmonary fibrosis	ISG15	Inverse variance weighted	4.46654094737762	7	0.724742474417535
14153_8_EFNA3_Ephrin_A3	ebi-a-GCST90018908	Pulmonary fibrosis	EFNA3	MR Egger	1.89290850166953	2	0.388114744110772
14153_8_EFNA3_Ephrin_A3	ebi-a-GCST90018908	Pulmonary fibrosis	EFNA3	Inverse variance weighted	3.22831034051976	3	0.357745788052081
14156_33_YWHAB_14_3_3_protein_beta_alpha	ebi-a-GCST90018908	Pulmonary fibrosis	YWHAB	Inverse variance weighted	2.24671224186255	1	0.133898621578735
14157_21_YWHAE_14_3_3E	ebi-a-GCST90018908	Pulmonary fibrosis	YWHAE	MR Egger	0.00445148251145078	1	0.946805064847967
14157_21_YWHAE_14_3_3E	ebi-a-GCST90018908	Pulmonary fibrosis	YWHAE	Inverse variance weighted	0.0417811569717319	2	0.979326118053573
14158_17_ANXA5_Annexin_V	ebi-a-GCST90018908	Pulmonary fibrosis	ANXA5	MR Egger	2.23774287679657	2	0.326648229332195
14158_17_ANXA5_Annexin_V	ebi-a-GCST90018908	Pulmonary fibrosis	ANXA5	Inverse variance weighted	2.24354744899399	3	0.523421891125091
14175_78_SCP2D1_SCP2D	ebi-a-GCST90018908	Pulmonary fibrosis	SCP2D1	MR Egger	5.71603355098557	11	0.891623568331509
14175_78_SCP2D1_SCP2D	ebi-a-GCST90018908	Pulmonary fibrosis	SCP2D1	Inverse variance weighted	5.81525308819951	12	0.925106948501068
14197_2_PRDM1_PRDM1	ebi-a-GCST90018908	Pulmonary fibrosis	PRDM1	MR Egger	0.828159576708087	2	0.66094821319196
14197_2_PRDM1_PRDM1	ebi-a-GCST90018908	Pulmonary fibrosis	PRDM1	Inverse variance weighted	1.25579664050258	3	0.739655383777016
14203_3_ANXA7_ANXA7	ebi-a-GCST90018908	Pulmonary fibrosis	ANXA7	MR Egger	0.492400156737493	1	0.48285859863738
14203_3_ANXA7_ANXA7	ebi-a-GCST90018908	Pulmonary fibrosis	ANXA7	Inverse variance weighted	2.17005188254302	2	0.337893020406435
14204_55_FOXJ2_FOXJ2	ebi-a-GCST90018908	Pulmonary fibrosis	FOXJ2	MR Egger	3.11149222221824	4	0.539343882770826
14204_55_FOXJ2_FOXJ2	ebi-a-GCST90018908	Pulmonary fibrosis	FOXJ2	Inverse variance weighted	3.54407483691921	5	0.616729291737273
14206_28_APBB1_APBB1	ebi-a-GCST90018908	Pulmonary fibrosis	APBB1	Inverse variance weighted	0.542011959239967	1	0.461600099374993
14208_3_RBP7_RET7	ebi-a-GCST90018908	Pulmonary fibrosis	RBP7	MR Egger	5.80253427772444	4	0.214388448158023
14208_3_RBP7_RET7	ebi-a-GCST90018908	Pulmonary fibrosis	RBP7	Inverse variance weighted	5.81991141507545	5	0.324138634287591
14216_35_DDX46_DDX46	ebi-a-GCST90018908	Pulmonary fibrosis	DDX46	MR Egger	5.77984174893955	8	0.671877311635312
14216_35_DDX46_DDX46	ebi-a-GCST90018908	Pulmonary fibrosis	DDX46	Inverse variance weighted	8.67736807976581	9	0.467572948839743
14226_120_BHMT2_BHMT2	ebi-a-GCST90018908	Pulmonary fibrosis	BHMT2	MR Egger	5.38226715989256	4	0.250273748588827
14226_120_BHMT2_BHMT2	ebi-a-GCST90018908	Pulmonary fibrosis	BHMT2	Inverse variance weighted	8.5950719107205	5	0.126346879611745
14227_21_MYL6B_MYL6B	ebi-a-GCST90018908	Pulmonary fibrosis	MYL6B	MR Egger	0.0757403215331683	1	0.78315521526425
14227_21_MYL6B_MYL6B	ebi-a-GCST90018908	Pulmonary fibrosis	MYL6B	Inverse variance weighted	0.26504610685979	2	0.875882741772069
14229_5_MOCS3_MOCS3	ebi-a-GCST90018908	Pulmonary fibrosis	MOCS3	MR Egger	10.0598923239343	7	0.185204756097299
14229_5_MOCS3_MOCS3	ebi-a-GCST90018908	Pulmonary fibrosis	MOCS3	Inverse variance weighted	10.0694941800101	8	0.260182186935551
14245_195_SNX7_SNX7	ebi-a-GCST90018908	Pulmonary fibrosis	SNX7	MR Egger	5.38529774370144	5	0.3706873642629
14245_195_SNX7_SNX7	ebi-a-GCST90018908	Pulmonary fibrosis	SNX7	Inverse variance weighted	5.81461727235175	6	0.444274100010193
14246_50_DOK2_DOK2	ebi-a-GCST90018908	Pulmonary fibrosis	DOK2	MR Egger	0.311323626443464	2	0.855848578108023
14246_50_DOK2_DOK2	ebi-a-GCST90018908	Pulmonary fibrosis	DOK2	Inverse variance weighted	2.41098102862251	3	0.491593781183021
14250_115_BLMH_BLMH	ebi-a-GCST90018908	Pulmonary fibrosis	BLMH	MR Egger	1.48620980451286	2	0.475634820858593
14250_115_BLMH_BLMH	ebi-a-GCST90018908	Pulmonary fibrosis	BLMH	Inverse variance weighted	3.6925882412629	3	0.296629551007798
14254_27_PTPN4_PTN4	ebi-a-GCST90018908	Pulmonary fibrosis	PTPN4	MR Egger	4.84237384301672	5	0.435418587427897
14254_27_PTPN4_PTN4	ebi-a-GCST90018908	Pulmonary fibrosis	PTPN4	Inverse variance weighted	4.87713445558425	6	0.559665547329214
14260_112_NET1_ARHG8	ebi-a-GCST90018908	Pulmonary fibrosis	NET1	MR Egger	1.28534930403684	2	0.525883984679016
14260_112_NET1_ARHG8	ebi-a-GCST90018908	Pulmonary fibrosis	NET1	Inverse variance weighted	1.28587000714161	3	0.732491086786641
14268_4_SRXN1_SRXN1	ebi-a-GCST90018908	Pulmonary fibrosis	SRXN1	MR Egger	1.38846347009013	4	0.846197622242521
14268_4_SRXN1_SRXN1	ebi-a-GCST90018908	Pulmonary fibrosis	SRXN1	Inverse variance weighted	3.64315999503209	5	0.601844881034403
14271_23_RAB6B_RAB6B	ebi-a-GCST90018908	Pulmonary fibrosis	RAB6B	MR Egger	2.47478426698283	3	0.479865371835882
14271_23_RAB6B_RAB6B	ebi-a-GCST90018908	Pulmonary fibrosis	RAB6B	Inverse variance weighted	2.58668102498247	4	0.629184326210248
14273_19_PREP_PPCE	ebi-a-GCST90018908	Pulmonary fibrosis	PREP	MR Egger	0.442872178404454	2	0.801367136524346
14273_19_PREP_PPCE	ebi-a-GCST90018908	Pulmonary fibrosis	PREP	Inverse variance weighted	1.73782648915123	3	0.628557103386474
14283_12_RAB14_RAB14	ebi-a-GCST90018908	Pulmonary fibrosis	RAB14	MR Egger	1.46820871389825	1	0.225628531075044
14283_12_RAB14_RAB14	ebi-a-GCST90018908	Pulmonary fibrosis	RAB14	Inverse variance weighted	3.87104784566428	2	0.144348621470009
14286_2_NFATC1_NF_ATc1	ebi-a-GCST90018908	Pulmonary fibrosis	NFATC1	MR Egger	4.79878269112644	4	0.308573582833978
14286_2_NFATC1_NF_ATc1	ebi-a-GCST90018908	Pulmonary fibrosis	NFATC1	Inverse variance weighted	7.23528344242868	5	0.203721793033401
14287_6_RAB5C_RAB5C	ebi-a-GCST90018908	Pulmonary fibrosis	RAB5C	MR Egger	7.11056265655692	3	0.0684560223739938
14287_6_RAB5C_RAB5C	ebi-a-GCST90018908	Pulmonary fibrosis	RAB5C	Inverse variance weighted	8.34025954558401	4	0.0798798232232105
14294_61_MBD1_MBD1	ebi-a-GCST90018908	Pulmonary fibrosis	MBD1	MR Egger	10.2544356512004	14	0.74335475661772
14294_61_MBD1_MBD1	ebi-a-GCST90018908	Pulmonary fibrosis	MBD1	Inverse variance weighted	10.2577757074443	15	0.803219404163555
14309_8_HNRNPH1_HNRH1	ebi-a-GCST90018908	Pulmonary fibrosis	HNRNPH1	MR Egger	6.15446842827484	3	0.104332131605203
14309_8_HNRNPH1_HNRH1	ebi-a-GCST90018908	Pulmonary fibrosis	HNRNPH1	Inverse variance weighted	6.51122670287036	4	0.164084383261835
14314_6_PPIL2_PPIL2	ebi-a-GCST90018908	Pulmonary fibrosis	PPIL2	MR Egger	6.59273146689979	4	0.159040523193397
14314_6_PPIL2_PPIL2	ebi-a-GCST90018908	Pulmonary fibrosis	PPIL2	Inverse variance weighted	6.60266676172636	5	0.251906454088006
14318_1_VPS29_VPS29	ebi-a-GCST90018908	Pulmonary fibrosis	VPS29	MR Egger	14.2261350870331	10	0.162924527174835
14318_1_VPS29_VPS29	ebi-a-GCST90018908	Pulmonary fibrosis	VPS29	Inverse variance weighted	14.2275603794448	11	0.220656432886858
14326_4_UBE2E1_UB2E1	ebi-a-GCST90018908	Pulmonary fibrosis	UBE2E1	MR Egger	4.0613805381571	1	0.043874616242313
14326_4_UBE2E1_UB2E1	ebi-a-GCST90018908	Pulmonary fibrosis	UBE2E1	Inverse variance weighted	4.10833127719672	2	0.128199755894254
14329_4_DIDO1_DIDO1	ebi-a-GCST90018908	Pulmonary fibrosis	DIDO1	Inverse variance weighted	3.52418322928555	1	0.0604796173071697
14331_262_DYNLT1_DYLT1	ebi-a-GCST90018908	Pulmonary fibrosis	DYNLT1	MR Egger	3.70218526297133	2	0.157065457859111
14331_262_DYNLT1_DYLT1	ebi-a-GCST90018908	Pulmonary fibrosis	DYNLT1	Inverse variance weighted	4.4607498053133	3	0.215818148816986
14334_3_RCVRN_RECO	ebi-a-GCST90018908	Pulmonary fibrosis	RCVRN	MR Egger	6.59657360624807	4	0.158806265176929
14334_3_RCVRN_RECO	ebi-a-GCST90018908	Pulmonary fibrosis	RCVRN	Inverse variance weighted	6.89082644834288	5	0.228887132538821
14337_1_TRAPPC3_TPPC3	ebi-a-GCST90018908	Pulmonary fibrosis	TRAPPC3	MR Egger	5.59114606203701	7	0.588213910549278
14337_1_TRAPPC3_TPPC3	ebi-a-GCST90018908	Pulmonary fibrosis	TRAPPC3	Inverse variance weighted	6.49515528649736	8	0.591945071838102
14583_49_MSTN_Myostatin	ebi-a-GCST90018908	Pulmonary fibrosis	MSTN	Inverse variance weighted	0.0408283850201879	1	0.839869544627808
14593_152_FAM210A_F210A	ebi-a-GCST90018908	Pulmonary fibrosis	FAM210A	MR Egger	3.91296082272563	2	0.141355058085356
14593_152_FAM210A_F210A	ebi-a-GCST90018908	Pulmonary fibrosis	FAM210A	Inverse variance weighted	6.476328818657	3	0.0906007259927351
14599_18_STAB1_STAB1	ebi-a-GCST90018908	Pulmonary fibrosis	STAB1	MR Egger	5.26640681833731	5	0.384240061368792
14599_18_STAB1_STAB1	ebi-a-GCST90018908	Pulmonary fibrosis	STAB1	Inverse variance weighted	6.72517447058923	6	0.347012295806064
14603_51_KIAA0040_KIAA0040	ebi-a-GCST90018908	Pulmonary fibrosis	KIAA0040	MR Egger	0.283143648876985	2	0.867992830248311
14603_51_KIAA0040_KIAA0040	ebi-a-GCST90018908	Pulmonary fibrosis	KIAA0040	Inverse variance weighted	0.300266447906308	3	0.959978360855596
14614_41_NCMAP_CA130	ebi-a-GCST90018908	Pulmonary fibrosis	NCMAP	MR Egger	11.526930989652	13	0.566763360503828
14614_41_NCMAP_CA130	ebi-a-GCST90018908	Pulmonary fibrosis	NCMAP	Inverse variance weighted	12.4532327542855	14	0.569953850642991
14616_16_ZNF382_ZN382	ebi-a-GCST90018908	Pulmonary fibrosis	ZNF382	Inverse variance weighted	0.464902998151903	1	0.49534142087648
14618_26_VOPP1_ECOP	ebi-a-GCST90018908	Pulmonary fibrosis	VOPP1	MR Egger	17.2580498208582	21	0.695349822779469
14618_26_VOPP1_ECOP	ebi-a-GCST90018908	Pulmonary fibrosis	VOPP1	Inverse variance weighted	17.4441306919369	22	0.738390225501469
14619_8_ZNF526_ZN526	ebi-a-GCST90018908	Pulmonary fibrosis	ZNF526	MR Egger	0.0831948115616619	1	0.773013696744685
14619_8_ZNF526_ZN526	ebi-a-GCST90018908	Pulmonary fibrosis	ZNF526	Inverse variance weighted	0.172557750436483	2	0.917338372606634
14623_26_SUMO3_SUMO3	ebi-a-GCST90018908	Pulmonary fibrosis	SUMO3	MR Egger	0.7682306896991	1	0.380764959744124
14623_26_SUMO3_SUMO3	ebi-a-GCST90018908	Pulmonary fibrosis	SUMO3	Inverse variance weighted	3.4046933301686	2	0.182255329616329
14624_51_CTCF_CTCF	ebi-a-GCST90018908	Pulmonary fibrosis	CTCF	Inverse variance weighted	0.014969716872392	1	0.902621206079104
14628_72_FBXO3_FBX3	ebi-a-GCST90018908	Pulmonary fibrosis	FBXO3	MR Egger	0.0340235360639509	2	0.983132115036668
14628_72_FBXO3_FBX3	ebi-a-GCST90018908	Pulmonary fibrosis	FBXO3	Inverse variance weighted	0.1408363857751	3	0.986522300711856
14631_22_DUSP16_DUS16	ebi-a-GCST90018908	Pulmonary fibrosis	DUSP16	MR Egger	0.88120644769534	1	0.3478714559596
14631_22_DUSP16_DUS16	ebi-a-GCST90018908	Pulmonary fibrosis	DUSP16	Inverse variance weighted	1.22372538714448	2	0.542339714930726
14633_26_TMEM185A_T185A	ebi-a-GCST90018908	Pulmonary fibrosis	TMEM185A	MR Egger	5.19360004139577	6	0.519233210043975
14633_26_TMEM185A_T185A	ebi-a-GCST90018908	Pulmonary fibrosis	TMEM185A	Inverse variance weighted	7.0588542152768	7	0.422777837328306
14634_13_LHCGR_LSHR	ebi-a-GCST90018908	Pulmonary fibrosis	LHCGR	MR Egger	11.2782477085828	7	0.126934090845959
14634_13_LHCGR_LSHR	ebi-a-GCST90018908	Pulmonary fibrosis	LHCGR	Inverse variance weighted	11.376413009051	8	0.181269452035807
14645_253_GSTA4_GSTA4	ebi-a-GCST90018908	Pulmonary fibrosis	GSTA4	MR Egger	11.0548208413482	10	0.353262938211229
14645_253_GSTA4_GSTA4	ebi-a-GCST90018908	Pulmonary fibrosis	GSTA4	Inverse variance weighted	13.0360052915326	11	0.290978638122293
14655_1_DNAJC17_DJC17	ebi-a-GCST90018908	Pulmonary fibrosis	DNAJC17	MR Egger	0.0441872992416929	2	0.978148627513673
14655_1_DNAJC17_DJC17	ebi-a-GCST90018908	Pulmonary fibrosis	DNAJC17	Inverse variance weighted	1.01411502544018	3	0.797836590276838
14662_6_MZF1_MZF1	ebi-a-GCST90018908	Pulmonary fibrosis	MZF1	MR Egger	5.15606966687523	5	0.397131865894743
14662_6_MZF1_MZF1	ebi-a-GCST90018908	Pulmonary fibrosis	MZF1	Inverse variance weighted	6.7795961640444	6	0.34171194595195
14663_44_RNF8_RNF8	ebi-a-GCST90018908	Pulmonary fibrosis	RNF8	MR Egger	3.50889910490715	2	0.173002444858601
14663_44_RNF8_RNF8	ebi-a-GCST90018908	Pulmonary fibrosis	RNF8	Inverse variance weighted	4.26322582838478	3	0.234407523146812
14670_1_SKIL_SKIL	ebi-a-GCST90018908	Pulmonary fibrosis	SKIL	MR Egger	0.23545720087076	1	0.627506590986834
14670_1_SKIL_SKIL	ebi-a-GCST90018908	Pulmonary fibrosis	SKIL	Inverse variance weighted	1.80502502215663	2	0.405549431170887
14675_20_EIF4B_IF4B	ebi-a-GCST90018908	Pulmonary fibrosis	EIF4B	MR Egger	3.29719158152102	1	0.0693984400105847
14675_20_EIF4B_IF4B	ebi-a-GCST90018908	Pulmonary fibrosis	EIF4B	Inverse variance weighted	3.53223924360449	2	0.170995229282357
14684_17_CAPN2_CAN2	ebi-a-GCST90018908	Pulmonary fibrosis	CAPN2	MR Egger	4.39800060486393	5	0.493645472672514
14684_17_CAPN2_CAN2	ebi-a-GCST90018908	Pulmonary fibrosis	CAPN2	Inverse variance weighted	5.54478357744991	6	0.476060612047456
14685_17_AKT2_PKB_beta	ebi-a-GCST90018908	Pulmonary fibrosis	AKT2	MR Egger	8.45042001322844	5	0.133097184938974
14685_17_AKT2_PKB_beta	ebi-a-GCST90018908	Pulmonary fibrosis	AKT2	Inverse variance weighted	11.3885566450803	6	0.0770847585495078
14687_6_PLIN3_M6PBP	ebi-a-GCST90018908	Pulmonary fibrosis	PLIN3	Inverse variance weighted	0.359391992563349	1	0.548844101283503
14689_3_SEC13_SEC13	ebi-a-GCST90018908	Pulmonary fibrosis	SEC13	MR Egger	4.73935246843137	9	0.856411978055721
14689_3_SEC13_SEC13	ebi-a-GCST90018908	Pulmonary fibrosis	SEC13	Inverse variance weighted	4.87469065189049	10	0.89938996444491
14692_3_ZNF276_ZN276	ebi-a-GCST90018908	Pulmonary fibrosis	ZNF276	MR Egger	8.15651111442619	7	0.318995554243437
14692_3_ZNF276_ZN276	ebi-a-GCST90018908	Pulmonary fibrosis	ZNF276	Inverse variance weighted	10.201144408749	8	0.251191146281088
14708_59_C8G_CO8G	ebi-a-GCST90018908	Pulmonary fibrosis	C8G	MR Egger	5.1394936411935	11	0.924223075721932
14708_59_C8G_CO8G	ebi-a-GCST90018908	Pulmonary fibrosis	C8G	Inverse variance weighted	6.44955312680009	12	0.891748248471146
14711_27_CST6_Cystatin_M	ebi-a-GCST90018908	Pulmonary fibrosis	CST6	MR Egger	10.4323748047557	12	0.578084592737366
14711_27_CST6_Cystatin_M	ebi-a-GCST90018908	Pulmonary fibrosis	CST6	Inverse variance weighted	10.4558593419752	13	0.656299540952656
14713_46_AZU1_Azurocidin	ebi-a-GCST90018908	Pulmonary fibrosis	AZU1	MR Egger	0.00771569851940389	2	0.99614958268058
14713_46_AZU1_Azurocidin	ebi-a-GCST90018908	Pulmonary fibrosis	AZU1	Inverse variance weighted	0.953770148148666	3	0.812436188341091
14747_9_CRLF1_CRLF1	ebi-a-GCST90018908	Pulmonary fibrosis	CRLF1	MR Egger	0.761343424579713	2	0.683402205342936
14747_9_CRLF1_CRLF1	ebi-a-GCST90018908	Pulmonary fibrosis	CRLF1	Inverse variance weighted	1.63161698981252	3	0.652242316411555
14748_31_ARHGAP5_RHG05	ebi-a-GCST90018908	Pulmonary fibrosis	ARHGAP5	MR Egger	2.67650277472436	2	0.262303935774699
14748_31_ARHGAP5_RHG05	ebi-a-GCST90018908	Pulmonary fibrosis	ARHGAP5	Inverse variance weighted	4.14751254238382	3	0.245969693907577
15295_81_IGF2_IGF_II	ebi-a-GCST90018908	Pulmonary fibrosis	IGF2	MR Egger	5.09866260865718	5	0.403958417120013
15295_81_IGF2_IGF_II	ebi-a-GCST90018908	Pulmonary fibrosis	IGF2	Inverse variance weighted	6.23098264666139	6	0.39781910071284
15297_3_S100A3_S100A3	ebi-a-GCST90018908	Pulmonary fibrosis	S100A3	MR Egger	0.32919633189134	2	0.848234485116796
15297_3_S100A3_S100A3	ebi-a-GCST90018908	Pulmonary fibrosis	S100A3	Inverse variance weighted	0.346290308096411	3	0.951099834258464
15300_66_CCDC134_CC134	ebi-a-GCST90018908	Pulmonary fibrosis	CCDC134	MR Egger	1.56858560937316	2	0.456442381586474
15300_66_CCDC134_CC134	ebi-a-GCST90018908	Pulmonary fibrosis	CCDC134	Inverse variance weighted	1.75275559625155	3	0.625269403121847
15304_1_REG3A_PAP1	ebi-a-GCST90018908	Pulmonary fibrosis	REG3A	MR Egger	14.3245704421732	15	0.501069034518908
15304_1_REG3A_PAP1	ebi-a-GCST90018908	Pulmonary fibrosis	REG3A	Inverse variance weighted	18.0496800533136	16	0.320995836929241
15305_7_SCGN_Secretagogin	ebi-a-GCST90018908	Pulmonary fibrosis	SCGN	MR Egger	8.17542473428436	6	0.225530958916139
15305_7_SCGN_Secretagogin	ebi-a-GCST90018908	Pulmonary fibrosis	SCGN	Inverse variance weighted	9.28939328661621	7	0.232541169838031
15308_108_VWC2_VWC2	ebi-a-GCST90018908	Pulmonary fibrosis	VWC2	MR Egger	5.45801315760908	11	0.906975976640799
15308_108_VWC2_VWC2	ebi-a-GCST90018908	Pulmonary fibrosis	VWC2	Inverse variance weighted	6.6669613543701	12	0.878814959095054
15310_61_PRC1_PRC1	ebi-a-GCST90018908	Pulmonary fibrosis	PRC1	Inverse variance weighted	4.18129434222868	1	0.0408724743717347
15312_14_AGO1_AGO1	ebi-a-GCST90018908	Pulmonary fibrosis	AGO1	MR Egger	0.696077473972845	1	0.404104867124253
15312_14_AGO1_AGO1	ebi-a-GCST90018908	Pulmonary fibrosis	AGO1	Inverse variance weighted	1.31466579478848	2	0.518231669962634
15313_28_MAD2L1_MD2L1	ebi-a-GCST90018908	Pulmonary fibrosis	MAD2L1	MR Egger	0.585989901848363	1	0.443974001806618
15313_28_MAD2L1_MD2L1	ebi-a-GCST90018908	Pulmonary fibrosis	MAD2L1	Inverse variance weighted	0.586239064266585	2	0.745932972408604
15315_64_CUTC_CUTC	ebi-a-GCST90018908	Pulmonary fibrosis	CUTC	Inverse variance weighted	0.0385173394371376	1	0.844407960282317
15316_262_TXNL4B_TXN4B	ebi-a-GCST90018908	Pulmonary fibrosis	TXNL4B	MR Egger	3.92545617430137	5	0.560197677730492
15316_262_TXNL4B_TXN4B	ebi-a-GCST90018908	Pulmonary fibrosis	TXNL4B	Inverse variance weighted	4.03749247465073	6	0.671602509404875
15318_75_S100A10_Calpactin_I_light_chain	ebi-a-GCST90018908	Pulmonary fibrosis	S100A10	Inverse variance weighted	0.0492596152803462	1	0.824356642509709
15321_8_CPLX2_CPLX2	ebi-a-GCST90018908	Pulmonary fibrosis	CPLX2	Inverse variance weighted	1.04422692251068	1	0.30684043522881
15322_35_CRADD_CRADD	ebi-a-GCST90018908	Pulmonary fibrosis	CRADD	MR Egger	1.9828221336921	1	0.159093416305962
15322_35_CRADD_CRADD	ebi-a-GCST90018908	Pulmonary fibrosis	CRADD	Inverse variance weighted	1.99220193270685	2	0.369316615465201
15324_58_FTL_Ferritin_light_chain	ebi-a-GCST90018908	Pulmonary fibrosis	FTL	MR Egger	6.29065654903069	4	0.17846794185334
15324_58_FTL_Ferritin_light_chain	ebi-a-GCST90018908	Pulmonary fibrosis	FTL	Inverse variance weighted	7.01551567018487	5	0.21948894320316
15326_64_GBP1_GBP1	ebi-a-GCST90018908	Pulmonary fibrosis	GBP1	MR Egger	6.48526404802172	9	0.690538568575826
15326_64_GBP1_GBP1	ebi-a-GCST90018908	Pulmonary fibrosis	GBP1	Inverse variance weighted	6.88156081282958	10	0.736577037994731
15331_47_RBBP4_RBBP4	ebi-a-GCST90018908	Pulmonary fibrosis	RBBP4	Inverse variance weighted	0.000887660241552012	1	0.976231641004643
15333_11_SDF2_SDF2	ebi-a-GCST90018908	Pulmonary fibrosis	SDF2	MR Egger	6.14423150711525	14	0.96272405218063
15333_11_SDF2_SDF2	ebi-a-GCST90018908	Pulmonary fibrosis	SDF2	Inverse variance weighted	8.98653514364158	15	0.878220433998669
15343_337_KNG1_Kininogen__HMW__Two_Chain	ebi-a-GCST90018908	Pulmonary fibrosis	KNG1	MR Egger	3.17425784903468	4	0.529098752408714
15343_337_KNG1_Kininogen__HMW__Two_Chain	ebi-a-GCST90018908	Pulmonary fibrosis	KNG1	Inverse variance weighted	3.64856272761187	5	0.601036876650922
15346_31_IFNG_IFN_g	ebi-a-GCST90018908	Pulmonary fibrosis	IFNG	MR Egger	0.794737934088472	1	0.372671312279291
15346_31_IFNG_IFN_g	ebi-a-GCST90018908	Pulmonary fibrosis	IFNG	Inverse variance weighted	1.56115166878342	2	0.458142121344298
15358_28_SCG5_7B2	ebi-a-GCST90018908	Pulmonary fibrosis	SCG5	MR Egger	10.8212015502877	9	0.288164103818497
15358_28_SCG5_7B2	ebi-a-GCST90018908	Pulmonary fibrosis	SCG5	Inverse variance weighted	14.7781520515549	10	0.140361797193272
15361_37_ANKRD1_ANKR1	ebi-a-GCST90018908	Pulmonary fibrosis	ANKRD1	MR Egger	3.31999558730534	1	0.068442012746468
15361_37_ANKRD1_ANKR1	ebi-a-GCST90018908	Pulmonary fibrosis	ANKRD1	Inverse variance weighted	4.43731563242348	2	0.108754980081199
15363_32_APOA5_Apo_A_V	ebi-a-GCST90018908	Pulmonary fibrosis	APOA5	MR Egger	13.0976670735836	16	0.665603689418877
15363_32_APOA5_Apo_A_V	ebi-a-GCST90018908	Pulmonary fibrosis	APOA5	Inverse variance weighted	13.3163616686538	17	0.714763471057007
15364_101_APOC1_Apo_C_I	ebi-a-GCST90018908	Pulmonary fibrosis	APOC1	MR Egger	2.94971008454872	4	0.566276266363413
15364_101_APOC1_Apo_C_I	ebi-a-GCST90018908	Pulmonary fibrosis	APOC1	Inverse variance weighted	3.01289777592319	5	0.697997261702372
15367_38_BPIFB1_LPLC1	ebi-a-GCST90018908	Pulmonary fibrosis	BPIFB1	MR Egger	7.35613520736479	21	0.997327585810154
15367_38_BPIFB1_LPLC1	ebi-a-GCST90018908	Pulmonary fibrosis	BPIFB1	Inverse variance weighted	10.9154224600847	22	0.975934340938041
15368_3_BMPER_BMPER	ebi-a-GCST90018908	Pulmonary fibrosis	BMPER	MR Egger	0.0210220051004098	1	0.884719025863262
15368_3_BMPER_BMPER	ebi-a-GCST90018908	Pulmonary fibrosis	BMPER	Inverse variance weighted	0.0974463356026277	2	0.952444760583262
15370_5_BOLA1_BOLA1	ebi-a-GCST90018908	Pulmonary fibrosis	BOLA1	MR Egger	14.6220051178685	15	0.478971665716559
15370_5_BOLA1_BOLA1	ebi-a-GCST90018908	Pulmonary fibrosis	BOLA1	Inverse variance weighted	15.802388547212	16	0.466835787781442
15372_43_BRD2_BRD2	ebi-a-GCST90018908	Pulmonary fibrosis	BRD2	MR Egger	2.33765658781959	1	0.12627939474057
15372_43_BRD2_BRD2	ebi-a-GCST90018908	Pulmonary fibrosis	BRD2	Inverse variance weighted	2.64606822601185	2	0.266326011631827
15374_15_GKN1_CA11_protein	ebi-a-GCST90018908	Pulmonary fibrosis	GKN1	MR Egger	1.5778989394139	1	0.209063594053794
15374_15_GKN1_CA11_protein	ebi-a-GCST90018908	Pulmonary fibrosis	GKN1	Inverse variance weighted	1.67780369035248	2	0.432184868827525
15375_49_CPB1_Carboxypeptidase_B1	ebi-a-GCST90018908	Pulmonary fibrosis	CPB1	MR Egger	10.4112221676764	19	0.94206203182036
15375_49_CPB1_Carboxypeptidase_B1	ebi-a-GCST90018908	Pulmonary fibrosis	CPB1	Inverse variance weighted	10.6523963299376	20	0.954743679167979
15376_134_CTSE_CATE	ebi-a-GCST90018908	Pulmonary fibrosis	CTSE	MR Egger	4.47931118499485	7	0.723207103989753
15376_134_CTSE_CATE	ebi-a-GCST90018908	Pulmonary fibrosis	CTSE	Inverse variance weighted	5.20194225373316	8	0.735790338534297
15383_200_EDN3_Endothelin_3	ebi-a-GCST90018908	Pulmonary fibrosis	EDN3	Inverse variance weighted	0.00014857760253001	1	0.990274633418787
15384_15_KL_KLOTHO	ebi-a-GCST90018908	Pulmonary fibrosis	KL	MR Egger	21.8787471171877	25	0.642735864819594
15384_15_KL_KLOTHO	ebi-a-GCST90018908	Pulmonary fibrosis	KL	Inverse variance weighted	24.7478908823747	26	0.533279538233252
15385_116_FABP2_FABP2	ebi-a-GCST90018908	Pulmonary fibrosis	FABP2	MR Egger	9.13697169184331	10	0.519155754920495
15385_116_FABP2_FABP2	ebi-a-GCST90018908	Pulmonary fibrosis	FABP2	Inverse variance weighted	17.2953963471959	11	0.0994364263608256
15386_7_FABP4_FABPA	ebi-a-GCST90018908	Pulmonary fibrosis	FABP4	MR Egger	0.0167717710355808	1	0.896957378429531
15386_7_FABP4_FABPA	ebi-a-GCST90018908	Pulmonary fibrosis	FABP4	Inverse variance weighted	1.60157188389164	2	0.448975956376816
15387_44_NRP2_Neuropilin_2	ebi-a-GCST90018908	Pulmonary fibrosis	NRP2	MR Egger	18.4904162517932	20	0.555136146906435
15387_44_NRP2_Neuropilin_2	ebi-a-GCST90018908	Pulmonary fibrosis	NRP2	Inverse variance weighted	19.3210871023701	21	0.564550945834035
15388_24_FCGR3A_FcRIIIa	ebi-a-GCST90018908	Pulmonary fibrosis	FCGR3A	MR Egger	13.5682106946747	16	0.630846514628141
15388_24_FCGR3A_FcRIIIa	ebi-a-GCST90018908	Pulmonary fibrosis	FCGR3A	Inverse variance weighted	14.691349656692	17	0.617702533172558
15390_3_GAL_Galanin	ebi-a-GCST90018908	Pulmonary fibrosis	GAL	MR Egger	1.17388441601182	4	0.882379376826004
15390_3_GAL_Galanin	ebi-a-GCST90018908	Pulmonary fibrosis	GAL	Inverse variance weighted	1.33016574159085	5	0.931797250663821
15391_114_GAS6_GAS_6	ebi-a-GCST90018908	Pulmonary fibrosis	GAS6	MR Egger	10.4679606983105	13	0.655292597721918
15391_114_GAS6_GAS_6	ebi-a-GCST90018908	Pulmonary fibrosis	GAS6	Inverse variance weighted	11.1060968435485	14	0.677681800169533
15394_79_UNC5B_UNC5B	ebi-a-GCST90018908	Pulmonary fibrosis	UNC5B	MR Egger	6.35757422062106	7	0.498671661212789
15394_79_UNC5B_UNC5B	ebi-a-GCST90018908	Pulmonary fibrosis	UNC5B	Inverse variance weighted	7.26259046563111	8	0.508584395275707
15395_15_GSTM1_GST_M1_1	ebi-a-GCST90018908	Pulmonary fibrosis	GSTM1	MR Egger	8.01846156965332	14	0.888361996270609
15395_15_GSTM1_GST_M1_1	ebi-a-GCST90018908	Pulmonary fibrosis	GSTM1	Inverse variance weighted	8.18290309645921	15	0.91624056765148
15413_3_LCAT_LCAT	ebi-a-GCST90018908	Pulmonary fibrosis	LCAT	MR Egger	1.33239874360749	2	0.513657092279617
15413_3_LCAT_LCAT	ebi-a-GCST90018908	Pulmonary fibrosis	LCAT	Inverse variance weighted	2.19918221035673	3	0.532109468231429
15414_316_LDHA_LDHA	ebi-a-GCST90018908	Pulmonary fibrosis	LDHA	MR Egger	2.38796922606693	4	0.664802506987642
15414_316_LDHA_LDHA	ebi-a-GCST90018908	Pulmonary fibrosis	LDHA	Inverse variance weighted	2.45550973303092	5	0.783179977709948
15416_54_LYG2_LYG2	ebi-a-GCST90018908	Pulmonary fibrosis	LYG2	MR Egger	1.41392441258558	4	0.841771311518962
15416_54_LYG2_LYG2	ebi-a-GCST90018908	Pulmonary fibrosis	LYG2	Inverse variance weighted	1.45209421294825	5	0.918531039123943
15418_25_MAPK10_MK10	ebi-a-GCST90018908	Pulmonary fibrosis	MAPK10	MR Egger	2.33515843360331	3	0.505818964900263
15418_25_MAPK10_MK10	ebi-a-GCST90018908	Pulmonary fibrosis	MAPK10	Inverse variance weighted	2.8103383956662	4	0.590049442809992
15419_15_MMP20_MMP20	ebi-a-GCST90018908	Pulmonary fibrosis	MMP20	MR Egger	10.0867772068025	5	0.0728134617256459
15419_15_MMP20_MMP20	ebi-a-GCST90018908	Pulmonary fibrosis	MMP20	Inverse variance weighted	11.8362022642603	6	0.0657242891560787
15426_5_NEU1_NEUR1	ebi-a-GCST90018908	Pulmonary fibrosis	NEU1	MR Egger	9.02408628441043	6	0.172227999932572
15426_5_NEU1_NEUR1	ebi-a-GCST90018908	Pulmonary fibrosis	NEU1	Inverse variance weighted	9.02730618946557	7	0.250701516418777
15427_35_LOXL3_LOXL3	ebi-a-GCST90018908	Pulmonary fibrosis	LOXL3	MR Egger	15.6929007643732	14	0.332485990606906
15427_35_LOXL3_LOXL3	ebi-a-GCST90018908	Pulmonary fibrosis	LOXL3	Inverse variance weighted	15.8906892630853	15	0.389353532941161
15430_165_OPTC_OPT	ebi-a-GCST90018908	Pulmonary fibrosis	OPTC	MR Egger	4.2749620105309	3	0.233263109329587
15430_165_OPTC_OPT	ebi-a-GCST90018908	Pulmonary fibrosis	OPTC	Inverse variance weighted	4.78556840518795	4	0.310015395577604
15431_31_OTC_OTCase	ebi-a-GCST90018908	Pulmonary fibrosis	OTC	MR Egger	8.34025475032741	8	0.400958276845914
15431_31_OTC_OTCase	ebi-a-GCST90018908	Pulmonary fibrosis	OTC	Inverse variance weighted	8.47205948205246	9	0.487360465666196
15432_1_OTOR_Otoraplin	ebi-a-GCST90018908	Pulmonary fibrosis	OTOR	MR Egger	2.43345948263919	5	0.786481149413994
15432_1_OTOR_Otoraplin	ebi-a-GCST90018908	Pulmonary fibrosis	OTOR	Inverse variance weighted	2.44290824763524	6	0.874801626424673
15435_4_PNP_PNP	ebi-a-GCST90018908	Pulmonary fibrosis	PNP	MR Egger	0.0631176829139026	1	0.801634491334541
15435_4_PNP_PNP	ebi-a-GCST90018908	Pulmonary fibrosis	PNP	Inverse variance weighted	2.38677555060596	2	0.303192374588887
15437_11_RAMP3_RAMP3	ebi-a-GCST90018908	Pulmonary fibrosis	RAMP3	MR Egger	3.69350187337531	1	0.0546248164976175
15437_11_RAMP3_RAMP3	ebi-a-GCST90018908	Pulmonary fibrosis	RAMP3	Inverse variance weighted	4.05201848948455	2	0.131860696295782
15440_57_PCSK2_NEC2	ebi-a-GCST90018908	Pulmonary fibrosis	PCSK2	MR Egger	3.90277961227846	4	0.419323061631248
15440_57_PCSK2_NEC2	ebi-a-GCST90018908	Pulmonary fibrosis	PCSK2	Inverse variance weighted	4.43240118884473	5	0.488978550704639
15441_6_GM2A_SAP3	ebi-a-GCST90018908	Pulmonary fibrosis	GM2A	MR Egger	2.6046351980696	4	0.626002238702925
15441_6_GM2A_SAP3	ebi-a-GCST90018908	Pulmonary fibrosis	GM2A	Inverse variance weighted	2.79117255507182	5	0.732142547077433
15444_45_SERPINB4_SCCA2	ebi-a-GCST90018908	Pulmonary fibrosis	SERPINB4	MR Egger	2.71148079494983	4	0.607207120867443
15444_45_SERPINB4_SCCA2	ebi-a-GCST90018908	Pulmonary fibrosis	SERPINB4	Inverse variance weighted	2.81679976501402	5	0.728204564184001
15446_25_NRG1_SMDF	ebi-a-GCST90018908	Pulmonary fibrosis	NRG1	MR Egger	6.92750276018049	6	0.327603811011574
15446_25_NRG1_SMDF	ebi-a-GCST90018908	Pulmonary fibrosis	NRG1	Inverse variance weighted	10.5556059897855	7	0.159212141070404
15447_45_SORD_Sorbitol_dehydrogenase	ebi-a-GCST90018908	Pulmonary fibrosis	SORD	MR Egger	7.49008299264186	5	0.186667807690989
15447_45_SORD_Sorbitol_dehydrogenase	ebi-a-GCST90018908	Pulmonary fibrosis	SORD	Inverse variance weighted	7.57801386909288	6	0.270676870322052
15449_33_TIMD4_TIM_4	ebi-a-GCST90018908	Pulmonary fibrosis	TIMD4	MR Egger	22.5153164503455	32	0.893004882372141
15449_33_TIMD4_TIM_4	ebi-a-GCST90018908	Pulmonary fibrosis	TIMD4	Inverse variance weighted	22.9021211829969	33	0.905609439629779
15452_5_NT5E_5__Nucleotidase	ebi-a-GCST90018908	Pulmonary fibrosis	NT5E	MR Egger	17.8742807286022	15	0.269332692104851
15452_5_NT5E_5__Nucleotidase	ebi-a-GCST90018908	Pulmonary fibrosis	NT5E	Inverse variance weighted	17.9107562678602	16	0.329148748956689
15453_3_AMBP_a1_Microglobulin	ebi-a-GCST90018908	Pulmonary fibrosis	AMBP	MR Egger	3.82284742456097	5	0.575193150620811
15453_3_AMBP_a1_Microglobulin	ebi-a-GCST90018908	Pulmonary fibrosis	AMBP	Inverse variance weighted	4.27715296973136	6	0.639225788043972
15455_40_ADAM15_ADA15	ebi-a-GCST90018908	Pulmonary fibrosis	ADAM15	MR Egger	5.0877335962857	3	0.165484436489776
15455_40_ADAM15_ADA15	ebi-a-GCST90018908	Pulmonary fibrosis	ADAM15	Inverse variance weighted	6.78492619779648	4	0.147699871598033
15457_14_ANPEP_Aminopeptidase_N	ebi-a-GCST90018908	Pulmonary fibrosis	ANPEP	Inverse variance weighted	0.588207686857201	1	0.443113033185489
15460_9_DPP4_CD26	ebi-a-GCST90018908	Pulmonary fibrosis	DPP4	MR Egger	0.477491916306028	1	0.489560577177588
15460_9_DPP4_CD26	ebi-a-GCST90018908	Pulmonary fibrosis	DPP4	Inverse variance weighted	3.92819966382529	2	0.140282107273583
[truncated: 4,599 more rows]
