# Supplementary material for: Assessing the Causal Relationship Between Plasma Proteins and Pulmonary Fibrosis: A Systematic Analysis Based on Mendelian Randomization
Source: Biology (Basel). 2025 Feb 14;14(2):200. doi: 10.3390/biology14020200 (PMC11852313; doi:10.3390/biology14020200)
Supplement: Supplementary file 1 [file biology-14-00200-s001.zip › Supplementary Material S1/Table S3.csv]

id.exposure	id.outcome	outcome	exposure	egger_intercept	se	pval
10000_28_CRYBB2_CRBB2	ebi-a-GCST90018908	Pulmonary fibrosis	CRYBB2	0.0783538179875752	0.0748680819108357	0.405142180021667
10001_7_RAF1_c_Raf	ebi-a-GCST90018908	Pulmonary fibrosis	RAF1	0.169020205258734	0.174229408383738	0.434330843871921
10003_15_ZNF41_ZNF41	ebi-a-GCST90018908	Pulmonary fibrosis	ZNF41	0.02887895755589	0.0766570879058129	0.742589011424473
10008_43_GUCA1A_GUC1A	ebi-a-GCST90018908	Pulmonary fibrosis	GUCA1A	-0.00329258738795558	0.0226864434830177	0.888695209647573
10011_65_OCRL_OCRL	ebi-a-GCST90018908	Pulmonary fibrosis	OCRL	0.0211596901970899	0.0450786754595956	0.663231198059711
10012_5_SPDEF_SPDEF	ebi-a-GCST90018908	Pulmonary fibrosis	SPDEF	-0.0273107715079271	0.0453533388104912	0.589525993212695
10014_31_SNAI2_SLUG	ebi-a-GCST90018908	Pulmonary fibrosis	SNAI2	-0.0455111923702786	0.139507921573175	0.799247748060843
10015_119_KCNAB2_KCAB2	ebi-a-GCST90018908	Pulmonary fibrosis	KCNAB2	NA	NA	NA
10023_32_VDR_VDR	ebi-a-GCST90018908	Pulmonary fibrosis	VDR	-0.082036963000915	0.052576605113286	0.216590921551201
10024_44_HOGA1_HOGA1	ebi-a-GCST90018908	Pulmonary fibrosis	HOGA1	-0.0110339153274804	0.0657240953458187	0.877355288920386
10035_6_DUSP4_DUS4	ebi-a-GCST90018908	Pulmonary fibrosis	DUSP4	0.116711797983378	0.136086097332525	0.481462651431095
10036_201_ZHX3_ZHX3	ebi-a-GCST90018908	Pulmonary fibrosis	ZHX3	0.0810986072850799	0.0589908604345859	0.302964413115231
10037_98_SIGLEC12_SIG12	ebi-a-GCST90018908	Pulmonary fibrosis	SIGLEC12	0.0495881172313544	0.0326212109717971	0.166969468966243
10041_3_HNF4A_HNF4A	ebi-a-GCST90018908	Pulmonary fibrosis	HNF4A	0.0616143316926681	0.0798796469826136	0.475359434277333
10044_12_WNT10A_WN10A	ebi-a-GCST90018908	Pulmonary fibrosis	WNT10A	-0.0231002224991209	0.0489464051812864	0.669167916153438
10046_55_BIRC2_cIAP_1	ebi-a-GCST90018908	Pulmonary fibrosis	BIRC2	-0.0209866934045293	0.0383623308616008	0.601330700460468
10047_12_NCF2_NCF_2	ebi-a-GCST90018908	Pulmonary fibrosis	NCF2	0.00296709437002459	0.0651106753909908	0.964769957524687
10048_7_CBFB_PEBB	ebi-a-GCST90018908	Pulmonary fibrosis	CBFB	-0.0752605574439972	0.362641933328147	0.8548063094314
10053_5_ILK_ILK1	ebi-a-GCST90018908	Pulmonary fibrosis	ILK	-0.0395231955194407	0.0437032410601222	0.531947366085024
10056_5_FOXM1_FOXM1	ebi-a-GCST90018908	Pulmonary fibrosis	FOXM1	NA	NA	NA
10063_10_FANCL_FANCL	ebi-a-GCST90018908	Pulmonary fibrosis	FANCL	0.0534878236172702	0.0965506895693184	0.677934650897585
10064_12_RBBP9_RBBP9	ebi-a-GCST90018908	Pulmonary fibrosis	RBBP9	0.0666157179820937	0.1121492215194	0.612755266101176
10074_128_BRD2_BRD2	ebi-a-GCST90018908	Pulmonary fibrosis	BRD2	NA	NA	NA
10075_75_ACBD6_ACBD6	ebi-a-GCST90018908	Pulmonary fibrosis	ACBD6	-0.076968507043075	0.0814512595996503	0.518009416722641
10078_5_BAG3_BAG3	ebi-a-GCST90018908	Pulmonary fibrosis	BAG3	-0.170956152382707	6.30845626611497	0.98275212952987
10081_17_SATB2_SATB2	ebi-a-GCST90018908	Pulmonary fibrosis	SATB2	0.0171909702735447	0.0455113515005537	0.7307726896959
10082_251_NEFL_NFL	ebi-a-GCST90018908	Pulmonary fibrosis	NEFL	0.0343017331761461	0.02216232496727	0.156088560628024
10085_25_STAR_STAR	ebi-a-GCST90018908	Pulmonary fibrosis	STAR	0.013619551178795	0.130140721864612	0.93361779154396
10088_37_APRT_APT	ebi-a-GCST90018908	Pulmonary fibrosis	APRT	-0.0585387152181489	0.0867504583370829	0.536799871265244
10089_7_ASMTL_ASML	ebi-a-GCST90018908	Pulmonary fibrosis	ASMTL	NA	NA	NA
10339_48_ENO2_NSE	ebi-a-GCST90018908	Pulmonary fibrosis	ENO2	-0.0743177486817204	0.0515402492834331	0.222776689362399
10342_55_PIAS4_PIAS4	ebi-a-GCST90018908	Pulmonary fibrosis	PIAS4	NA	NA	NA
10344_334_IL10RA_IL_10_Ra	ebi-a-GCST90018908	Pulmonary fibrosis	IL10RA	-0.0238293717734751	0.0360017554656875	0.52921795411106
10346_5_STAT3_STAT3	ebi-a-GCST90018908	Pulmonary fibrosis	STAT3	-0.138619463556349	0.0947868066550458	0.239797070897552
10356_21_JUN_c_Jun	ebi-a-GCST90018908	Pulmonary fibrosis	JUN	-0.0459923383742067	0.0443090639786091	0.35789933802038
10363_13_SMAD3_SMAD3	ebi-a-GCST90018908	Pulmonary fibrosis	SMAD3	0.0173398076243095	0.103923968847216	0.882831251439924
10364_6_SMAD2_SMAD2	ebi-a-GCST90018908	Pulmonary fibrosis	SMAD2	-0.0272750556187161	0.119507434877279	0.857151649688856
10366_11_PDGFRA_PDGFRA	ebi-a-GCST90018908	Pulmonary fibrosis	PDGFRA	0.0228437135574826	0.0251025518486834	0.380729815931834
10370_21_STAT1_STAT1	ebi-a-GCST90018908	Pulmonary fibrosis	STAT1	-0.0718125180803642	0.0867431903199719	0.494801407867657
10372_18_STAT6_STAT6	ebi-a-GCST90018908	Pulmonary fibrosis	STAT6	-0.0323455389856737	0.0365086564424605	0.405040607685419
10390_21_ZNRF3_ZNRF3	ebi-a-GCST90018908	Pulmonary fibrosis	ZNRF3	-0.0619763294371485	0.0608403278199705	0.36595932193092
10391_1_ANGPTL3_ANGL3	ebi-a-GCST90018908	Pulmonary fibrosis	ANGPTL3	0.0352486039058381	0.0288712822670978	0.250133102753129
10418_36_STX12_STX12	ebi-a-GCST90018908	Pulmonary fibrosis	STX12	-0.0147026046470028	0.0761983871576052	0.878654409909218
10419_1_SCARA5_SCAR5	ebi-a-GCST90018908	Pulmonary fibrosis	SCARA5	0.0251142360944461	0.0273863167058278	0.383039683437898
10424_31_NPDC1_NPDC1	ebi-a-GCST90018908	Pulmonary fibrosis	NPDC1	0.206018469156187	0.182634840479283	0.461743393704786
10425_3_B4GALT5_B4GT5	ebi-a-GCST90018908	Pulmonary fibrosis	B4GALT5	NA	NA	NA
10426_21_GOSR2_GOSR2	ebi-a-GCST90018908	Pulmonary fibrosis	GOSR2	0.0283560666915023	0.0603786221107236	0.684839636147349
10430_31_SLC3A2_4F2	ebi-a-GCST90018908	Pulmonary fibrosis	SLC3A2	0.0362023444221504	0.0646029400295995	0.63161657832202
10435_2_AGA_ASPG	ebi-a-GCST90018908	Pulmonary fibrosis	AGA	-0.0489645345388693	0.0622452705170494	0.488909901604442
10438_19_CSF2RA_CSF2R	ebi-a-GCST90018908	Pulmonary fibrosis	CSF2RA	0.0280397481302721	0.0800041009544365	0.759450923799579
10440_26_CLMP_ACAM	ebi-a-GCST90018908	Pulmonary fibrosis	CLMP	-0.0313454421555374	0.0394850847678656	0.510507063214807
10442_1_TMEM190_TM190	ebi-a-GCST90018908	Pulmonary fibrosis	TMEM190	-0.0154043220141783	0.0275392716217747	0.589563705333878
10445_20_APOM_ApoM	ebi-a-GCST90018908	Pulmonary fibrosis	APOM	-0.0146433044969434	0.0232577623322596	0.543066389945402
10447_18_PABPC3_PABP3	ebi-a-GCST90018908	Pulmonary fibrosis	PABPC3	NA	NA	NA
10449_31_SHISA2_TMM46	ebi-a-GCST90018908	Pulmonary fibrosis	SHISA2	-0.0700692126902581	0.0428465773594862	0.162902782907366
10451_11_NUCB1_NUCB1	ebi-a-GCST90018908	Pulmonary fibrosis	NUCB1	-0.0380413302265048	0.0459011627409015	0.468016565953212
10453_7_CEACAM20_CEA20	ebi-a-GCST90018908	Pulmonary fibrosis	CEACAM20	0.0520082189583384	0.0637639129605283	0.564422617229373
10455_196_IL31_IL_31	ebi-a-GCST90018908	Pulmonary fibrosis	IL31	0.0056939011495374	0.0371672429333308	0.887967496996918
10464_6_ANTXR1_ANTR1	ebi-a-GCST90018908	Pulmonary fibrosis	ANTXR1	0.029282594561816	0.052792017209313	0.60866672960772
10499_1_TMEM106A_T106A	ebi-a-GCST90018908	Pulmonary fibrosis	TMEM106A	0.0555777158179765	0.0852798383612659	0.561062998172668
10506_53_PGRMC2_PGRC2	ebi-a-GCST90018908	Pulmonary fibrosis	PGRMC2	-0.0204541280010574	0.0683971974505941	0.793115142496855
10507_166_ACRV1_sperm_protein_10	ebi-a-GCST90018908	Pulmonary fibrosis	ACRV1	0.0280032183531188	0.0704430390563636	0.707380290150568
10511_10_COL6A3_Collagen_alpha_3_VI_	ebi-a-GCST90018908	Pulmonary fibrosis	COL6A3	-0.0326310014187493	0.102362472006722	0.803542369662316
10512_13_CSF2RB_IL3RB	ebi-a-GCST90018908	Pulmonary fibrosis	CSF2RB	-0.0043598875613711	0.0314672449042512	0.895210574265248
10513_13_KCNIP3_CSEN	ebi-a-GCST90018908	Pulmonary fibrosis	KCNIP3	NA	NA	NA
10514_5_PTGDS_PGD2_synthase	ebi-a-GCST90018908	Pulmonary fibrosis	PTGDS	0.0154797764950013	0.0506802492735902	0.779997862849963
10521_10_MXRA8_MXRA8	ebi-a-GCST90018908	Pulmonary fibrosis	MXRA8	0.0352875849380872	0.0355459239636301	0.346779036177252
10527_22_DHX9_DHX9	ebi-a-GCST90018908	Pulmonary fibrosis	DHX9	-0.0271399802372364	0.0589631038092545	0.690507647438236
10530_8_PSMB6_PSB6	ebi-a-GCST90018908	Pulmonary fibrosis	PSMB6	0.0383246662841411	0.0874212059466396	0.703910623041589
10535_25_COX6A2_CX6A2	ebi-a-GCST90018908	Pulmonary fibrosis	COX6A2	-0.288740677588831	0.722375358675788	0.757921270218766
10539_30_CD99L2_C99L2	ebi-a-GCST90018908	Pulmonary fibrosis	CD99L2	0.0381191719087386	0.067814121982962	0.673990121426068
10546_2_TSPEAR_TSEAR	ebi-a-GCST90018908	Pulmonary fibrosis	TSPEAR	0.0285777511458935	0.0584843241543905	0.673424218787074
10550_37_BMPR1B_BMP_RIB	ebi-a-GCST90018908	Pulmonary fibrosis	BMPR1B	0.0489646489464337	0.0780124480700907	0.643172125882589
10551_7_LAT_LAT	ebi-a-GCST90018908	Pulmonary fibrosis	LAT	0.145005479611694	0.105498064738444	0.400417656342131
10552_88_KLRC4_NKG2F	ebi-a-GCST90018908	Pulmonary fibrosis	KLRC4	0.00580617225373715	0.189398214451232	0.980489959706244
10557_6_TEX29_TEX29	ebi-a-GCST90018908	Pulmonary fibrosis	TEX29	-0.0419191503571156	0.0550705025395886	0.475385974256355
10558_26_PCDH9_PCDH9	ebi-a-GCST90018908	Pulmonary fibrosis	PCDH9	-0.00523930386114531	0.0198635241088224	0.795550151214389
10560_1_ITM2C_ITM2C	ebi-a-GCST90018908	Pulmonary fibrosis	ITM2C	0.0845462675536474	0.102748606521403	0.56167649524791
10561_5_PGLYRP3_PGRP_I_alpha	ebi-a-GCST90018908	Pulmonary fibrosis	PGLYRP3	-0.120516318943437	0.048026101175622	0.0869840946818331
10565_19_SLITRK3_SLIK3	ebi-a-GCST90018908	Pulmonary fibrosis	SLITRK3	-0.00716582819901847	0.0244578548416531	0.772550530906106
10569_28_SCGB1A1_Urinary_protein_1	ebi-a-GCST90018908	Pulmonary fibrosis	SCGB1A1	0.0240750086106557	0.0285146116091119	0.426409353428499
10571_14_MGAT1_MGAT1	ebi-a-GCST90018908	Pulmonary fibrosis	MGAT1	0.0272463237309355	0.348530600574237	0.950333363165392
10572_65_CST8_CST8	ebi-a-GCST90018908	Pulmonary fibrosis	CST8	0.00887576565838425	0.0310373330127041	0.781373696072632
10574_10_AXL_AXL	ebi-a-GCST90018908	Pulmonary fibrosis	AXL	0.0156260227878173	0.0430371234775906	0.731387934138923
10575_31_PUF60_PUF60	ebi-a-GCST90018908	Pulmonary fibrosis	PUF60	-0.10387084084716	0.0619128113347945	0.235407168676476
10580_14_SFTA2_SFTA2	ebi-a-GCST90018908	Pulmonary fibrosis	SFTA2	-0.132338369959834	0.235176364856179	0.630289680993393
10582_36_POMK_SG196	ebi-a-GCST90018908	Pulmonary fibrosis	POMK	-0.0513454722581351	0.0532717532161263	0.389707127747669
10584_7_NDUFS4_NDUS4	ebi-a-GCST90018908	Pulmonary fibrosis	NDUFS4	-0.018881649733027	0.0216648110904971	0.393317002756914
10600_24_CLGN_CLGN	ebi-a-GCST90018908	Pulmonary fibrosis	CLGN	0.012006331971684	0.0270201366764468	0.666253083427736
10603_1_HTN3_HIS3	ebi-a-GCST90018908	Pulmonary fibrosis	HTN3	-0.00486614685903808	0.027230769588221	0.861154557499653
10605_22_APMAP_APMAP	ebi-a-GCST90018908	Pulmonary fibrosis	APMAP	-0.00551172191767031	0.0597508447740507	0.934911188693409
10606_34_TOR1AIP1_TOIP1	ebi-a-GCST90018908	Pulmonary fibrosis	TOR1AIP1	0.0796938027508031	0.0583225646022169	0.305146525445037
10608_9_HTN1_HIS1	ebi-a-GCST90018908	Pulmonary fibrosis	HTN1	0.0214686180745892	0.0625418541141492	0.764121971389865
10612_18_PLOD3_PLOD3	ebi-a-GCST90018908	Pulmonary fibrosis	PLOD3	0.00779214330430918	0.0356792740726381	0.833352528653812
10615_18_MPZ_MYP0	ebi-a-GCST90018908	Pulmonary fibrosis	MPZ	0.0290958487598236	0.0212064724090127	0.18898695582539
10618_190_LRP2_megalin	ebi-a-GCST90018908	Pulmonary fibrosis	LRP2	-0.00642002613560319	0.0742547467707054	0.945094729535708
10620_21_MSMB_PSP_94	ebi-a-GCST90018908	Pulmonary fibrosis	MSMB	0.00724434257868729	0.0233224528417586	0.761898424305412
10621_26_PRR16_PRR16	ebi-a-GCST90018908	Pulmonary fibrosis	PRR16	-0.087553578247589	0.0657350875211591	0.409990707100636
10624_45_SPINK13_ISK13	ebi-a-GCST90018908	Pulmonary fibrosis	SPINK13	-0.104557489277463	0.157185794165209	0.62631979010826
10627_87_APLP2_APLP2	ebi-a-GCST90018908	Pulmonary fibrosis	APLP2	-0.0283886082610266	0.0347444613062234	0.451050794178619
10630_5_HTATIP2_HTAI2	ebi-a-GCST90018908	Pulmonary fibrosis	HTATIP2	-0.00349817828205381	0.0263636134905921	0.89817259668667
10643_16_OLFM3_NOE3	ebi-a-GCST90018908	Pulmonary fibrosis	OLFM3	-0.0587836924602449	0.0533690655533624	0.332519975258527
10647_18_ASCC1_ASCC1	ebi-a-GCST90018908	Pulmonary fibrosis	ASCC1	0.0352415069225579	0.0551678626700186	0.568378081109681
10666_7_GNPTG_GNPTG	ebi-a-GCST90018908	Pulmonary fibrosis	GNPTG	0.000615936985908264	0.0220435592497103	0.978318337890323
10672_75_SFTPB_SP_B	ebi-a-GCST90018908	Pulmonary fibrosis	SFTPB	-0.0202465066107123	0.0457917021321564	0.673876684978618
10675_223_TMX2_TMX2	ebi-a-GCST90018908	Pulmonary fibrosis	TMX2	-0.0346106547211564	0.0463389669938721	0.488734761609645
10677_9_NDUFB4_NDUB4	ebi-a-GCST90018908	Pulmonary fibrosis	NDUFB4	-0.0282265234623105	0.0286780762404734	0.346144463111057
10693_43_KLRG2_KLRG2	ebi-a-GCST90018908	Pulmonary fibrosis	KLRG2	-0.0573057595655022	0.115102445764882	0.66793130598519
10695_12_WFDC10B_WF10B	ebi-a-GCST90018908	Pulmonary fibrosis	WFDC10B	NA	NA	NA
10700_10_IGSF11_IGS11	ebi-a-GCST90018908	Pulmonary fibrosis	IGSF11	NA	NA	NA
10702_1_COL28A1_COSA1	ebi-a-GCST90018908	Pulmonary fibrosis	COL28A1	-0.0170834464569106	0.0950173119798794	0.868773540051101
10703_203_SUDS3_SDS3	ebi-a-GCST90018908	Pulmonary fibrosis	SUDS3	-0.027192412835061	0.124861975360302	0.863488607739619
10708_3_GNRH2_GON2	ebi-a-GCST90018908	Pulmonary fibrosis	GNRH2	0.00783783736327133	0.0488827328258635	0.887344535036461
10710_23_ZPBP2_ZPBP2	ebi-a-GCST90018908	Pulmonary fibrosis	ZPBP2	NA	NA	NA
10714_7_ACE_ACE	ebi-a-GCST90018908	Pulmonary fibrosis	ACE	-0.0316739445241118	0.032042711480702	0.336773532906421
10716_35_PSMD5_PSMD5	ebi-a-GCST90018908	Pulmonary fibrosis	PSMD5	-0.0741062594217119	0.0567781240354401	0.321786550329806
10731_10_HS3ST5_HS3S5	ebi-a-GCST90018908	Pulmonary fibrosis	HS3ST5	-0.0610351972213562	0.0713554933425047	0.455223572635658
10734_339_GAL3ST2_G3ST2	ebi-a-GCST90018908	Pulmonary fibrosis	GAL3ST2	-0.0321678326556312	0.0381690414703295	0.423834296522913
10737_96_SERPINB1_Serpin_B1	ebi-a-GCST90018908	Pulmonary fibrosis	SERPINB1	0.716854431908948	0.34941012380343	0.288728782820326
10748_216_PCDHB2_PCDB2	ebi-a-GCST90018908	Pulmonary fibrosis	PCDHB2	-0.010569452624666	0.0437954009723494	0.818878611098449
10752_8_CDYL2_CDYL2	ebi-a-GCST90018908	Pulmonary fibrosis	CDYL2	0.0225386255591662	0.0760015089284558	0.794767704923909
10753_31_ADAM7_ADAM7	ebi-a-GCST90018908	Pulmonary fibrosis	ADAM7	-0.038235532002865	0.0563482688184763	0.62045397504409
10754_113_PROK2_Prokineticin_2	ebi-a-GCST90018908	Pulmonary fibrosis	PROK2	0.0285135283877218	0.0167980464169284	0.11769160920267
10758_2_KERA_KERA	ebi-a-GCST90018908	Pulmonary fibrosis	KERA	0.031533051012432	0.0363154946527092	0.434217826264679
10760_107_GRIA4_GRIA4	ebi-a-GCST90018908	Pulmonary fibrosis	GRIA4	-0.0868289512269114	0.098828427534395	0.413424105971521
10761_5_TMED2_TMED2	ebi-a-GCST90018908	Pulmonary fibrosis	TMED2	NA	NA	NA
10762_2_KLRG2_KLRG2	ebi-a-GCST90018908	Pulmonary fibrosis	KLRG2	0.0324305574279988	0.0391588962168215	0.494663469672591
10772_21_CSGALNACT2_CGAT2	ebi-a-GCST90018908	Pulmonary fibrosis	CSGALNACT2	-0.0377448670256313	0.0575242097608239	0.558559182205301
10781_19_CLEC4G_CLC4G	ebi-a-GCST90018908	Pulmonary fibrosis	CLEC4G	0.0155553516463269	0.0472699241263223	0.763733724086819
10798_4_CD300E_CLM2	ebi-a-GCST90018908	Pulmonary fibrosis	CD300E	0.0801350815427906	0.209040102613766	0.766953106374867
10800_15_SERPINH1_Collagen_binding_protein	ebi-a-GCST90018908	Pulmonary fibrosis	SERPINH1	-0.00916193956137003	0.0482276173542432	0.856802147512214
10809_14_KLRB1_KLRB1	ebi-a-GCST90018908	Pulmonary fibrosis	KLRB1	-0.0111165644216818	0.0325444491848555	0.744311693840045
10814_7_CD1A_CD1A	ebi-a-GCST90018908	Pulmonary fibrosis	CD1A	-0.0394054493723108	0.0478011335916317	0.44126561271695
10815_2_HABP4_HABP4	ebi-a-GCST90018908	Pulmonary fibrosis	HABP4	0.0224923964401491	0.0377910099017558	0.583761249660078
10816_150_PILRA_PILRA_isoform_FDF03_M14	ebi-a-GCST90018908	Pulmonary fibrosis	PILRA	0.008570945913545	0.0289439375234333	0.769913918460682
10817_26_TOMM20L_TO20L	ebi-a-GCST90018908	Pulmonary fibrosis	TOMM20L	-0.0520567399775461	0.0378272407285961	0.217923781403463
10818_36_SMPD1_ASM	ebi-a-GCST90018908	Pulmonary fibrosis	SMPD1	0.00765650946782296	0.0180448341336865	0.674585975295679
10825_12_VSIG10_VSI10	ebi-a-GCST90018908	Pulmonary fibrosis	VSIG10	NA	NA	NA
10832_24_B4GALT6_B4GT6	ebi-a-GCST90018908	Pulmonary fibrosis	B4GALT6	0.00465443369894667	0.0160549023998008	0.775027302624535
10833_64_HHIP_HHIP	ebi-a-GCST90018908	Pulmonary fibrosis	HHIP	-0.0785562066586323	0.0338865919961622	0.0682056276319113
10835_25_A4GNT_A4GCT	ebi-a-GCST90018908	Pulmonary fibrosis	A4GNT	0.0165204375774906	0.0586156502431349	0.804550210211727
10842_7_GCNT4_GCNT4	ebi-a-GCST90018908	Pulmonary fibrosis	GCNT4	-0.0444217534755281	0.146505976905206	0.790363806362413
10847_1_SIGLEC15_SIG15	ebi-a-GCST90018908	Pulmonary fibrosis	SIGLEC15	0.0131443750926902	0.0693974293589082	0.85899639104454
10848_137_BTNL3_BTNL3	ebi-a-GCST90018908	Pulmonary fibrosis	BTNL3	0.0469781358184294	0.385196345807135	0.914080908488677
10851_77_EBI3_IL27B	ebi-a-GCST90018908	Pulmonary fibrosis	EBI3	-0.00243793861388702	0.0192597904075303	0.900952602577472
10852_114_HNRNPDL_HNRDL	ebi-a-GCST90018908	Pulmonary fibrosis	HNRNPDL	-0.0508827564724888	0.0954433120965848	0.647258598656977
10876_300_BRAT1_BRAT1	ebi-a-GCST90018908	Pulmonary fibrosis	BRAT1	NA	NA	NA
10880_38_FAM163B_F163B	ebi-a-GCST90018908	Pulmonary fibrosis	FAM163B	-0.0263858972995412	0.03578804579494	0.53771401911014
10882_12_DSC1_Desmocollin_1	ebi-a-GCST90018908	Pulmonary fibrosis	DSC1	-0.0511331754923611	0.0546181800443812	0.418236301057114
10885_36_C6orf89_CF089	ebi-a-GCST90018908	Pulmonary fibrosis	C6orf89	0.0316122577445343	0.0494926785514417	0.638139703360601
10889_2_MRAP2_MRAP2	ebi-a-GCST90018908	Pulmonary fibrosis	MRAP2	-0.0788139941393303	0.0679144051555344	0.365647541429501
10890_135_LCTL_LCTL	ebi-a-GCST90018908	Pulmonary fibrosis	LCTL	NA	NA	NA
10892_8_OSMR_OSMR	ebi-a-GCST90018908	Pulmonary fibrosis	OSMR	0.0299603861202549	0.0504611022186483	0.584639005281756
10895_28_TMPRSS11B_TM11B	ebi-a-GCST90018908	Pulmonary fibrosis	TMPRSS11B	0.10657705404064	0.107281611541992	0.502097336631923
10900_272_STMN2_STMN2	ebi-a-GCST90018908	Pulmonary fibrosis	STMN2	-0.130935333326408	0.0863130255611814	0.268551228402689
10902_53_ASPRV1_APRV1	ebi-a-GCST90018908	Pulmonary fibrosis	ASPRV1	0.025254043547022	0.0351144083395708	0.492492409376823
10903_50_STX8_STX8	ebi-a-GCST90018908	Pulmonary fibrosis	STX8	-0.103306148410019	0.119675903649581	0.479000789150883
10907_116_NTM_NTRI	ebi-a-GCST90018908	Pulmonary fibrosis	NTM	0.0303452383512129	0.0213423977339199	0.192868226336962
10908_2_GALNT13_GLT13	ebi-a-GCST90018908	Pulmonary fibrosis	GALNT13	-0.0346872443076147	0.0925032059466416	0.771608294205957
10910_6_CEACAM4_CEAM4	ebi-a-GCST90018908	Pulmonary fibrosis	CEACAM4	0.0949292773282187	0.166542542595667	0.670187250417766
10916_44_PLA2R1_PLA2R	ebi-a-GCST90018908	Pulmonary fibrosis	PLA2R1	-0.00859700803192518	0.0159699721864358	0.595759016071546
10917_40_GNGT2_GBGT2	ebi-a-GCST90018908	Pulmonary fibrosis	GNGT2	NA	NA	NA
10924_258_CYB5D2_NEUFC	ebi-a-GCST90018908	Pulmonary fibrosis	CYB5D2	0.01739243743158	0.026839891251011	0.540969082407503
10933_107_CALN1_CABP8	ebi-a-GCST90018908	Pulmonary fibrosis	CALN1	-0.0288391462881068	0.0742971682316469	0.764286755440912
10938_13_CD58_sLFA_3	ebi-a-GCST90018908	Pulmonary fibrosis	CD58	0.00910774539183558	0.0569282011862717	0.88758945898406
10939_16_PLEKHA4_PKHA4	ebi-a-GCST90018908	Pulmonary fibrosis	PLEKHA4	-0.0310344904631267	0.068931527192213	0.683095579463194
10940_25_SRL_SRCA	ebi-a-GCST90018908	Pulmonary fibrosis	SRL	-0.00790428056866788	0.0333832544422375	0.824463625436976
10945_11_STX6_Syntaxin_6	ebi-a-GCST90018908	Pulmonary fibrosis	STX6	0.0569166298400147	0.0950778049558709	0.656598946267292
10948_14_PLD3_PLD3	ebi-a-GCST90018908	Pulmonary fibrosis	PLD3	-0.146715097259428	0.26913137895712	0.640322833685151
10953_14_CLEC2A_CLC2A	ebi-a-GCST90018908	Pulmonary fibrosis	CLEC2A	0.0254523785909756	0.033550752740592	0.482286058140298
10955_4_CLEC10A_CLC10	ebi-a-GCST90018908	Pulmonary fibrosis	CLEC10A	0.0539947134635165	0.0937339600317964	0.622769900881216
10959_125_BET1L_BET1L	ebi-a-GCST90018908	Pulmonary fibrosis	BET1L	-0.00140612121285082	0.0794045826215048	0.988727715899639
10974_20_SPINK7_ISK7	ebi-a-GCST90018908	Pulmonary fibrosis	SPINK7	0.0322877754413309	0.0454798259271978	0.504386529715389
10975_59_MUCL1_MUCL1	ebi-a-GCST90018908	Pulmonary fibrosis	MUCL1	0.0338612883442752	0.150088372428089	0.858737875498068
10977_55_UCMA_UCMA	ebi-a-GCST90018908	Pulmonary fibrosis	UCMA	-0.0303001338785815	0.0242711028308401	0.240320175177489
10981_56_NRG3_NRG3	ebi-a-GCST90018908	Pulmonary fibrosis	NRG3	NA	NA	NA
10990_21_LRRK2_LRRK2	ebi-a-GCST90018908	Pulmonary fibrosis	LRRK2	-0.0684187186374365	0.0905018454409088	0.483728005774385
11067_13_BGLAP_Osteocalcin	ebi-a-GCST90018908	Pulmonary fibrosis	BGLAP	0.0297724189102217	0.0587426193998217	0.662629525438661
11071_1_IL5_IL_5	ebi-a-GCST90018908	Pulmonary fibrosis	IL5	NA	NA	NA
11094_104_CLC_LPPL	ebi-a-GCST90018908	Pulmonary fibrosis	CLC	-0.0380758636603349	0.146720289924185	0.838354534582113
11096_57_N6AMT1_HEMK2	ebi-a-GCST90018908	Pulmonary fibrosis	N6AMT1	-0.0372903062022054	0.0670655697278581	0.676941485853646
11098_1_PDXK_PDXK	ebi-a-GCST90018908	Pulmonary fibrosis	PDXK	-0.0142732833608528	0.0606115523461221	0.825395302268664
11102_22_REG4_REG4	ebi-a-GCST90018908	Pulmonary fibrosis	REG4	-0.0468749290337551	0.0393040418241757	0.271870712945004
11103_24_HSPB1_HSP_27	ebi-a-GCST90018908	Pulmonary fibrosis	HSPB1	-0.0179620724145619	0.0281113803381141	0.543182103239088
11104_13_CHI3L1_YKL_40	ebi-a-GCST90018908	Pulmonary fibrosis	CHI3L1	-0.0115813877144836	0.0385259150520997	0.77244167159164
11109_56_SVEP1_SVEP1	ebi-a-GCST90018908	Pulmonary fibrosis	SVEP1	0.0370596441497714	0.0222442293522218	0.114024412126839
11110_4_TMEM119_TM119	ebi-a-GCST90018908	Pulmonary fibrosis	TMEM119	0.045432859740452	0.0993366279116542	0.726915721031908
11116_16_C11orf87_CK087	ebi-a-GCST90018908	Pulmonary fibrosis	C11orf87	-0.0358417451569187	0.0322292856830318	0.294923197661771
11117_2_SPATA20_SPT20	ebi-a-GCST90018908	Pulmonary fibrosis	SPATA20	0.0235202860086237	0.0444975047857275	0.633708369407554
11118_107_RAB17_RAB17	ebi-a-GCST90018908	Pulmonary fibrosis	RAB17	-0.061772000859307	0.0321407691977422	0.0908460605154316
11120_49_NAT14_NAT14	ebi-a-GCST90018908	Pulmonary fibrosis	NAT14	0.0495073985515397	0.219631713077023	0.858857844333892
11128_29_TMEM132C_T132C	ebi-a-GCST90018908	Pulmonary fibrosis	TMEM132C	0.073702401094158	0.107517605812576	0.563823268070051
11129_66_BMP15_BMP15	ebi-a-GCST90018908	Pulmonary fibrosis	BMP15	-0.0231692124950912	0.0502350097764434	0.66860754279852
11130_158_CACNB4_CACB4	ebi-a-GCST90018908	Pulmonary fibrosis	CACNB4	0.140408587138297	0.202465492577732	0.613988080545254
11134_30_MTRF1L_RF1ML	ebi-a-GCST90018908	Pulmonary fibrosis	MTRF1L	NA	NA	NA
11135_5_MRPL55_RM55	ebi-a-GCST90018908	Pulmonary fibrosis	MRPL55	0.00810687048177009	0.0738860743330572	0.930427597121581
11137_43_CSF2RB_IL3RB	ebi-a-GCST90018908	Pulmonary fibrosis	CSF2RB	NA	NA	NA
11140_56_COL1A1_CO1A1	ebi-a-GCST90018908	Pulmonary fibrosis	COL1A1	-0.0127182802158864	0.0227411804767657	0.584237248999147
11142_11_ANGPTL1_ANGL1	ebi-a-GCST90018908	Pulmonary fibrosis	ANGPTL1	-0.00144255828053835	0.0526697679362553	0.979209225571297
11143_32_OLFM3_NOE3	ebi-a-GCST90018908	Pulmonary fibrosis	OLFM3	0.0349142052461138	0.0811361157808723	0.741299945127543
11145_72_KIAA1549L_K154L	ebi-a-GCST90018908	Pulmonary fibrosis	KIAA1549L	-0.0225036253124939	0.038138382873178	0.586876688420104
11146_4_TBX22_TBX22	ebi-a-GCST90018908	Pulmonary fibrosis	TBX22	0.0789184349067684	0.118768031499189	0.626632666374001
11149_3_TLR1_TLR1	ebi-a-GCST90018908	Pulmonary fibrosis	TLR1	-0.136804588227631	0.0906415286731111	0.228365128630419
11152_46_KLK13_kallikrein_13	ebi-a-GCST90018908	Pulmonary fibrosis	KLK13	-0.0149000577011127	0.0222103401627545	0.516147797111504
11154_3_NFE2L1_NF2L1	ebi-a-GCST90018908	Pulmonary fibrosis	NFE2L1	NA	NA	NA
11155_16_COL6A5_CO6A5	ebi-a-GCST90018908	Pulmonary fibrosis	COL6A5	NA	NA	NA
11160_56_RNF122_RN122	ebi-a-GCST90018908	Pulmonary fibrosis	RNF122	-0.0887632529809145	0.0954425493869087	0.405006526919423
11163_7_FAM162B_F162B	ebi-a-GCST90018908	Pulmonary fibrosis	FAM162B	NA	NA	NA
11164_7_TENM2_TEN2	ebi-a-GCST90018908	Pulmonary fibrosis	TENM2	0.0325541490073322	0.158100138564001	0.870721482903283
11167_6_MTMR1_MTMR1	ebi-a-GCST90018908	Pulmonary fibrosis	MTMR1	-0.0821776364241587	0.037790020121857	0.0953198163295691
11168_3_MEGF10_MEG10	ebi-a-GCST90018908	Pulmonary fibrosis	MEGF10	-0.0254796536903773	0.0567493273128079	0.683893077515833
11173_29_MILR1_MILR1	ebi-a-GCST90018908	Pulmonary fibrosis	MILR1	-0.0058555057495957	0.0912616260934953	0.952877458697297
11174_8_THSD7A_THS7A	ebi-a-GCST90018908	Pulmonary fibrosis	THSD7A	-0.0634270441016753	0.0449367639749261	0.29357927221983
11177_16_KRT5_K2C5	ebi-a-GCST90018908	Pulmonary fibrosis	KRT5	0.00891650922128715	0.046854904949731	0.85381396075103
11178_21_SVEP1_SVEP1	ebi-a-GCST90018908	Pulmonary fibrosis	SVEP1	0.028600664179734	0.0386115316394904	0.482959496455674
11179_7_TSSK1B_TSSK1	ebi-a-GCST90018908	Pulmonary fibrosis	TSSK1B	NA	NA	NA
11180_17_SMARCC1_SMRC1	ebi-a-GCST90018908	Pulmonary fibrosis	SMARCC1	-0.0349102581749008	0.0414482613203684	0.431926891915551
11185_145_GCH1_GCH1	ebi-a-GCST90018908	Pulmonary fibrosis	GCH1	0.0414518652687419	0.165155209799387	0.843450296312813
11187_11_CLEC12A_CL12A	ebi-a-GCST90018908	Pulmonary fibrosis	CLEC12A	0.00779365684095896	0.0201816795566034	0.705172442964273
11192_168_TINAGL1_TINAL	ebi-a-GCST90018908	Pulmonary fibrosis	TINAGL1	-0.0494009651496924	0.0348879431973747	0.187163394939488
11196_31_COL6A3_Collagen_alpha_3_VI_	ebi-a-GCST90018908	Pulmonary fibrosis	COL6A3	NA	NA	NA
11198_37_CREB3L1_CR3L1	ebi-a-GCST90018908	Pulmonary fibrosis	CREB3L1	0.043127762270267	0.0904821485243616	0.71683869388798
11201_19_PUS1_TRUA	ebi-a-GCST90018908	Pulmonary fibrosis	PUS1	NA	NA	NA
11202_70_TBX5_TBX5	ebi-a-GCST90018908	Pulmonary fibrosis	TBX5	0.101627702178593	0.0906574135775135	0.463718772807774
11205_10_ITGB7_Integrin_beta_7	ebi-a-GCST90018908	Pulmonary fibrosis	ITGB7	-0.0324462949782857	0.152448220790544	0.866497167629556
11207_3_MSR1_Macrophage_scavenger_receptor	ebi-a-GCST90018908	Pulmonary fibrosis	MSR1	0.0817780160384732	0.0479589955799425	0.230280641302229
11208_15_NAGPA_NAGPA	ebi-a-GCST90018908	Pulmonary fibrosis	NAGPA	-0.0513534644284892	0.0251255990772063	0.0682043677781043
11211_7_TBCE_TBCE	ebi-a-GCST90018908	Pulmonary fibrosis	TBCE	0.0285070299876992	0.0598405480113005	0.658656302367379
11212_7_TXNDC5_TXND5	ebi-a-GCST90018908	Pulmonary fibrosis	TXNDC5	-0.0120427427670352	0.0471267954346009	0.806841251091126
11214_40_DNAJB9_DNJB9	ebi-a-GCST90018908	Pulmonary fibrosis	DNAJB9	0.0242355422484324	0.0255965267583266	0.366043192630107
11215_6_CDH15_CAD15	ebi-a-GCST90018908	Pulmonary fibrosis	CDH15	-0.0388534227877922	0.038635933943866	0.336203087647747
11218_84_TPMT_TPMT	ebi-a-GCST90018908	Pulmonary fibrosis	TPMT	0.025243285153815	0.035990663037038	0.505704826565887
11219_95_FGFBP3_FGFP3	ebi-a-GCST90018908	Pulmonary fibrosis	FGFBP3	0.00632083539718194	0.0235203753100881	0.794931120460195
11223_1_TMEM154_TM154	ebi-a-GCST90018908	Pulmonary fibrosis	TMEM154	-0.043213494966319	0.0549782146068643	0.457637778125674
11226_16_UBE3A_UBE3A	ebi-a-GCST90018908	Pulmonary fibrosis	UBE3A	-0.0156230893194968	0.357744756483375	0.972215799787864
11228_37_RIC3_RIC3	ebi-a-GCST90018908	Pulmonary fibrosis	RIC3	-0.0701988925598497	0.0950882480126553	0.595148941801939
11237_49_PCOLCE_PCOC1	ebi-a-GCST90018908	Pulmonary fibrosis	PCOLCE	5.02096284500786e-05	0.037921349039971	0.998994766554835
11239_49_TMPRSS6_TMPS6	ebi-a-GCST90018908	Pulmonary fibrosis	TMPRSS6	-0.0486005218434599	0.0296188744720178	0.120333719214325
11241_8_ASL_ARLY	ebi-a-GCST90018908	Pulmonary fibrosis	ASL	0.0424523226564913	0.0444732679025464	0.376660281969131
11242_33_TGM1_TGM1	ebi-a-GCST90018908	Pulmonary fibrosis	TGM1	NA	NA	NA
11243_90_ADGRF1_GPR110	ebi-a-GCST90018908	Pulmonary fibrosis	ADGRF1	0.0652936454938217	0.134501794970812	0.660603292487389
11247_20_NAGS_NAGS	ebi-a-GCST90018908	Pulmonary fibrosis	NAGS	0.0315257758888673	0.125710547037524	0.843574066755595
11248_43_UROS_HEM4	ebi-a-GCST90018908	Pulmonary fibrosis	UROS	0.0245684908370031	0.0379247891208012	0.552407256285028
11252_30_LRCH4_LRCH4	ebi-a-GCST90018908	Pulmonary fibrosis	LRCH4	0.0705256155401969	0.228991085607836	0.809799991672988
11254_13_PAPLN_PPN	ebi-a-GCST90018908	Pulmonary fibrosis	PAPLN	0.000847573704004162	0.125959476487453	0.995053571352102
11257_1_QDPR_DHPR	ebi-a-GCST90018908	Pulmonary fibrosis	QDPR	0.0405265933500888	0.0324930961087031	0.28034973100524
11258_41_MADCAM1_MAdCAM_1	ebi-a-GCST90018908	Pulmonary fibrosis	MADCAM1	-0.0926084001198064	0.113333098613669	0.563850574482075
11260_47_SUN5_SPA4L	ebi-a-GCST90018908	Pulmonary fibrosis	SUN5	0.112776831439498	0.0586073467768048	0.112310983428321
11262_39_TRABD_TRABD	ebi-a-GCST90018908	Pulmonary fibrosis	TRABD	-0.0478129326919648	0.287033657118631	0.878297898595941
11263_57_CASQ1_CASQ1	ebi-a-GCST90018908	Pulmonary fibrosis	CASQ1	-0.0244519315139363	0.0450051814762818	0.610249759188969
11264_33_XDH_XDH	ebi-a-GCST90018908	Pulmonary fibrosis	XDH	0.0307910336932825	0.103227263259006	0.793621994695494
11265_8_ALDH1A1_Retinal_dehydrogenase_1	ebi-a-GCST90018908	Pulmonary fibrosis	ALDH1A1	NA	NA	NA
11266_8_SELPLG_SELPL	ebi-a-GCST90018908	Pulmonary fibrosis	SELPLG	0.0135439027248314	0.0185913339895844	0.474748221234915
11270_17_CHCHD10_CHC10	ebi-a-GCST90018908	Pulmonary fibrosis	CHCHD10	NA	NA	NA
11273_176_GSTT2B_GSTT2	ebi-a-GCST90018908	Pulmonary fibrosis	GSTT2B	0.029539432089295	0.0399166002694264	0.536361653072005
11275_94_LRP1B_LRP1B	ebi-a-GCST90018908	Pulmonary fibrosis	LRP1B	0.0449392356589834	0.0507281847841971	0.538475702648458
11277_23_ATF6_ATF6A	ebi-a-GCST90018908	Pulmonary fibrosis	ATF6	0.00920537697987916	0.0159490278612941	0.571386601279941
11278_4_COL11A2_COL11A2	ebi-a-GCST90018908	Pulmonary fibrosis	COL11A2	0.00897500480058627	0.0404264701995121	0.829263417557864
11280_6_GAD1_DCE1	ebi-a-GCST90018908	Pulmonary fibrosis	GAD1	0.141375066873261	0.197807828255937	0.548952277498601
11281_6_GRB7_GRB7	ebi-a-GCST90018908	Pulmonary fibrosis	GRB7	-0.0322213094716033	0.0444970467689515	0.496242813697095
11283_13_DCAF5_DCAF5	ebi-a-GCST90018908	Pulmonary fibrosis	DCAF5	-0.0298982808988685	0.0642245873580198	0.687327327855897
11287_14_CYB5A_Cytochrome_b5	ebi-a-GCST90018908	Pulmonary fibrosis	CYB5A	-0.156109605086831	0.1024231553344	0.369653209210159
11288_26_NT5C2_5NTC	ebi-a-GCST90018908	Pulmonary fibrosis	NT5C2	0.0386164812687185	0.055356113073491	0.55761537482854
11292_13_SCARA3_SCAR3	ebi-a-GCST90018908	Pulmonary fibrosis	SCARA3	0.0155371838023827	0.0426857951570525	0.730751065621227
11293_14_LRRN1_LRRN1	ebi-a-GCST90018908	Pulmonary fibrosis	LRRN1	0.00873691712223158	0.0389419363436668	0.82992410657756
11300_32_SORT1_SORT	ebi-a-GCST90018908	Pulmonary fibrosis	SORT1	0.212906383785104	0.179859694445301	0.446561727451581
11302_237_TNR_TENR	ebi-a-GCST90018908	Pulmonary fibrosis	TNR	-0.0264883259133224	0.038309957275316	0.511572873787969
11303_7_SAMHD1_SAMH1	ebi-a-GCST90018908	Pulmonary fibrosis	SAMHD1	NA	NA	NA
11307_33_WWP1_WWP1	ebi-a-GCST90018908	Pulmonary fibrosis	WWP1	0.0600432670172402	0.109359476310267	0.638084579313954
11308_8_CREB3L4_CR3L4	ebi-a-GCST90018908	Pulmonary fibrosis	CREB3L4	-0.0249174521239857	0.0299677880296061	0.420716172917333
11311_79_RAG1_RAG_1	ebi-a-GCST90018908	Pulmonary fibrosis	RAG1	0.0280590351973346	0.0473272485166611	0.659305046810064
11312_40_PMS2_PMS2	ebi-a-GCST90018908	Pulmonary fibrosis	PMS2	NA	NA	NA
11313_100_PCBD1_PHS	ebi-a-GCST90018908	Pulmonary fibrosis	PCBD1	-0.0117815282751777	0.038197816490574	0.765630249716585
11315_148_PPM1D_PPM1D	ebi-a-GCST90018908	Pulmonary fibrosis	PPM1D	0.0372174350804118	0.0680659449268452	0.622572244386084
11320_29_CHFR_CHFR	ebi-a-GCST90018908	Pulmonary fibrosis	CHFR	0.0558937772656402	0.0681566133700794	0.498357577062718
11325_8_BTG2_BTG2	ebi-a-GCST90018908	Pulmonary fibrosis	BTG2	-0.0383759736587047	0.0509320102907986	0.493086672931293
11327_56_CLK2_CLK2	ebi-a-GCST90018908	Pulmonary fibrosis	CLK2	-0.0614766048902469	0.0330905438872965	0.100264187193425
11330_15_CSNK2B_CSK2B	ebi-a-GCST90018908	Pulmonary fibrosis	CSNK2B	-0.0574528303401398	0.0774570484889863	0.535521645584114
11333_82_ARHGAP25_RHG25	ebi-a-GCST90018908	Pulmonary fibrosis	ARHGAP25	0.0698698516446154	0.0433484817860276	0.248319117580577
11336_9_FANCF_FANCF	ebi-a-GCST90018908	Pulmonary fibrosis	FANCF	NA	NA	NA
11347_9_TALDO1_Transaldolase	ebi-a-GCST90018908	Pulmonary fibrosis	TALDO1	0.0535269685250766	0.0425772645268094	0.297658800606033
11348_132_P4HA2_P4HA2	ebi-a-GCST90018908	Pulmonary fibrosis	P4HA2	-0.00432639636800671	0.0743870095031552	0.96301544865068
11350_30_STUB1_CHIP	ebi-a-GCST90018908	Pulmonary fibrosis	STUB1	NA	NA	NA
11351_233_NHEJ1_NHEJ1	ebi-a-GCST90018908	Pulmonary fibrosis	NHEJ1	0.0707867015550578	0.0576130872562798	0.344153966857625
11354_21_PLCB1_Phospholipase_C_beta_1	ebi-a-GCST90018908	Pulmonary fibrosis	PLCB1	NA	NA	NA
11358_15_GRB10_GRB10	ebi-a-GCST90018908	Pulmonary fibrosis	GRB10	-0.0636810016483526	0.0683396628370316	0.449795528377598
11360_39_RRM1_RRM1	ebi-a-GCST90018908	Pulmonary fibrosis	RRM1	0.00614592529368832	0.0161623027855253	0.706961914984129
11363_58_AQP4_AQP4	ebi-a-GCST90018908	Pulmonary fibrosis	AQP4	NA	NA	NA
11369_23_ADH5_ADHX	ebi-a-GCST90018908	Pulmonary fibrosis	ADH5	0.00644332432330385	0.0937521798468102	0.947870630748432
11370_20_INPP5E_INP5E	ebi-a-GCST90018908	Pulmonary fibrosis	INPP5E	0.0260417173736848	0.07610005215303	0.754768789761208
11371_1_GPR101_GP101	ebi-a-GCST90018908	Pulmonary fibrosis	GPR101	NA	NA	NA
11372_2_ZNF18_ZNF18	ebi-a-GCST90018908	Pulmonary fibrosis	ZNF18	0.0136621025148088	0.0497898396602229	0.829510663350767
11377_19_ADH7_ADH7	ebi-a-GCST90018908	Pulmonary fibrosis	ADH7	-0.00587546316815237	0.0254845719880197	0.826800811451713
11378_37_SYK_KSYK	ebi-a-GCST90018908	Pulmonary fibrosis	SYK	0.0725603516963128	0.0725199930730373	0.4998229043573
11380_84_RBM24_RBM24	ebi-a-GCST90018908	Pulmonary fibrosis	RBM24	-0.0567724168892049	0.0398384168888762	0.21345395034032
11383_41_KRT7_Keratin_7	ebi-a-GCST90018908	Pulmonary fibrosis	KRT7	0.016488340624111	0.0421222679169374	0.707114484364301
11387_3_ATF6B_ATF6B	ebi-a-GCST90018908	Pulmonary fibrosis	ATF6B	0.0164566081929368	0.025819925683364	0.538207915361214
11388_75_WFDC2_HE4	ebi-a-GCST90018908	Pulmonary fibrosis	WFDC2	-0.0140670659521877	0.142687743020038	0.93045768296013
11390_24_CA8_Carbonic_Anhydrase_VIII	ebi-a-GCST90018908	Pulmonary fibrosis	CA8	0.0653056847376969	0.0617474897316875	0.338623857908003
11391_69_MVK_MVK	ebi-a-GCST90018908	Pulmonary fibrosis	MVK	-0.000856263799490803	0.0300933644292354	0.97866341744608
11396_39_DNAI1_DNAI1	ebi-a-GCST90018908	Pulmonary fibrosis	DNAI1	-0.0550565724619714	0.0808986918746926	0.566368367014325
11401_181_RNF146_RN146	ebi-a-GCST90018908	Pulmonary fibrosis	RNF146	-0.0162744858182263	0.046632663232745	0.750152610977598
11402_17_KMT2C_KMT2C	ebi-a-GCST90018908	Pulmonary fibrosis	KMT2C	NA	NA	NA
11405_150_CARD9_CARD9	ebi-a-GCST90018908	Pulmonary fibrosis	CARD9	0.0416017989743357	0.0860541433776245	0.713323734919181
11406_82_ACAD8_ACAD8	ebi-a-GCST90018908	Pulmonary fibrosis	ACAD8	-0.0215510929357574	0.140411187225012	0.903044670522306
11407_57_PLSCR3_PLS3	ebi-a-GCST90018908	Pulmonary fibrosis	PLSCR3	NA	NA	NA
11416_23_FBXL4_FBXL4	ebi-a-GCST90018908	Pulmonary fibrosis	FBXL4	-0.079787469227246	0.0414203561454711	0.0954426269785183
11421_10_EHD4_EHD4	ebi-a-GCST90018908	Pulmonary fibrosis	EHD4	0.0209025967582069	0.0658445551000712	0.80430852550492
11424_4_FAH_FAAA	ebi-a-GCST90018908	Pulmonary fibrosis	FAH	0.0179196407201149	0.0421095067546276	0.688131787277601
11425_31_RUFY1_RUFY1	ebi-a-GCST90018908	Pulmonary fibrosis	RUFY1	0.0404729935647832	0.061799967733377	0.548279202094829
11429_80_HNRNPC_hnRNP_C1_C2	ebi-a-GCST90018908	Pulmonary fibrosis	HNRNPC	-0.063689477560501	0.065244192285698	0.384253693550539
11430_49_DTX1_DTX1	ebi-a-GCST90018908	Pulmonary fibrosis	DTX1	-0.0461037965908769	0.0400344387610104	0.279157226367319
11431_235_RECQL_RECQ1	ebi-a-GCST90018908	Pulmonary fibrosis	RECQL	0.0259941914191223	0.0401133883379549	0.535125151624886
11432_11_PQBP1_PQBP1	ebi-a-GCST90018908	Pulmonary fibrosis	PQBP1	-0.129639780130443	0.0821742508344346	0.255382519053329
11433_11_TCTN2_TECT2	ebi-a-GCST90018908	Pulmonary fibrosis	TCTN2	-0.169866252636401	0.241860043177843	0.555206737728891
11439_88_RHPN2_RHPN2	ebi-a-GCST90018908	Pulmonary fibrosis	RHPN2	-0.0437338617721857	0.0651419431962125	0.571145876945263
11440_58_SOCS3_SOCS_3	ebi-a-GCST90018908	Pulmonary fibrosis	SOCS3	-0.0450803992050866	0.0392987611304744	0.289023302852388
11441_11_PYGL_PYGL	ebi-a-GCST90018908	Pulmonary fibrosis	PYGL	-0.0125212980116923	0.037843197232284	0.750424016354763
11444_49_POLR3F_RPC6	ebi-a-GCST90018908	Pulmonary fibrosis	POLR3F	NA	NA	NA
11448_34_GALK1_GALK1	ebi-a-GCST90018908	Pulmonary fibrosis	GALK1	0.00417214050020102	0.0307291879395793	0.914090642209017
11454_87_EIF3G_EIF3G	ebi-a-GCST90018908	Pulmonary fibrosis	EIF3G	0.0286294872402992	0.0601995538139075	0.666859904525817
11456_2_MAGEB10_MAGBA	ebi-a-GCST90018908	Pulmonary fibrosis	MAGEB10	-0.0707846009766868	0.0775173387967609	0.428496963496276
11457_53_GALE_GALE	ebi-a-GCST90018908	Pulmonary fibrosis	GALE	-0.010235709370231	0.0690272035722677	0.889292676088251
11459_81_ELL_ELL	ebi-a-GCST90018908	Pulmonary fibrosis	ELL	0.0352743964825066	0.0593704150725094	0.612672600429797
11464_9_RELB_RELB	ebi-a-GCST90018908	Pulmonary fibrosis	RELB	-0.0774516915668304	0.0490033176573514	0.165065894061255
11465_4_GPR135_GP135	ebi-a-GCST90018908	Pulmonary fibrosis	GPR135	-0.0214746991363347	0.0633184866822861	0.766794502107044
11468_15_RBM19_RBM19	ebi-a-GCST90018908	Pulmonary fibrosis	RBM19	-0.0304035716195883	0.0400013914483202	0.481498233711111
11481_25_HAVCR2_TIMD3	ebi-a-GCST90018908	Pulmonary fibrosis	HAVCR2	-0.318086615269944	0.220648074948415	0.386088868131102
11490_42_UBL4A_UBL4A	ebi-a-GCST90018908	Pulmonary fibrosis	UBL4A	NA	NA	NA
11510_31_APOL1_Apo_L1	ebi-a-GCST90018908	Pulmonary fibrosis	APOL1	-0.0219868822584497	0.0226851712467683	0.353264697467322
11513_92_CD38_CD38	ebi-a-GCST90018908	Pulmonary fibrosis	CD38	0.0415384112536183	0.240229733777323	0.890999097276211
11514_196_CD59_CD59	ebi-a-GCST90018908	Pulmonary fibrosis	CD59	-0.0110838910716222	0.0322630557731912	0.745161325901146
11516_7_FABP1_FABPL	ebi-a-GCST90018908	Pulmonary fibrosis	FABP1	-0.512617703521395	0.894337148440309	0.668660595689108
11530_37_HMBS_HEM3	ebi-a-GCST90018908	Pulmonary fibrosis	HMBS	0.114784996058953	0.110023369415751	0.373491139053661
11534_6_LRIT3_LRIT3	ebi-a-GCST90018908	Pulmonary fibrosis	LRIT3	-0.0776821091425808	0.0551473541217496	0.294293744834648
11536_9_MYSM1_MYSM1	ebi-a-GCST90018908	Pulmonary fibrosis	MYSM1	NA	NA	NA
11537_12_TFR2_TFR2	ebi-a-GCST90018908	Pulmonary fibrosis	TFR2	0.00105424173416854	0.0912157692048961	0.991504149147411
11540_37_FOXO3_FOXO3A	ebi-a-GCST90018908	Pulmonary fibrosis	FOXO3	-1.01040373863447	0.528479062847301	0.30679172273306
11542_11_TMEM230_TM230	ebi-a-GCST90018908	Pulmonary fibrosis	TMEM230	NA	NA	NA
11543_84_LIMA1_LIMA1	ebi-a-GCST90018908	Pulmonary fibrosis	LIMA1	0.0643532145336331	0.101325966000503	0.63977698985287
11546_7_CYGB_CYGB	ebi-a-GCST90018908	Pulmonary fibrosis	CYGB	-0.0748677976368364	0.0846864629936623	0.539127027709533
11547_84_MUSK_MUSK	ebi-a-GCST90018908	Pulmonary fibrosis	MUSK	-0.0817441007687024	0.050110711519967	0.163761979657395
11549_6_ISL1_ISL1	ebi-a-GCST90018908	Pulmonary fibrosis	ISL1	-0.0507460246367199	0.112622481197466	0.730493078177234
11551_16_HMG20B_HM20B	ebi-a-GCST90018908	Pulmonary fibrosis	HMG20B	NA	NA	NA
11556_19_ARFGAP1_ARFG1	ebi-a-GCST90018908	Pulmonary fibrosis	ARFGAP1	-0.303424371600366	0.115161136843159	0.0780043139407585
11557_3_SMURF1_SMUF1	ebi-a-GCST90018908	Pulmonary fibrosis	SMURF1	0.0317571818285935	0.0514439713942074	0.647914517432428
11560_76_NFATC4_NFAC4	ebi-a-GCST90018908	Pulmonary fibrosis	NFATC4	-0.0612903508000446	0.180226824355483	0.791313295549524
11563_51_SYTL4_SYTL4	ebi-a-GCST90018908	Pulmonary fibrosis	SYTL4	0.0114244584763169	0.0730092111336729	0.885592315873453
11565_58_ZNF23_ZNF23	ebi-a-GCST90018908	Pulmonary fibrosis	ZNF23	0.09630905112127	0.146512168416969	0.629791982145667
11567_23_ZNF10_ZNF10	ebi-a-GCST90018908	Pulmonary fibrosis	ZNF10	-0.186601819374394	0.200523102829161	0.522883432411749
11568_2_FKBP1B_FKB1B	ebi-a-GCST90018908	Pulmonary fibrosis	FKBP1B	0.0230998798015852	0.0377785413439851	0.584115829741803
11570_94_BCAP29_BAP29	ebi-a-GCST90018908	Pulmonary fibrosis	BCAP29	-0.0346457468194789	0.0818416909399573	0.713234918284626
11571_75_KLRC3_NKG2E	ebi-a-GCST90018908	Pulmonary fibrosis	KLRC3	0.0371781468998289	0.0343039869292229	0.391725903735004
11572_4_DNM2_DYN2	ebi-a-GCST90018908	Pulmonary fibrosis	DNM2	-0.0942085354635625	0.176862094402372	0.688414014567771
11573_3_SRSF6_SRSF6	ebi-a-GCST90018908	Pulmonary fibrosis	SRSF6	NA	NA	NA
11587_5_MGA_MGAP	ebi-a-GCST90018908	Pulmonary fibrosis	MGA	-0.0429131051845772	0.0937912606171399	0.692180483193664
11591_43_PRC1_PRC1	ebi-a-GCST90018908	Pulmonary fibrosis	PRC1	-0.0770920507156413	0.129361624084086	0.657861129555605
11592_1_ELAVL1_ELAV1	ebi-a-GCST90018908	Pulmonary fibrosis	ELAVL1	-0.0419978229619262	0.0671444334600149	0.595511688311027
11593_21_CXCL9_MIG	ebi-a-GCST90018908	Pulmonary fibrosis	CXCL9	0.0757438987793899	0.104403796970144	0.600438827075623
11601_26_DHX8_DHX8	ebi-a-GCST90018908	Pulmonary fibrosis	DHX8	-0.0441541380024451	0.0522052211608307	0.425638855969631
11608_5_MAP1LC3B_MLP3B	ebi-a-GCST90018908	Pulmonary fibrosis	MAP1LC3B	-0.0587072859011811	0.0355979417589723	0.15020605390624
11615_16_DAPP1_DAPP1	ebi-a-GCST90018908	Pulmonary fibrosis	DAPP1	0.00287853262181527	0.0810886678041834	0.977410387179281
11617_1_ITGAL_LFA_1_alpha_L_chain	ebi-a-GCST90018908	Pulmonary fibrosis	ITGAL	-0.110485428455618	0.13160552000385	0.555398652036545
11633_89_AHSA1_AHSA1	ebi-a-GCST90018908	Pulmonary fibrosis	AHSA1	-0.0735108838926073	0.093741544022225	0.515060084537733
11638_42_B3GALT2_B3GT2	ebi-a-GCST90018908	Pulmonary fibrosis	B3GALT2	0.0346204402683179	0.0304404460615572	0.292833477675489
11643_73_DTX3L_DTX3L	ebi-a-GCST90018908	Pulmonary fibrosis	DTX3L	-0.0407515516189985	0.143639239546064	0.824010608896143
11645_9_P4HA1_P4HA1	ebi-a-GCST90018908	Pulmonary fibrosis	P4HA1	NA	NA	NA
11646_4_CHST9_Carbohydrate_sulfotransferase_9	ebi-a-GCST90018908	Pulmonary fibrosis	CHST9	0.00968056075662329	0.0229706881972376	0.68155780842165
11647_6_FZD10_Frizzled_10	ebi-a-GCST90018908	Pulmonary fibrosis	FZD10	-0.0335091997447055	0.0450612180372168	0.498402800769816
11649_3_SMAP1_SMAP1	ebi-a-GCST90018908	Pulmonary fibrosis	SMAP1	-0.0057229524667336	0.0245823056633543	0.821756434127863
11654_77_NRSN1_NRSN1	ebi-a-GCST90018908	Pulmonary fibrosis	NRSN1	NA	NA	NA
11656_110_EVL_EVL	ebi-a-GCST90018908	Pulmonary fibrosis	EVL	0.0336305330541487	0.0523069780117707	0.548579493872601
11657_86_SOCS7_SOCS7	ebi-a-GCST90018908	Pulmonary fibrosis	SOCS7	0.00470087459583763	0.193416407746515	0.984530367940254
11659_31_CLINT1_EPN4	ebi-a-GCST90018908	Pulmonary fibrosis	CLINT1	-0.030754794257074	0.0796954280849419	0.73674956770943
11666_72_RGS8_RGS8	ebi-a-GCST90018908	Pulmonary fibrosis	RGS8	-0.0445338439842975	0.047978094714151	0.384187168303587
11667_29_TNS2_TENC1	ebi-a-GCST90018908	Pulmonary fibrosis	TNS2	NA	NA	NA
11672_17_KIF16B_KI16B	ebi-a-GCST90018908	Pulmonary fibrosis	KIF16B	0.0318137101907545	0.0601442097764908	0.649673867358458
11678_105_GJD2_CXD2	ebi-a-GCST90018908	Pulmonary fibrosis	GJD2	-0.172410082917807	0.105957853522427	0.245232407567064
11681_8_AGFG1_NUPL	ebi-a-GCST90018908	Pulmonary fibrosis	AGFG1	-0.103473318164713	0.0714574203096463	0.243432714357133
11682_7_TXNIP_TXNIP	ebi-a-GCST90018908	Pulmonary fibrosis	TXNIP	-0.0451120929760946	0.0550079520176498	0.458214720013957
11683_19_GGA3_GGA3	ebi-a-GCST90018908	Pulmonary fibrosis	GGA3	-0.171625826368959	0.332837015576546	0.696914667033893
11690_47_ANAPC7_APC7	ebi-a-GCST90018908	Pulmonary fibrosis	ANAPC7	NA	NA	NA
11692_21_SHC4_SHC4	ebi-a-GCST90018908	Pulmonary fibrosis	SHC4	0.0448706695963331	0.181012583165265	0.845308405579821
11696_7_CRABP2_RABP2	ebi-a-GCST90018908	Pulmonary fibrosis	CRABP2	-0.0183087892746803	0.0297740290064169	0.582101702613482
11708_2_LCN1_LCN1	ebi-a-GCST90018908	Pulmonary fibrosis	LCN1	0.0569871403536915	0.113699878512874	0.665951875761634
11709_29_CPT1B_CPT1B	ebi-a-GCST90018908	Pulmonary fibrosis	CPT1B	-0.0312376255993979	0.0325629522131337	0.351680974681558
11825_27_PPARGC1A_PRGC1	ebi-a-GCST90018908	Pulmonary fibrosis	PPARGC1A	-0.061055666447913	0.220698637107865	0.828178245435903
11838_130_PIEZO1_FA38A	ebi-a-GCST90018908	Pulmonary fibrosis	PIEZO1	0.0562286914133267	0.188036173220944	0.815018797303641
11872_9_PCDHGB1_PCDGD	ebi-a-GCST90018908	Pulmonary fibrosis	PCDHGB1	0.00608149090095479	0.123835870073845	0.963186531290279
11910_27_DLX4_DLX4	ebi-a-GCST90018908	Pulmonary fibrosis	DLX4	0.0529420030135577	0.0505620837554916	0.404954602270879
11926_23_AAGAB_P34	ebi-a-GCST90018908	Pulmonary fibrosis	AAGAB	0.0117325739932826	0.0229377148747219	0.622818486306431
11934_9_INTS3_INT3	ebi-a-GCST90018908	Pulmonary fibrosis	INTS3	-0.0381166654861745	0.200068112849656	0.880148510894077
11952_1_IGDCC3_IGDC3	ebi-a-GCST90018908	Pulmonary fibrosis	IGDCC3	0.0266960192537583	0.100288748549268	0.815022400177865
11955_1_ARHGAP1_RHG01	ebi-a-GCST90018908	Pulmonary fibrosis	ARHGAP1	-0.0294516554669921	0.075971953965948	0.735632234495118
11967_23_CRABP1_RABP1	ebi-a-GCST90018908	Pulmonary fibrosis	CRABP1	-0.0153919735886184	0.0395600930217049	0.708782943110291
11969_5_S100A2_S100A2	ebi-a-GCST90018908	Pulmonary fibrosis	S100A2	-0.0160553897469789	0.106266973715433	0.893770976316059
11988_24_PTPRH_PTPRH	ebi-a-GCST90018908	Pulmonary fibrosis	PTPRH	0.04245814727223	0.15661662761143	0.831465662354576
11989_35_EMC1_EMC1	ebi-a-GCST90018908	Pulmonary fibrosis	EMC1	0.0520261560548836	0.0618177679252392	0.447382347659458
12001_7_TJP1_ZO1	ebi-a-GCST90018908	Pulmonary fibrosis	TJP1	0.0538055389509629	0.156820283363041	0.789586023393471
12008_3_CD7_CD7	ebi-a-GCST90018908	Pulmonary fibrosis	CD7	0.02542496327353	0.0425208959975546	0.592009041460399
12014_19_PTS_PTPS	ebi-a-GCST90018908	Pulmonary fibrosis	PTS	0.0117466904249355	0.162286515928986	0.948884808496468
12020_39_BPGM_PMGE	ebi-a-GCST90018908	Pulmonary fibrosis	BPGM	NA	NA	NA
12022_12_SMAD4_SMAD4	ebi-a-GCST90018908	Pulmonary fibrosis	SMAD4	0.0517192231883959	0.199316504557902	0.819530554717637
12030_82_DES_Desmin	ebi-a-GCST90018908	Pulmonary fibrosis	DES	-0.0467984982213649	0.0432489455824763	0.315081404363264
12033_3_BUB1_BUB1	ebi-a-GCST90018908	Pulmonary fibrosis	BUB1	0.0556617408840006	0.102106089715514	0.640326675863339
12041_33_HSPA1L_HS71L	ebi-a-GCST90018908	Pulmonary fibrosis	HSPA1L	-0.062294498676275	0.0392513694188273	0.156519385819161
12046_51_TARDBP_TADBP	ebi-a-GCST90018908	Pulmonary fibrosis	TARDBP	-0.0152840231350465	0.119877605174521	0.910210231912653
12329_21_RPS6KA1_KS6A1	ebi-a-GCST90018908	Pulmonary fibrosis	RPS6KA1	0.0132241031767741	0.0296315754608102	0.66404956310731
12332_7_EEF2K_EF2K	ebi-a-GCST90018908	Pulmonary fibrosis	EEF2K	-0.0486909346225608	0.0488437661623364	0.392298070159036
12333_87_RPIA_RPIA	ebi-a-GCST90018908	Pulmonary fibrosis	RPIA	0.0499481550997839	0.0344502249307801	0.242968966873877
12334_25_SHMT1_cSHMT	ebi-a-GCST90018908	Pulmonary fibrosis	SHMT1	0.00223002925093726	0.0272002548022791	0.936009794435406
12338_27_EGFLAM_EGFLA	ebi-a-GCST90018908	Pulmonary fibrosis	EGFLAM	-0.00434576796051006	0.0203147563419975	0.834199808148976
12341_8_DUSP6_DUS6	ebi-a-GCST90018908	Pulmonary fibrosis	DUSP6	-0.0118922368286253	0.0483271440344022	0.846393975670142
12345_4_ANAPC10_APC10	ebi-a-GCST90018908	Pulmonary fibrosis	ANAPC10	NA	NA	NA
12347_29_CCM2_CCM2	ebi-a-GCST90018908	Pulmonary fibrosis	CCM2	0.164549042442689	0.107947297772958	0.266906664452208
12350_86_ETS2_ETS2	ebi-a-GCST90018908	Pulmonary fibrosis	ETS2	-0.0031674289152448	0.0510291084198629	0.952911128871859
12355_223_MRRF_RRFM	ebi-a-GCST90018908	Pulmonary fibrosis	MRRF	NA	NA	NA
12357_41_SNAP29_SNP29	ebi-a-GCST90018908	Pulmonary fibrosis	SNAP29	0.0747942367377984	0.0522222514974508	0.388035741106728
12363_70_TRIB2_TRIB2	ebi-a-GCST90018908	Pulmonary fibrosis	TRIB2	0.253188055891496	0.28257230215395	0.534881022369654
12366_16_CRYGD_CRGD	ebi-a-GCST90018908	Pulmonary fibrosis	CRYGD	-0.0551243374156296	0.151926881362938	0.778416376466691
12370_30_APOF_Apo_F	ebi-a-GCST90018908	Pulmonary fibrosis	APOF	0.0165932197686258	0.0316092267211746	0.613851540603284
12376_85_CDKN2D_p19_INK4d	ebi-a-GCST90018908	Pulmonary fibrosis	CDKN2D	-0.0490031922536873	0.0422726673235081	0.298715249670003
12378_71_TAPBP_TPSN	ebi-a-GCST90018908	Pulmonary fibrosis	TAPBP	0.0211576179772103	0.030870217668991	0.518696720650338
12381_26_CBR1_CBR1	ebi-a-GCST90018908	Pulmonary fibrosis	CBR1	NA	NA	NA
12384_92_COPS7B_CSN7B	ebi-a-GCST90018908	Pulmonary fibrosis	COPS7B	0.0101046738699089	0.013780457940476	0.472841780478224
12385_4_CAPN3_CAN3	ebi-a-GCST90018908	Pulmonary fibrosis	CAPN3	NA	NA	NA
12386_11_RNPEP_AMPB	ebi-a-GCST90018908	Pulmonary fibrosis	RNPEP	-0.0701560984584066	0.0494385056371306	0.228884956590132
12391_27_PDZD7_PDZD7	ebi-a-GCST90018908	Pulmonary fibrosis	PDZD7	0.0477659565890775	0.068538736534551	0.612518019421751
12392_30_ARL1_ARL1	ebi-a-GCST90018908	Pulmonary fibrosis	ARL1	0.00693277971450485	0.0364978336906652	0.858598001840292
12396_19_HIBCH_HIBCH	ebi-a-GCST90018908	Pulmonary fibrosis	HIBCH	-0.01023580680075	0.058617027471416	0.877454443759981
12399_194_CCDC50_CCD50	ebi-a-GCST90018908	Pulmonary fibrosis	CCDC50	0.0502778341303355	0.107200037954747	0.671042215655047
12400_25_UBE2T_UBE2T	ebi-a-GCST90018908	Pulmonary fibrosis	UBE2T	0.0513171614225422	0.124831265233331	0.751697975099032
12401_3_STAMBPL1_STALP	ebi-a-GCST90018908	Pulmonary fibrosis	STAMBPL1	0.0495073125581708	0.0692931879324853	0.526517483038807
12403_30_RAB39B_RB39B	ebi-a-GCST90018908	Pulmonary fibrosis	RAB39B	0.0422339138035271	0.181766848446798	0.854658949807597
12408_333_RAB22A_RB22A	ebi-a-GCST90018908	Pulmonary fibrosis	RAB22A	0.0918065085096147	0.0595681648832017	0.366414542812206
12411_60_MAX_MAX	ebi-a-GCST90018908	Pulmonary fibrosis	MAX	0.0502084969615802	0.0585073031938734	0.548502224419968
12415_122_EDF1_EDF1	ebi-a-GCST90018908	Pulmonary fibrosis	EDF1	-0.0467218147845932	0.0675087785145812	0.560435314180603
12417_46_TPRKB_TPRKB	ebi-a-GCST90018908	Pulmonary fibrosis	TPRKB	-0.0793423369980776	0.0535054046160539	0.188625692574696
12420_10_GPD1L_GPD1L	ebi-a-GCST90018908	Pulmonary fibrosis	GPD1L	-0.0240458693114186	0.0255668910413314	0.365504637618287
12423_38_A1CF_A1CF	ebi-a-GCST90018908	Pulmonary fibrosis	A1CF	0.0275838551466066	0.0639859009387663	0.740883093689939
12425_104_ARF6_ARF6	ebi-a-GCST90018908	Pulmonary fibrosis	ARF6	-0.7311117508103	0.368507479674531	0.185700930867204
12427_8_CDC25B_MPIP2	ebi-a-GCST90018908	Pulmonary fibrosis	CDC25B	-0.086190423217552	0.0907248433599677	0.442372970050195
12431_13_PELO_PELO	ebi-a-GCST90018908	Pulmonary fibrosis	PELO	-0.104819500463487	0.110880205285665	0.51788296191825
12432_23_CACYBP_CYBP	ebi-a-GCST90018908	Pulmonary fibrosis	CACYBP	0.0127791770886042	0.0463687254879402	0.800749174263971
12433_8_ARL11_ARL11	ebi-a-GCST90018908	Pulmonary fibrosis	ARL11	-0.033919117117434	0.0505253607112863	0.526997354340692
12436_84_GSTO1_GST_omega_1	ebi-a-GCST90018908	Pulmonary fibrosis	GSTO1	-0.00780097880364992	0.0220692638753243	0.728649680070759
12437_18_ULK3_ULK3	ebi-a-GCST90018908	Pulmonary fibrosis	ULK3	-0.118670395239584	0.0782662917844536	0.226721939521271
12439_67_IRF9_ISGF3	ebi-a-GCST90018908	Pulmonary fibrosis	IRF9	NA	NA	NA
12442_4_RHOD_RHOD	ebi-a-GCST90018908	Pulmonary fibrosis	RHOD	-0.0315243302890931	0.0763965656200244	0.750855165511045
12445_50_ANKRD27_ANR27	ebi-a-GCST90018908	Pulmonary fibrosis	ANKRD27	0.073566950971577	0.055072147989325	0.273902802477392
12449_16_PPIH_PPIH	ebi-a-GCST90018908	Pulmonary fibrosis	PPIH	0.406883463123002	0.289306020330713	0.254289216062466
12450_42_PMVK_PMVK	ebi-a-GCST90018908	Pulmonary fibrosis	PMVK	0.0371528594524193	0.0374739992675914	0.354501167144181
12451_62_BACH1_BACH1	ebi-a-GCST90018908	Pulmonary fibrosis	BACH1	-0.0459803115405582	0.0435374364235299	0.339252100710005
12455_48_MYNN_MYNN	ebi-a-GCST90018908	Pulmonary fibrosis	MYNN	NA	NA	NA
12456_5_PFKFB3_F263	ebi-a-GCST90018908	Pulmonary fibrosis	PFKFB3	-0.0415953847935157	0.0425754418407298	0.40063059107941
12457_10_ADI1_MTND	ebi-a-GCST90018908	Pulmonary fibrosis	ADI1	NA	NA	NA
12459_13_PLEKHA1_PKHA1	ebi-a-GCST90018908	Pulmonary fibrosis	PLEKHA1	0.0706503709697075	0.0574058394662362	0.434389306984154
12460_18_PSMA7_PSA7	ebi-a-GCST90018908	Pulmonary fibrosis	PSMA7	0.00905683203373593	0.0483122642743301	0.860421637766859
12461_8_SIRT5_SIRT5	ebi-a-GCST90018908	Pulmonary fibrosis	SIRT5	-0.0681619979061404	0.0605537117077847	0.462413630504795
12462_20_SETMAR_SETMR	ebi-a-GCST90018908	Pulmonary fibrosis	SETMAR	NA	NA	NA
12463_7_KLHL13_KLH13	ebi-a-GCST90018908	Pulmonary fibrosis	KLHL13	-0.0724770586209929	0.0678573552813622	0.363798366696176
12469_19_MAPRE1_MARE1	ebi-a-GCST90018908	Pulmonary fibrosis	MAPRE1	0.208730400689216	0.124395940018218	0.235358627526705
12471_47_STAU1_STAU1	ebi-a-GCST90018908	Pulmonary fibrosis	STAU1	0.035581372827031	0.0496905964612649	0.505995608683413
12473_48_KCTD5_KCTD5	ebi-a-GCST90018908	Pulmonary fibrosis	KCTD5	-0.0857932258978032	0.0589835261873467	0.24178669259809
12475_48_CLIC5_CLIC5	ebi-a-GCST90018908	Pulmonary fibrosis	CLIC5	0.0160346599251936	0.0245939459809856	0.53522985360089
12478_15_RPL30_RL30	ebi-a-GCST90018908	Pulmonary fibrosis	RPL30	0.0275982024384887	0.158086349550804	0.889969839536093
12479_50_PRKAR1B_KAP1	ebi-a-GCST90018908	Pulmonary fibrosis	PRKAR1B	NA	NA	NA
12480_9_OTUD5_OTUD5	ebi-a-GCST90018908	Pulmonary fibrosis	OTUD5	-0.0521972004535571	0.0410660354040966	0.272596472704678
12482_5_BPTF_BPTF	ebi-a-GCST90018908	Pulmonary fibrosis	BPTF	0.00366866596232926	0.142811646472146	0.981838240990754
12484_67_PITPNB_PIPNB	ebi-a-GCST90018908	Pulmonary fibrosis	PITPNB	-0.0714581779695216	0.0355304157721238	0.0842186377246186
12486_8_GLRX2_GLRX2	ebi-a-GCST90018908	Pulmonary fibrosis	GLRX2	0.0514750604285741	0.0360530603732972	0.212720260981177
12488_9_MCTS1_MCTS1	ebi-a-GCST90018908	Pulmonary fibrosis	MCTS1	0.134173138578004	0.131364010799152	0.493265426020773
12490_92_LAMTOR3_LTOR3	ebi-a-GCST90018908	Pulmonary fibrosis	LAMTOR3	-0.0356945246652943	0.0596730075186876	0.656816195231862
12493_42_OTUB2_OTUB2	ebi-a-GCST90018908	Pulmonary fibrosis	OTUB2	-0.250517729215779	0.273803945571105	0.456801622197551
12494_99_GABARAPL2_GBRL2	ebi-a-GCST90018908	Pulmonary fibrosis	GABARAPL2	-0.011017877491952	0.0403652749603925	0.7940397723083
12497_29_NUDT16L1_SDOS	ebi-a-GCST90018908	Pulmonary fibrosis	NUDT16L1	NA	NA	NA
12498_12_TAX1BP3_TX1B3	ebi-a-GCST90018908	Pulmonary fibrosis	TAX1BP3	-0.189140670189338	0.203310836530361	0.404875368641291
12499_108_SH3GL2_SH3G2	ebi-a-GCST90018908	Pulmonary fibrosis	SH3GL2	0.0435007824008532	0.285165613338418	0.903629341964913
12500_88_UBA2_SAE2	ebi-a-GCST90018908	Pulmonary fibrosis	UBA2	0.0263421769451965	0.0363722695109351	0.501377038651597
12501_10_TBCA_TBCA	ebi-a-GCST90018908	Pulmonary fibrosis	TBCA	-0.00131400389704201	0.0271937946507528	0.962645766206476
12503_5_GPR68_SPR1	ebi-a-GCST90018908	Pulmonary fibrosis	GPR68	NA	NA	NA
12504_26_LMOD1_LMOD1	ebi-a-GCST90018908	Pulmonary fibrosis	LMOD1	0.0815574310280724	0.0956067499435963	0.483492059990843
12507_16_ITPKC_IP3KC	ebi-a-GCST90018908	Pulmonary fibrosis	ITPKC	NA	NA	NA
12509_115_COMMD1_COMD1	ebi-a-GCST90018908	Pulmonary fibrosis	COMMD1	-0.241726086942798	0.470182043808864	0.69768637898677
12510_3_STAP1_STAP1	ebi-a-GCST90018908	Pulmonary fibrosis	STAP1	0.00591764846893333	0.0399412848753925	0.891615576379476
12511_83_SLC41A2_S41A2	ebi-a-GCST90018908	Pulmonary fibrosis	SLC41A2	-0.104786744384601	0.0433134137639703	0.13668337114449
12513_8_GLTP_GLTP	ebi-a-GCST90018908	Pulmonary fibrosis	GLTP	NA	NA	NA
12514_16_METTL1_METTL1	ebi-a-GCST90018908	Pulmonary fibrosis	METTL1	-0.108229566106504	0.0545246621618909	0.118128701312888
12515_45_UCK2_UCK2	ebi-a-GCST90018908	Pulmonary fibrosis	UCK2	NA	NA	NA
12516_13_TEAD4_TEAD4	ebi-a-GCST90018908	Pulmonary fibrosis	TEAD4	0.069088816508158	0.0848539217448321	0.564969034485784
12517_52_PDCD5_TFAR19	ebi-a-GCST90018908	Pulmonary fibrosis	PDCD5	0.0346858063565097	0.0423514944179193	0.472791624714571
12521_3_CDKN2C_CDN2C	ebi-a-GCST90018908	Pulmonary fibrosis	CDKN2C	0.00507863316160174	0.0414354860370529	0.90836114224516
12522_6_RAD23B_RD23B	ebi-a-GCST90018908	Pulmonary fibrosis	RAD23B	0.0612851092994892	0.219699199228567	0.826817237099187
12524_18_SAT2_SAT2	ebi-a-GCST90018908	Pulmonary fibrosis	SAT2	0.0132152653773493	0.0466198933869262	0.790884278375919
12527_50_THRA_THA	ebi-a-GCST90018908	Pulmonary fibrosis	THRA	-0.0837934039073445	0.0959346047491	0.474525366170411
12528_40_WRNIP1_WRIP1	ebi-a-GCST90018908	Pulmonary fibrosis	WRNIP1	0.0581447171778627	0.0821002531306019	0.607702904760398
12529_32_FKBP6_FKBP6	ebi-a-GCST90018908	Pulmonary fibrosis	FKBP6	-0.0284003184287995	0.0253449214063495	0.291487580654017
12530_14_CKS1B_CKS_1	ebi-a-GCST90018908	Pulmonary fibrosis	CKS1B	0.025710702491295	0.0342986662577566	0.590492458546066
12533_135_CYTH2_CYH2	ebi-a-GCST90018908	Pulmonary fibrosis	CYTH2	0.0680871390679877	0.0969320361366251	0.61016636964958
12537_88_PURA_PURA	ebi-a-GCST90018908	Pulmonary fibrosis	PURA	-0.0147524231451308	0.167629255627968	0.937890324981685
12538_19_RGS7_RGS7	ebi-a-GCST90018908	Pulmonary fibrosis	RGS7	NA	NA	NA
12540_25_RHOG_RHOG	ebi-a-GCST90018908	Pulmonary fibrosis	RHOG	-0.2461187652709	0.33599012801978	0.597517312519143
12546_1_SMTN_SMTN	ebi-a-GCST90018908	Pulmonary fibrosis	SMTN	0.020080933789057	0.0823089724583815	0.822986866740185
12549_33_HPGDS_PTGD2	ebi-a-GCST90018908	Pulmonary fibrosis	HPGDS	0.00911291954446521	0.022311972450977	0.689135173202227
12551_3_ITCH_ITCH	ebi-a-GCST90018908	Pulmonary fibrosis	ITCH	0.024401302075955	0.0421591875963355	0.603324663995101
12556_7_UBE2C_UBE2C	ebi-a-GCST90018908	Pulmonary fibrosis	UBE2C	-0.0350327996874261	0.0562951725647983	0.64561961696374
12558_3_UBASH3B_UBS3B	ebi-a-GCST90018908	Pulmonary fibrosis	UBASH3B	0.00116160049142439	0.040250891552988	0.978789524283712
12560_9_NT5C_NT5C	ebi-a-GCST90018908	Pulmonary fibrosis	NT5C	0.0109287645127849	0.033164239572401	0.77306335054684
12562_1_PKN1_PKN1	ebi-a-GCST90018908	Pulmonary fibrosis	PKN1	-0.0935392380010398	0.0575129225001702	0.20233901215242
12563_2_TNFAIP8_TFIP8	ebi-a-GCST90018908	Pulmonary fibrosis	TNFAIP8	0.0210297537165271	0.0573249964234592	0.776159648495192
12571_14_ARL3_ARL3	ebi-a-GCST90018908	Pulmonary fibrosis	ARL3	0.00426421185760508	0.0431739076802586	0.937325443893513
12572_236_EFS_EFS	ebi-a-GCST90018908	Pulmonary fibrosis	EFS	-0.0475452186227097	0.093714171524209	0.633493265890809
12573_80_TRIM3_TRIM3	ebi-a-GCST90018908	Pulmonary fibrosis	TRIM3	0.117618326024877	0.0576592564876359	0.134061336034862
12575_30_MTHFD1_C1TC	ebi-a-GCST90018908	Pulmonary fibrosis	MTHFD1	0.0187047241493079	0.0565556342429568	0.750526596925079
12576_21_MAGEA3_MAGE_3	ebi-a-GCST90018908	Pulmonary fibrosis	MAGEA3	-0.0077985175000875	0.0297072294920773	0.803399244912854
12577_100_FEN1_FLAP_endonuclease_1	ebi-a-GCST90018908	Pulmonary fibrosis	FEN1	NA	NA	NA
12580_7_PSMB5_PSB5	ebi-a-GCST90018908	Pulmonary fibrosis	PSMB5	0.239362310884087	0.190284659746243	0.427594119078057
12581_39_IMPA2_IMPA2	ebi-a-GCST90018908	Pulmonary fibrosis	IMPA2	NA	NA	NA
12583_77_ARAF_ARAF	ebi-a-GCST90018908	Pulmonary fibrosis	ARAF	NA	NA	NA
12585_39_ERCC1_ERCC1	ebi-a-GCST90018908	Pulmonary fibrosis	ERCC1	-0.00699587596882636	0.0562939307644287	0.912462295502051
12587_65_ARL2_ARL2	ebi-a-GCST90018908	Pulmonary fibrosis	ARL2	0.0204731268631541	0.0338237995534952	0.558473379447981
12591_27_OPHN1_Oligophrenin_1	ebi-a-GCST90018908	Pulmonary fibrosis	OPHN1	NA	NA	NA
12593_33_PDRG1_PDRG1	ebi-a-GCST90018908	Pulmonary fibrosis	PDRG1	-0.0387383067215502	0.111012352714449	0.760436735927295
12594_5_GCA_GRAN	ebi-a-GCST90018908	Pulmonary fibrosis	GCA	-0.0247012597764467	0.0417302747668201	0.613900637133788
12603_87_PABPC4_PABP4	ebi-a-GCST90018908	Pulmonary fibrosis	PABPC4	0.00670299618370919	0.0859647967582832	0.944947858458338
12604_16_SCMH1_SCMH1	ebi-a-GCST90018908	Pulmonary fibrosis	SCMH1	0.00237048989137943	0.0514921727451324	0.966174678806135
12605_1_EXOSC3_Exosome_component_3	ebi-a-GCST90018908	Pulmonary fibrosis	EXOSC3	0.0198751910691798	0.0353186898309003	0.612925474838335
12612_37_PSMB1_PSB1	ebi-a-GCST90018908	Pulmonary fibrosis	PSMB1	-0.09906077081039	0.0678109998866312	0.281521007207466
12616_45_NRBP1_NRBP	ebi-a-GCST90018908	Pulmonary fibrosis	NRBP1	-0.0378055410722207	0.0834918429238676	0.6741622249696
12618_50_AKR1C1_Aldo_keto_reductase_1C1	ebi-a-GCST90018908	Pulmonary fibrosis	AKR1C1	0.122863615581483	1.51929655575973	0.948629143489844
12621_55_PPP2R1A_PP2AAA	ebi-a-GCST90018908	Pulmonary fibrosis	PPP2R1A	-0.222559964680043	0.360397596670736	0.599822177684762
12623_84_JARID2_JARD2	ebi-a-GCST90018908	Pulmonary fibrosis	JARID2	0.0141007164854404	0.117714992867688	0.915600076807783
12630_8_ARFIP2_ARFP2	ebi-a-GCST90018908	Pulmonary fibrosis	ARFIP2	-0.0111773711465925	0.0351946897485524	0.758042829305187
12632_14_NAT1_ARY1	ebi-a-GCST90018908	Pulmonary fibrosis	NAT1	-0.0334684009228509	0.052239392105789	0.58734544759036
12633_3_PTPN9_PTN9	ebi-a-GCST90018908	Pulmonary fibrosis	PTPN9	0.0381786838808533	0.329461056083397	0.926554666445426
12634_79_BCAR3_BCAR3	ebi-a-GCST90018908	Pulmonary fibrosis	BCAR3	0.107227846340925	0.0821499767851269	0.282887227457669
12635_9_TRDMT1_TRDMT	ebi-a-GCST90018908	Pulmonary fibrosis	TRDMT1	0.0211993284962129	0.0349725190510337	0.587192822518954
12636_113_SMYD2_SMYD2	ebi-a-GCST90018908	Pulmonary fibrosis	SMYD2	NA	NA	NA
12637_7_CRAT_CACP	ebi-a-GCST90018908	Pulmonary fibrosis	CRAT	0.0754825793704877	0.091011109224957	0.559204963000445
12641_3_INPP5B_I5P2	ebi-a-GCST90018908	Pulmonary fibrosis	INPP5B	0.00610021256944559	0.0287375270160366	0.845498410065129
12650_43_GNAI3_GNAI3	ebi-a-GCST90018908	Pulmonary fibrosis	GNAI3	0.030315692137359	0.036388313975129	0.492425135473004
12651_21_PDK2_PDK2	ebi-a-GCST90018908	Pulmonary fibrosis	PDK2	0.0725464494616633	0.0968759205219831	0.590799423147128
12653_13_CSNK1G2_CSNK1G2	ebi-a-GCST90018908	Pulmonary fibrosis	CSNK1G2	-0.0225194414123995	0.107221303163639	0.868207799966146
12655_30_NAPB_SNAB	ebi-a-GCST90018908	Pulmonary fibrosis	NAPB	-0.0220448572733245	0.144987587461405	0.893102919152857
12656_1_KLC1_KLC1	ebi-a-GCST90018908	Pulmonary fibrosis	KLC1	-0.13619262794713	0.102779821355195	0.411562004360259
12658_72_PANK3_PANK3	ebi-a-GCST90018908	Pulmonary fibrosis	PANK3	-0.0741921939791102	0.0738397671405178	0.420817035698965
12659_13_OLA1_GTPB9	ebi-a-GCST90018908	Pulmonary fibrosis	OLA1	NA	NA	NA
12662_82_ECH1_ECH1	ebi-a-GCST90018908	Pulmonary fibrosis	ECH1	0.000837347784439805	0.0698928628954975	0.992373375021612
12663_1_TST_THTR	ebi-a-GCST90018908	Pulmonary fibrosis	TST	0.000742097909161594	0.018222450147868	0.967826747072953
12667_2_GDA_GUAD	ebi-a-GCST90018908	Pulmonary fibrosis	GDA	-0.0463210187745577	0.0305463327595033	0.180200756383554
12668_7_VPS4B_VPS4B	ebi-a-GCST90018908	Pulmonary fibrosis	VPS4B	0.0354266380155586	0.0826118206859442	0.742097454600283
12669_30_HECW1_HECW1	ebi-a-GCST90018908	Pulmonary fibrosis	HECW1	NA	NA	NA
12671_35_SULT1B1_ST1B1	ebi-a-GCST90018908	Pulmonary fibrosis	SULT1B1	0.0209106243884893	0.0314771643012171	0.525172078002136
12676_1_PACSIN1_PACN1	ebi-a-GCST90018908	Pulmonary fibrosis	PACSIN1	0.0586348870627283	0.0312049812026861	0.102312601249663
12677_164_FLII_FLII	ebi-a-GCST90018908	Pulmonary fibrosis	FLII	0.0548658608963427	0.0519222205847519	0.482455858632333
12681_63_USP21_UBP21	ebi-a-GCST90018908	Pulmonary fibrosis	USP21	-0.00389614042970551	0.0654896972428157	0.9563011752992
12684_5_SCIN_ADSV	ebi-a-GCST90018908	Pulmonary fibrosis	SCIN	-0.0521038510953701	0.0461015994454503	0.461138565832159
12685_57_HOMER2_HOME2	ebi-a-GCST90018908	Pulmonary fibrosis	HOMER2	-0.0132632656409247	0.0217739898916365	0.556020891156633
12687_2_DECR1_DECR	ebi-a-GCST90018908	Pulmonary fibrosis	DECR1	0.0672069390056052	0.0626676474754659	0.47775833628207
12688_115_RPS6KA6_KS6A6	ebi-a-GCST90018908	Pulmonary fibrosis	RPS6KA6	-0.470335111147283	0.371977427994656	0.333477619192324
12689_56_ARPC1B_ARC1B	ebi-a-GCST90018908	Pulmonary fibrosis	ARPC1B	NA	NA	NA
12692_56_DOT1L_DOT1L	ebi-a-GCST90018908	Pulmonary fibrosis	DOT1L	0.00322806846758285	0.0936218068110319	0.978058120514117
12693_2_SH3BGRL_SH3L1	ebi-a-GCST90018908	Pulmonary fibrosis	SH3BGRL	0.0609864960616939	0.0923632749807089	0.628484868847011
12698_72_KPNA4_IMA4	ebi-a-GCST90018908	Pulmonary fibrosis	KPNA4	NA	NA	NA
12700_9_ACLY_ACLY	ebi-a-GCST90018908	Pulmonary fibrosis	ACLY	NA	NA	NA
12701_1_EIF1B_EIF1B	ebi-a-GCST90018908	Pulmonary fibrosis	EIF1B	NA	NA	NA
12702_13_PELI2_PELI2	ebi-a-GCST90018908	Pulmonary fibrosis	PELI2	-0.00995792545067858	0.0534675181514551	0.882777353145751
12704_26_SH2D3C_SH2D3	ebi-a-GCST90018908	Pulmonary fibrosis	SH2D3C	0.055355192805468	0.0636423744023211	0.476121072985804
12705_9_HERC1_HERC1	ebi-a-GCST90018908	Pulmonary fibrosis	HERC1	NA	NA	NA
12706_2_CDC42BPA_MRCKA	ebi-a-GCST90018908	Pulmonary fibrosis	CDC42BPA	0.0228498750588004	0.0274212709901829	0.465819119125239
12708_91_L3MBTL2_LMBL2	ebi-a-GCST90018908	Pulmonary fibrosis	L3MBTL2	0.00889171660606002	0.243226714168137	0.976737247211168
12712_9_HMG20A_HM20A	ebi-a-GCST90018908	Pulmonary fibrosis	HMG20A	NA	NA	NA
12713_365_RGS19_RGS19	ebi-a-GCST90018908	Pulmonary fibrosis	RGS19	-0.030545733470601	0.0419380192886874	0.493830777508545
12714_38_AP1G2_AP1G2	ebi-a-GCST90018908	Pulmonary fibrosis	AP1G2	-0.0396952883358089	0.0423249611579393	0.447316655881102
12715_30_DCP1B_DCP1B	ebi-a-GCST90018908	Pulmonary fibrosis	DCP1B	0.105587245326355	0.135831289483678	0.518307890289871
12716_3_ZNF175_ZN175	ebi-a-GCST90018908	Pulmonary fibrosis	ZNF175	-0.0444568336206841	0.0786541681077912	0.62887332969667
12717_65_TOX3_TOX3	ebi-a-GCST90018908	Pulmonary fibrosis	TOX3	NA	NA	NA
12720_71_UBQLN4_UBQL4	ebi-a-GCST90018908	Pulmonary fibrosis	UBQLN4	-0.0970467113311919	0.132379393136466	0.539782094959474
12721_4_TAX1BP1_TAXB1	ebi-a-GCST90018908	Pulmonary fibrosis	TAX1BP1	NA	NA	NA
12724_81_CIRBP_CIRBP	ebi-a-GCST90018908	Pulmonary fibrosis	CIRBP	-0.018999989824779	0.0721509811457386	0.816939536711514
12727_7_PTGFRN_FPRP	ebi-a-GCST90018908	Pulmonary fibrosis	PTGFRN	-0.0325159159330311	0.0420878643704735	0.456054976231324
12730_3_NDC80_KNTC2	ebi-a-GCST90018908	Pulmonary fibrosis	NDC80	-0.0297116288666579	0.0837590860236886	0.746265042687018
12731_12_PLEKHA7_PKHA7	ebi-a-GCST90018908	Pulmonary fibrosis	PLEKHA7	-0.0627137189714564	0.0525201997397941	0.285998788424605
12732_13_MPP7_MPP7	ebi-a-GCST90018908	Pulmonary fibrosis	MPP7	NA	NA	NA
12738_43_NISCH_NISCH	ebi-a-GCST90018908	Pulmonary fibrosis	NISCH	NA	NA	NA
12740_55_FEV_FEV	ebi-a-GCST90018908	Pulmonary fibrosis	FEV	-0.0748455139354385	0.162786090474383	0.690817280783094
12743_18_BAG5_BAG5	ebi-a-GCST90018908	Pulmonary fibrosis	BAG5	NA	NA	NA
12747_89_RBM3_RBM3	ebi-a-GCST90018908	Pulmonary fibrosis	RBM3	0.00305842723133675	0.0496510557619995	0.954756809445557
12748_6_BRDT_BRDT	ebi-a-GCST90018908	Pulmonary fibrosis	BRDT	NA	NA	NA
12750_9_ITGB2_LFA_1_beta_2	ebi-a-GCST90018908	Pulmonary fibrosis	ITGB2	NA	NA	NA
12754_14_CSDC2_CSDC2	ebi-a-GCST90018908	Pulmonary fibrosis	CSDC2	0.00305955663254074	0.0539232337691114	0.957474179574711
12756_3_BACH2_BACH2	ebi-a-GCST90018908	Pulmonary fibrosis	BACH2	0.0545259215663235	0.0803783577920506	0.567505647445635
12758_47_GRID2_GRID2	ebi-a-GCST90018908	Pulmonary fibrosis	GRID2	-0.00438683420634413	0.0165306935469792	0.793084595127408
12759_47_ILF3_DRBP76	ebi-a-GCST90018908	Pulmonary fibrosis	ILF3	0.0669138937967178	0.093062835708198	0.603146321646944
12760_34_ZNF774_ZN774	ebi-a-GCST90018908	Pulmonary fibrosis	ZNF774	-0.0985636894945408	0.126700232587387	0.579107168140594
12761_12_APBB2_APBB2	ebi-a-GCST90018908	Pulmonary fibrosis	APBB2	-0.0409326273198701	0.0591629400407366	0.614689868588759
12763_69_ZNF334_ZN334	ebi-a-GCST90018908	Pulmonary fibrosis	ZNF334	0.0187657467538699	0.0535612581233845	0.759527506788086
12764_3_ELMO1_ELMO1	ebi-a-GCST90018908	Pulmonary fibrosis	ELMO1	0.0615720686909927	0.154794900642518	0.729243118995836
12768_3_PPP1R3B_PPR3B	ebi-a-GCST90018908	Pulmonary fibrosis	PPP1R3B	0.0330346561651675	0.0709143184506743	0.722467327667102
12775_6_HMGB3_HMGB3	ebi-a-GCST90018908	Pulmonary fibrosis	HMGB3	NA	NA	NA
12781_2_TARBP2_TRBP2	ebi-a-GCST90018908	Pulmonary fibrosis	TARBP2	-0.0143232223669697	0.256322498126676	0.964462840888034
12783_29_HNRNPM_HNRPM	ebi-a-GCST90018908	Pulmonary fibrosis	HNRNPM	0.0239567778463723	0.0510547237602606	0.720692016501684
12784_10_APBB3_APBB3	ebi-a-GCST90018908	Pulmonary fibrosis	APBB3	NA	NA	NA
12786_61_GPCPD1_GDE5	ebi-a-GCST90018908	Pulmonary fibrosis	GPCPD1	-0.00488047847373607	0.153548544590308	0.977530570828325
12790_10_CCDC51_CCD51	ebi-a-GCST90018908	Pulmonary fibrosis	CCDC51	0.0194506559769127	0.0805297261363568	0.849124423747783
12793_4_PIWIL1_PIWL1	ebi-a-GCST90018908	Pulmonary fibrosis	PIWIL1	0.073583911307722	0.112885183463212	0.63224206634901
12794_6_NLRP4_NALP4	ebi-a-GCST90018908	Pulmonary fibrosis	NLRP4	0.0129331448054556	0.153241574947729	0.946398161731338
12795_2_ZNF566_ZN566	ebi-a-GCST90018908	Pulmonary fibrosis	ZNF566	0.0668944950915847	0.196519089578332	0.791128703875762
12798_46_SLC4A8_S4A8	ebi-a-GCST90018908	Pulmonary fibrosis	SLC4A8	-0.0286102618718586	0.0605986550516338	0.719185982947518
12800_5_TPPP2_TPPP2	ebi-a-GCST90018908	Pulmonary fibrosis	TPPP2	-0.0560088576802643	0.0562287315283967	0.375583060269986
12807_89_ARHGAP30_RHG30	ebi-a-GCST90018908	Pulmonary fibrosis	ARHGAP30	0.129898673471202	0.189859964710329	0.618008760867827
12811_55_ZNF415_ZN415	ebi-a-GCST90018908	Pulmonary fibrosis	ZNF415	0.0398849378410428	0.0697020582833761	0.669121452023533
12812_25_ACYP2_ACYP2	ebi-a-GCST90018908	Pulmonary fibrosis	ACYP2	0.161963334516117	0.101062490600628	0.355149928325563
12813_18_EHBP1_EHBP1	ebi-a-GCST90018908	Pulmonary fibrosis	EHBP1	0.0128694612835034	0.0649956214105607	0.875555728160437
12817_1_GEM_GEM	ebi-a-GCST90018908	Pulmonary fibrosis	GEM	-0.0582931116839265	0.0365327615686872	0.134582135615762
12818_159_SLC14A2_UT2	ebi-a-GCST90018908	Pulmonary fibrosis	SLC14A2	0.00340485066646067	0.039232546230281	0.938747989420886
12820_1_GRAP_GRAP	ebi-a-GCST90018908	Pulmonary fibrosis	GRAP	0.0180603351756783	0.049359219201755	0.729413514612419
12826_5_SLC5A5_SC5A5	ebi-a-GCST90018908	Pulmonary fibrosis	SLC5A5	0.0464826883922319	0.064273401380152	0.521841400269444
12827_37_RGS3_RGS3	ebi-a-GCST90018908	Pulmonary fibrosis	RGS3	-0.105242405213589	0.05330366360502	0.142834462660307
12831_21_TESC_TESC	ebi-a-GCST90018908	Pulmonary fibrosis	TESC	0.0270671088813855	0.0247386380615037	0.315868677188412
12842_43_STX10_STX10	ebi-a-GCST90018908	Pulmonary fibrosis	STX10	NA	NA	NA
12845_18_SNX17_SNX17	ebi-a-GCST90018908	Pulmonary fibrosis	SNX17	0.0555845755864159	0.0561277969725133	0.426392973652814
12848_9_ARHGEF2_ARHG2	ebi-a-GCST90018908	Pulmonary fibrosis	ARHGEF2	NA	NA	NA
12851_5_POLM_DPOLM	ebi-a-GCST90018908	Pulmonary fibrosis	POLM	0.0560544751513679	0.106380649665007	0.691268837429409
12855_16_CASS4_CT032	ebi-a-GCST90018908	Pulmonary fibrosis	CASS4	0.0464744107462698	0.0895101035882148	0.639488055657829
12859_33_ECI2_PECI	ebi-a-GCST90018908	Pulmonary fibrosis	ECI2	0.0633908909765016	0.0287467722096896	0.069606833456633
12860_7_ARPP21_cAMP_regulated_phosphoprotein_21	ebi-a-GCST90018908	Pulmonary fibrosis	ARPP21	NA	NA	NA
12862_14_NEDD9_CASL	ebi-a-GCST90018908	Pulmonary fibrosis	NEDD9	NA	NA	NA
12864_9_NIPAL4_NIPA4	ebi-a-GCST90018908	Pulmonary fibrosis	NIPAL4	-0.104157235388803	0.0799943390165898	0.262812926244155
12867_40_DYNLT3_DYLT3	ebi-a-GCST90018908	Pulmonary fibrosis	DYNLT3	0.0591796942621136	0.172061137241865	0.789106257385639
12869_68_DDX6_DDX6	ebi-a-GCST90018908	Pulmonary fibrosis	DDX6	-0.128169600220433	0.0790001603511031	0.203172830622377
12873_11_SPN_LEUK	ebi-a-GCST90018908	Pulmonary fibrosis	SPN	0.0187057591125579	0.0589988836475024	0.804540420802517
12881_17_RDH16_RDH16	ebi-a-GCST90018908	Pulmonary fibrosis	RDH16	-0.0366886998446296	0.0635423454937925	0.666647809786884
12891_1_MICALL2_MILK2	ebi-a-GCST90018908	Pulmonary fibrosis	MICALL2	-0.0761086510821967	0.051342583701485	0.234858827259302
12892_10_SYTL1_SYTL1	ebi-a-GCST90018908	Pulmonary fibrosis	SYTL1	0.0536845818739613	0.0869000269539182	0.647703374106157
12894_3_PAXIP1_PAXI1	ebi-a-GCST90018908	Pulmonary fibrosis	PAXIP1	-0.0247378829708259	0.0399568399178145	0.59896551354125
12895_28_DGKB_DGKB	ebi-a-GCST90018908	Pulmonary fibrosis	DGKB	-0.0453483914401691	0.0485806642481195	0.403423822430905
12904_180_CUBN_cubilin	ebi-a-GCST90018908	Pulmonary fibrosis	CUBN	NA	NA	NA
12923_51_KRT17_Keratin_17	ebi-a-GCST90018908	Pulmonary fibrosis	KRT17	0.0523044679720289	0.105657726787641	0.707365492353293
12925_105_AXIN2_AXIN2	ebi-a-GCST90018908	Pulmonary fibrosis	AXIN2	-0.0259841611220325	0.046725719427014	0.607781425627147
12931_16_NR3C2_MCR	ebi-a-GCST90018908	Pulmonary fibrosis	NR3C2	0.0808212018917561	0.164749420469866	0.709653271244956
12933_17_ENOX1_ENOX1	ebi-a-GCST90018908	Pulmonary fibrosis	ENOX1	-0.0314024772318141	0.0357225383257904	0.404994867675374
12934_1_HERC5_HERC5	ebi-a-GCST90018908	Pulmonary fibrosis	HERC5	-0.0255344163729772	0.0364375766452274	0.506064473044684
12936_38_RLBP1_RLBP1	ebi-a-GCST90018908	Pulmonary fibrosis	RLBP1	NA	NA	NA
12939_1_POLR1C_RPAC1	ebi-a-GCST90018908	Pulmonary fibrosis	POLR1C	-0.0532927605726858	0.0431751444440772	0.256903654574257
12940_35_ALDH3B1_AL3B1	ebi-a-GCST90018908	Pulmonary fibrosis	ALDH3B1	0.0446551877131474	0.0800520650375809	0.633069879078151
12945_33_RAB18_RAB18	ebi-a-GCST90018908	Pulmonary fibrosis	RAB18	0.047570791050688	0.0710632500325229	0.572162058184092
12954_71_PPARA_PPARa	ebi-a-GCST90018908	Pulmonary fibrosis	PPARA	NA	NA	NA
12957_62_UQCRB_UCR6	ebi-a-GCST90018908	Pulmonary fibrosis	UQCRB	NA	NA	NA
12960_9_GCK_HXK4	ebi-a-GCST90018908	Pulmonary fibrosis	GCK	-0.0867832886406086	0.0794327729600987	0.335985713426147
12968_2_CSRP2_CSRP2	ebi-a-GCST90018908	Pulmonary fibrosis	CSRP2	0.0540879500396823	0.0793521539190499	0.565821648425152
12970_35_STAU2_STAU2	ebi-a-GCST90018908	Pulmonary fibrosis	STAU2	-0.0404796583684684	0.0816954734846715	0.646237701547625
12975_11_KRT20_Keratin_20	ebi-a-GCST90018908	Pulmonary fibrosis	KRT20	-0.00955940936657225	0.0459807834302875	0.842184226843055
12976_49_SORBS3_Vinexin_b	ebi-a-GCST90018908	Pulmonary fibrosis	SORBS3	NA	NA	NA
12986_12_LIN7C_LIN7C	ebi-a-GCST90018908	Pulmonary fibrosis	LIN7C	-0.0583516423155753	0.0398185936961947	0.193152910090408
12991_49_CUL9_CUL9	ebi-a-GCST90018908	Pulmonary fibrosis	CUL9	-0.0323606666229056	0.0435378265516696	0.498598270707766
12993_21_NPLOC4_NPL4	ebi-a-GCST90018908	Pulmonary fibrosis	NPLOC4	-0.111821593935005	0.0667447361734162	0.342582031919454
13007_66_LCN10_LCN10	ebi-a-GCST90018908	Pulmonary fibrosis	LCN10	-0.0556178940425254	0.0322311921412679	0.128069742867098
13011_20_RPS10_RS10	ebi-a-GCST90018908	Pulmonary fibrosis	RPS10	-0.0559029779328445	0.0396960492579911	0.201879499268004
13022_20_TP53I11_P5I11	ebi-a-GCST90018908	Pulmonary fibrosis	TP53I11	-0.0274820325284481	0.0216209827924456	0.22778649171546
13025_4_FRS2_FRS2	ebi-a-GCST90018908	Pulmonary fibrosis	FRS2	0.0421891381095707	0.0885076470303027	0.716823983036949
13027_20_CBX7_CBX7	ebi-a-GCST90018908	Pulmonary fibrosis	CBX7	-0.038448527105523	0.20805752491764	0.883666625265769
13032_1_BECN1_BECN1	ebi-a-GCST90018908	Pulmonary fibrosis	BECN1	-0.0239171138474023	0.0604470289358646	0.712544080381266
13039_1_PPP1R8_PP1R8	ebi-a-GCST90018908	Pulmonary fibrosis	PPP1R8	-0.0669133685127879	0.0757166228500919	0.426757621535504
13041_47_TRAF4_TRAF4	ebi-a-GCST90018908	Pulmonary fibrosis	TRAF4	-1.31378738918818	0.671023622142375	0.300621170637792
13042_7_KCNA10_KCA10	ebi-a-GCST90018908	Pulmonary fibrosis	KCNA10	-0.0604040883594136	0.0527891785416124	0.290134067995341
13044_5_TSG101_TS101	ebi-a-GCST90018908	Pulmonary fibrosis	TSG101	0.00737071003478197	0.0692066977477878	0.924903768150228
13053_6_SLC6A14_S6A14	ebi-a-GCST90018908	Pulmonary fibrosis	SLC6A14	-0.104858877827058	0.0385514551515358	0.112760252467648
13055_53_PSD_PSD1	ebi-a-GCST90018908	Pulmonary fibrosis	PSD	-0.0469821406096467	0.0580871548891696	0.449492009603877
13056_18_SLC6A16_S6A16	ebi-a-GCST90018908	Pulmonary fibrosis	SLC6A16	NA	NA	NA
13059_33_RFK_RIFK	ebi-a-GCST90018908	Pulmonary fibrosis	RFK	-0.0404624350722035	0.0642709928029576	0.563151154793161
13066_42_EDC4_EDC4	ebi-a-GCST90018908	Pulmonary fibrosis	EDC4	-0.00259523774221425	0.0413023762784199	0.95102508793253
13067_5_PRKG1_KGP1B	ebi-a-GCST90018908	Pulmonary fibrosis	PRKG1	0.112891978670343	0.13826803020348	0.564103596476858
13068_139_CCS_CCS	ebi-a-GCST90018908	Pulmonary fibrosis	CCS	-0.0414274988162059	0.0652118658690289	0.570391184688618
13073_14_ANP32A_AN32A	ebi-a-GCST90018908	Pulmonary fibrosis	ANP32A	0.523258327743568	0.517915936674559	0.496733455623434
13076_4_FXR1_FXR1	ebi-a-GCST90018908	Pulmonary fibrosis	FXR1	0.00719521618675362	0.0841937240867954	0.937279467921499
13078_3_CETN2_CETN2	ebi-a-GCST90018908	Pulmonary fibrosis	CETN2	NA	NA	NA
13082_9_UNC45A_UN45A	ebi-a-GCST90018908	Pulmonary fibrosis	UNC45A	-0.175232332852849	0.176165940106695	0.424694955388952
13085_18_GLP1R_GLP1R	ebi-a-GCST90018908	Pulmonary fibrosis	GLP1R	NA	NA	NA
13088_397_BTC_BTC	ebi-a-GCST90018908	Pulmonary fibrosis	BTC	NA	NA	NA
13090_17_S100A6_S100A6	ebi-a-GCST90018908	Pulmonary fibrosis	S100A6	-0.000832847713647514	0.0601435231676343	0.98929062351596
13093_6_SECTM1_SECTM1	ebi-a-GCST90018908	Pulmonary fibrosis	SECTM1	0.0208281891026318	0.0308597362926874	0.521380974244119
13094_75_RSPO3_RSPO3	ebi-a-GCST90018908	Pulmonary fibrosis	RSPO3	0.0156602912738823	0.047107312931205	0.761432043844223
13095_51_REG1A_PSP	ebi-a-GCST90018908	Pulmonary fibrosis	REG1A	0.01418854720191	0.0400585784029206	0.731349459403848
13097_11_BCL2L2_Apoptosis_regulator_Bcl_W	ebi-a-GCST90018908	Pulmonary fibrosis	BCL2L2	0.066970786819687	0.0627507074021323	0.364118038716472
13101_60_SOST_SOST	ebi-a-GCST90018908	Pulmonary fibrosis	SOST	0.01419045454693	0.0646037235256645	0.836894840075255
13102_1_FAM3D_FAM3D	ebi-a-GCST90018908	Pulmonary fibrosis	FAM3D	0.060973337724767	0.0222687956639709	0.0152479076414575
13105_7_SNAP25_SNP25	ebi-a-GCST90018908	Pulmonary fibrosis	SNAP25	-0.0191841630652155	0.0212892111749315	0.393842586709056
13107_9_LYPD3_LYPD3	ebi-a-GCST90018908	Pulmonary fibrosis	LYPD3	0.00975105391848103	0.0388902248459535	0.808340279307809
13109_82_NEGR1_NEGR1	ebi-a-GCST90018908	Pulmonary fibrosis	NEGR1	-0.0110309908976007	0.0446781912360638	0.813217323965332
13111_79_BCL6_BCL6	ebi-a-GCST90018908	Pulmonary fibrosis	BCL6	-0.0842365436874712	0.104160063941018	0.477860432925023
13112_179_FSTL1_FSTL1	ebi-a-GCST90018908	Pulmonary fibrosis	FSTL1	-0.00232925330163497	0.039620936312542	0.955940382728552
13113_7_SPP1_Osteopontin	ebi-a-GCST90018908	Pulmonary fibrosis	SPP1	0.0249179053443021	0.0445940795541354	0.600416492279954
13114_50_LUM_Lumican	ebi-a-GCST90018908	Pulmonary fibrosis	LUM	0.00636347335611155	0.0419680676585298	0.883235446260837
13116_25_CD177_CD177	ebi-a-GCST90018908	Pulmonary fibrosis	CD177	-0.0359122050620921	0.0406599742945141	0.397846726189885
13118_5_SMOC1_SMOC1	ebi-a-GCST90018908	Pulmonary fibrosis	SMOC1	0.0610688706287834	0.0720218339239331	0.485774726264536
13119_26_SERPINA10_protein_Z_inhibitor	ebi-a-GCST90018908	Pulmonary fibrosis	SERPINA10	0.0121260134207076	0.0226910967940555	0.602828492862521
13122_19_FLRT2_FLRT2	ebi-a-GCST90018908	Pulmonary fibrosis	FLRT2	0.050859527046432	0.0290182379966763	0.123111644728283
13123_3_FLRT3_FLRT3	ebi-a-GCST90018908	Pulmonary fibrosis	FLRT3	0.00737999222559666	0.0205641592368293	0.723862533409246
13124_20_ISLR2_ISLR2	ebi-a-GCST90018908	Pulmonary fibrosis	ISLR2	0.0210575027385347	0.0252239674264261	0.414192578086632
13125_45_VTN_Vitronectin	ebi-a-GCST90018908	Pulmonary fibrosis	VTN	-0.00778715590701675	0.0262059689845241	0.769752423328054
13126_52_DSC2_DSC2	ebi-a-GCST90018908	Pulmonary fibrosis	DSC2	-0.0326724056498957	0.034766254434705	0.400542170399682
13131_5_HK1_HXK1	ebi-a-GCST90018908	Pulmonary fibrosis	HK1	-0.0523879227417004	0.0457841157703849	0.316344249765055
13132_14_SEMA5A_SEM5A	ebi-a-GCST90018908	Pulmonary fibrosis	SEMA5A	-0.00345938326373202	0.0225104558630424	0.880645965794343
13133_73_LTBP4_LTBP4	ebi-a-GCST90018908	Pulmonary fibrosis	LTBP4	-0.0112345562095812	0.0487388980307159	0.826833820449475
13228_75_MDM2_MDM2	ebi-a-GCST90018908	Pulmonary fibrosis	MDM2	NA	NA	NA
13229_20_MDM4_MDM4	ebi-a-GCST90018908	Pulmonary fibrosis	MDM4	0.139427400766231	0.218186671590247	0.588225454289961
13231_90_IGHG4_IgG4__Kappa	ebi-a-GCST90018908	Pulmonary fibrosis	IGHG4	-0.163043126991448	0.370864273647651	0.736314002893296
13236_25_WNT3A_WNT3A	ebi-a-GCST90018908	Pulmonary fibrosis	WNT3A	-0.0142935882222518	0.0355230847003901	0.693946270906906
13242_134_SHANK3_SHAN3	ebi-a-GCST90018908	Pulmonary fibrosis	SHANK3	0.052942161384195	0.0215950552473837	0.036661137774332
13268_45_WNT5A_WNT5A	ebi-a-GCST90018908	Pulmonary fibrosis	WNT5A	-0.0397837742827414	0.0328099934803036	0.241883940765221
13374_4_DEFB113_DB113	ebi-a-GCST90018908	Pulmonary fibrosis	DEFB113	0.067169030812195	0.0501626110679213	0.312459806345203
13377_3_CYB561D1_C56D1	ebi-a-GCST90018908	Pulmonary fibrosis	CYB561D1	0.115534170775251	0.080561422676075	0.287970531008104
13378_80_C5orf63_YD286	ebi-a-GCST90018908	Pulmonary fibrosis	C5orf63	-0.0577999982434553	0.0749305893459239	0.521152021531812
13381_49_B4GALT1_B4GT1	ebi-a-GCST90018908	Pulmonary fibrosis	B4GALT1	0.0167668922608031	0.0320737107111387	0.613764189043352
13386_248_RNF34_RNF34	ebi-a-GCST90018908	Pulmonary fibrosis	RNF34	-0.00215850625643383	0.0889505246794338	0.982843611388432
13387_55_EHF_EHF	ebi-a-GCST90018908	Pulmonary fibrosis	EHF	NA	NA	NA
13388_57_PCSK1_NEC1	ebi-a-GCST90018908	Pulmonary fibrosis	PCSK1	0.0296391780574095	0.0211720374775367	0.191788350755447
13392_13_ATP1B1_AT1B1	ebi-a-GCST90018908	Pulmonary fibrosis	ATP1B1	0.0489261497420212	0.030108780802612	0.155292424645712
13397_88_DEFB4A_HBD_2	ebi-a-GCST90018908	Pulmonary fibrosis	DEFB4A	0.0170949778936874	0.0397522856859508	0.682184596033123
13399_33_RELL1_RELL1	ebi-a-GCST90018908	Pulmonary fibrosis	RELL1	-0.0329136495694896	0.0847661068910228	0.735237133001503
13405_61_SPINK2_ISK2	ebi-a-GCST90018908	Pulmonary fibrosis	SPINK2	-0.0205435039548095	0.0436493370973181	0.662408953130443
13416_8_TMEM132D_T132D	ebi-a-GCST90018908	Pulmonary fibrosis	TMEM132D	-0.0309361931676662	0.027179198811031	0.284415848220123
13422_66_ENOX2_ENOX2	ebi-a-GCST90018908	Pulmonary fibrosis	ENOX2	0.129567454070699	0.0883951555209427	0.280348845121368
13427_66_MAN1C1_MA1C1	ebi-a-GCST90018908	Pulmonary fibrosis	MAN1C1	-0.00894115257486533	0.0242950184287825	0.718778128884465
13429_3_WFDC10A_WF10A	ebi-a-GCST90018908	Pulmonary fibrosis	WFDC10A	0.000635973383483193	0.0867242800281263	0.994814658061172
13430_50_SLC14A1_UT1	ebi-a-GCST90018908	Pulmonary fibrosis	SLC14A1	NA	NA	NA
13434_172_PARVA_PARVA	ebi-a-GCST90018908	Pulmonary fibrosis	PARVA	NA	NA	NA
13435_31_IL20RB_IL_20_Rb	ebi-a-GCST90018908	Pulmonary fibrosis	IL20RB	0.02890960071519	0.0779625060405705	0.735412608588167
13436_54_MAZ_MAZ	ebi-a-GCST90018908	Pulmonary fibrosis	MAZ	-0.125039049973887	0.288758599470304	0.739847661662198
13438_115_CHRD_CHRD	ebi-a-GCST90018908	Pulmonary fibrosis	CHRD	NA	NA	NA
13439_6_IQCF3_IQCF3	ebi-a-GCST90018908	Pulmonary fibrosis	IQCF3	0.0343029574174878	0.0600577689824934	0.625513657205926
13441_30_DIXDC1_DIXC1	ebi-a-GCST90018908	Pulmonary fibrosis	DIXDC1	0.0190357762040133	0.0934291094753784	0.85159018206373
13447_42_SPRN_SPRN	ebi-a-GCST90018908	Pulmonary fibrosis	SPRN	0.0514283710033142	0.0350825296060327	0.202570927790374
13450_49_USP8_UBP8	ebi-a-GCST90018908	Pulmonary fibrosis	USP8	-0.0689772064135369	0.0662549300336383	0.356621226623319
13451_2_FNDC4_FNDC4	ebi-a-GCST90018908	Pulmonary fibrosis	FNDC4	-0.0167647924087667	0.139257738383674	0.923726451393613
13452_113_SMIM13_SIM13	ebi-a-GCST90018908	Pulmonary fibrosis	SMIM13	0.16580704177331	0.200221945027322	0.55968103169849
13453_2_MRPL33_RM33	ebi-a-GCST90018908	Pulmonary fibrosis	MRPL33	0.0232230066237656	0.0373959850287526	0.551876381186562
13460_4_CHAD_CHAD	ebi-a-GCST90018908	Pulmonary fibrosis	CHAD	-0.0382599346597357	0.0548240603990088	0.499745996367876
13463_1_PXDN_PXDN	ebi-a-GCST90018908	Pulmonary fibrosis	PXDN	0.000670851529098307	0.0471741874409145	0.989944931531563
13465_5_RCAN1_CCP1	ebi-a-GCST90018908	Pulmonary fibrosis	RCAN1	0.121906480243249	0.0632093272304531	0.111688307689087
13468_5_NEURL4_NEUL4	ebi-a-GCST90018908	Pulmonary fibrosis	NEURL4	-0.298372144868738	0.762668472043456	0.76259449671651
13470_43_PTH1R_PTH1R	ebi-a-GCST90018908	Pulmonary fibrosis	PTH1R	-0.0165636404078764	0.0981191120795593	0.876684943995255
13473_55_ITPKA_IP3KA	ebi-a-GCST90018908	Pulmonary fibrosis	ITPKA	NA	NA	NA
13477_65_LTB4R_LT4R1	ebi-a-GCST90018908	Pulmonary fibrosis	LTB4R	0.0739270054633988	0.0590366789482663	0.299224245063404
13479_8_FAM171A2_F1712	ebi-a-GCST90018908	Pulmonary fibrosis	FAM171A2	-0.149923305677697	0.207730188013032	0.522631442619225
13481_24_TCEA2_TCEA2	ebi-a-GCST90018908	Pulmonary fibrosis	TCEA2	NA	NA	NA
13482_14_CNOT1_CNOT1	ebi-a-GCST90018908	Pulmonary fibrosis	CNOT1	-0.151270226188243	0.328337771450961	0.725152823739471
13484_69_COL1A1_CO1A1	ebi-a-GCST90018908	Pulmonary fibrosis	COL1A1	NA	NA	NA
13485_20_TMEM87B_TM87B	ebi-a-GCST90018908	Pulmonary fibrosis	TMEM87B	NA	NA	NA
13488_3_ARFIP1_ARFP1	ebi-a-GCST90018908	Pulmonary fibrosis	ARFIP1	0.0263380635453035	0.0389128606048817	0.547019602638598
13491_40_PDE6D_PDE6D	ebi-a-GCST90018908	Pulmonary fibrosis	PDE6D	0.0264446354735331	0.0948915710410712	0.826975201983482
13493_5_GRID1_GRID1	ebi-a-GCST90018908	Pulmonary fibrosis	GRID1	-0.0561670485632167	0.123929818648307	0.694816123384375
13495_48_HCAR2_HCAR2	ebi-a-GCST90018908	Pulmonary fibrosis	HCAR2	NA	NA	NA
13497_34_EIF3J_EIF3J	ebi-a-GCST90018908	Pulmonary fibrosis	EIF3J	-0.0393113252862503	0.0897431738010906	0.737161528737305
13498_1_MIOX_MIOX	ebi-a-GCST90018908	Pulmonary fibrosis	MIOX	-0.0048430292923661	0.0343561174948434	0.896830364453202
13499_30_F8_Coagulation_Factor_VIII	ebi-a-GCST90018908	Pulmonary fibrosis	F8	0.023813689031193	0.0189733588862869	0.228640612450625
13501_10_SLC35G2_S35G2	ebi-a-GCST90018908	Pulmonary fibrosis	SLC35G2	-0.0331805307551623	0.0246179490528152	0.202611362362951
13502_2_SLC26A11_S2611	ebi-a-GCST90018908	Pulmonary fibrosis	SLC26A11	-0.0265964483685335	0.0527849234705647	0.664379553826921
13506_10_DUS2_DUS2L	ebi-a-GCST90018908	Pulmonary fibrosis	DUS2	-0.0414306557040134	0.0653032583640646	0.570871487445753
13507_51_TRADD_TRADD	ebi-a-GCST90018908	Pulmonary fibrosis	TRADD	0.000420858869602138	0.062736952318424	0.994907007797124
13509_5_SCAMP5_SCAM5	ebi-a-GCST90018908	Pulmonary fibrosis	SCAMP5	0.577762714278373	0.355458675153507	0.351124445352551
13510_7_ATP2A3_AT2A3	ebi-a-GCST90018908	Pulmonary fibrosis	ATP2A3	0.0906480156381925	0.0692498142920126	0.41530804795541
13512_28_HNRNPR_HNRPR	ebi-a-GCST90018908	Pulmonary fibrosis	HNRNPR	NA	NA	NA
13514_121_RAB35_Rab_1C	ebi-a-GCST90018908	Pulmonary fibrosis	RAB35	0.108886049932098	0.199388467745117	0.622988705607147
13515_8_RPRD1A_RPR1A	ebi-a-GCST90018908	Pulmonary fibrosis	RPRD1A	-0.0655326996408132	0.0635974518912199	0.490459821033934
13516_46_EMC4_TMM85	ebi-a-GCST90018908	Pulmonary fibrosis	EMC4	0.0139457677612306	0.0274339800015811	0.626839864953023
13517_3_PTCHD3_PTHD3	ebi-a-GCST90018908	Pulmonary fibrosis	PTCHD3	NA	NA	NA
13518_5_ASAP2_ASAP2	ebi-a-GCST90018908	Pulmonary fibrosis	ASAP2	0.0194395756104975	0.0301990735280807	0.548119662393986
13519_112_ARHGEF25_ARHGP	ebi-a-GCST90018908	Pulmonary fibrosis	ARHGEF25	0.0876676701096793	0.0412007266009637	0.123265566918392
13524_25_HS6ST2_H6ST2	ebi-a-GCST90018908	Pulmonary fibrosis	HS6ST2	-0.00194642987629345	0.0457375350526247	0.968094654177723
13525_17_KCNG4_KCNG4	ebi-a-GCST90018908	Pulmonary fibrosis	KCNG4	-0.070494829555873	0.047140945798061	0.19505113836552
13529_39_NAP1L2_NP1L2	ebi-a-GCST90018908	Pulmonary fibrosis	NAP1L2	-0.00481521494334076	0.109375813283863	0.967651295609822
13530_5_UTS2R_UR2R	ebi-a-GCST90018908	Pulmonary fibrosis	UTS2R	-0.00220784298501487	0.861321090088947	0.99836814233824
13532_25_CNEP1R1_NEPR1	ebi-a-GCST90018908	Pulmonary fibrosis	CNEP1R1	NA	NA	NA
13534_20_MYOM2_MYOM2	ebi-a-GCST90018908	Pulmonary fibrosis	MYOM2	-0.0515673425886771	0.0592284131352014	0.417412848215317
13536_56_POLI_POLI	ebi-a-GCST90018908	Pulmonary fibrosis	POLI	0.0195036568928636	0.0434560660034832	0.697508710004642
13539_131_KCNN1_KCNN1	ebi-a-GCST90018908	Pulmonary fibrosis	KCNN1	-0.0280559944975532	0.0521344187185123	0.619022998922103
13540_1_GPR26_GPR26	ebi-a-GCST90018908	Pulmonary fibrosis	GPR26	-0.0553459958253863	0.0780578396408852	0.551809939106672
13541_1_MYCT1_MYCT1	ebi-a-GCST90018908	Pulmonary fibrosis	MYCT1	0.0130805423738176	0.0587603724844975	0.838135185138913
13545_97_EIF1AD_EIF1A	ebi-a-GCST90018908	Pulmonary fibrosis	EIF1AD	0.0553608298479229	0.0371483089792456	0.27462678350341
13549_15_ADAM29_ADA29	ebi-a-GCST90018908	Pulmonary fibrosis	ADAM29	0.0741138214086728	0.0850681149028047	0.543740783410248
13552_7_SWAP70_SWP70	ebi-a-GCST90018908	Pulmonary fibrosis	SWAP70	-0.00576811264702641	0.0384501397159017	0.884465696365175
13554_78_REPIN1_REPI1	ebi-a-GCST90018908	Pulmonary fibrosis	REPIN1	0.0490172019579107	0.0813261073978966	0.607932104455393
13561_5_HTR6_5HT6R	ebi-a-GCST90018908	Pulmonary fibrosis	HTR6	NA	NA	NA
13563_259_ACBD7_ACBD7	ebi-a-GCST90018908	Pulmonary fibrosis	ACBD7	NA	NA	NA
13565_2_RBL2_p130	ebi-a-GCST90018908	Pulmonary fibrosis	RBL2	-0.0292734004944071	0.0295936561492038	0.355527517963168
13566_2_SSU72_SSU72	ebi-a-GCST90018908	Pulmonary fibrosis	SSU72	0.0498261122146099	0.0962142681903411	0.626641838294539
13568_30_PSMD4_PSMD4	ebi-a-GCST90018908	Pulmonary fibrosis	PSMD4	-1.09335558811256	0.541344928022803	0.292678290401796
13570_43_HDLBP_VIGLN	ebi-a-GCST90018908	Pulmonary fibrosis	HDLBP	0.00102753919923527	0.181447503476228	0.996394853795711
13572_43_PSMD11_PSD11	ebi-a-GCST90018908	Pulmonary fibrosis	PSMD11	-0.18632885962078	0.0926025856847761	0.293629685760938
13573_5_ARPC3_p21_ARC	ebi-a-GCST90018908	Pulmonary fibrosis	ARPC3	NA	NA	NA
13574_50_RND1_RND1	ebi-a-GCST90018908	Pulmonary fibrosis	RND1	0.000958056828127959	0.127306719614772	0.994467977109716
13575_40_DVL2_DVL2	ebi-a-GCST90018908	Pulmonary fibrosis	DVL2	0.0371859756087359	0.0325461422065705	0.29675500899931
13580_2_UAP1_Sperm_associated_antigen_2	ebi-a-GCST90018908	Pulmonary fibrosis	UAP1	NA	NA	NA
13587_10_RACGAP1_RGAP1	ebi-a-GCST90018908	Pulmonary fibrosis	RACGAP1	-0.00200561976872877	0.0309965199218817	0.949823554219529
13588_11_ANXA9_ANXA9	ebi-a-GCST90018908	Pulmonary fibrosis	ANXA9	NA	NA	NA
13589_10_APBB3_APBB3	ebi-a-GCST90018908	Pulmonary fibrosis	APBB3	NA	NA	NA
13590_1_REXO2_ORN	ebi-a-GCST90018908	Pulmonary fibrosis	REXO2	0.13860987787726	0.051811563089764	0.227727218286525
13595_20_THTPA_THTPA	ebi-a-GCST90018908	Pulmonary fibrosis	THTPA	-0.0360003097907123	0.0960948640487573	0.732848327201644
13596_3_RAB27B_RB27B	ebi-a-GCST90018908	Pulmonary fibrosis	RAB27B	-0.00838095055441459	0.0543539703522679	0.902605312558316
13597_20_RAB31_RAB31	ebi-a-GCST90018908	Pulmonary fibrosis	RAB31	-0.454549357584336	0.303259933658107	0.374554162664227
13599_15_RABEPK_RABEK	ebi-a-GCST90018908	Pulmonary fibrosis	RABEPK	-0.045430055634775	0.0425860410748665	0.327101769674693
13603_7_RFESD_RFESD	ebi-a-GCST90018908	Pulmonary fibrosis	RFESD	0.0319622981260351	0.0557574371870363	0.624346406170036
13604_27_NEURL1_NEUL1	ebi-a-GCST90018908	Pulmonary fibrosis	NEURL1	-0.0702593740667909	0.040728858912021	0.159603822071883
13605_16_ANXA10_ANX10	ebi-a-GCST90018908	Pulmonary fibrosis	ANXA10	-0.00619662733483224	0.0620850919448396	0.936669597565175
13610_9_MAGEA10_MAGE_10	ebi-a-GCST90018908	Pulmonary fibrosis	MAGEA10	NA	NA	NA
13613_23_AK5_Adenylate_kinase_isoenzyme_5	ebi-a-GCST90018908	Pulmonary fibrosis	AK5	-0.00318360054106905	0.0493419253786382	0.95261394924453
13614_6_CREBBP_CREB_binding_protein	ebi-a-GCST90018908	Pulmonary fibrosis	CREBBP	-0.000204392067836732	0.026171983187903	0.993960158989462
13618_15_MAD1L1_MD1L1	ebi-a-GCST90018908	Pulmonary fibrosis	MAD1L1	0.0224418411489154	0.0652316896597299	0.789056691916462
13621_31_AP2A2_AP2A2	ebi-a-GCST90018908	Pulmonary fibrosis	AP2A2	-0.0975400877046868	0.187916622865602	0.655443740155007
13622_16_PPP2R5A_2A5A	ebi-a-GCST90018908	Pulmonary fibrosis	PPP2R5A	0.0458830632776161	0.160791864242606	0.823039318883584
13624_17_NADK_NADK	ebi-a-GCST90018908	Pulmonary fibrosis	NADK	-0.0999802246007157	0.0579695293809223	0.183046200695389
13628_58_GRB14_GRB14	ebi-a-GCST90018908	Pulmonary fibrosis	GRB14	-0.124589460999844	0.101326905967663	0.273553684717055
13629_25_ATG4B_ATG4B	ebi-a-GCST90018908	Pulmonary fibrosis	ATG4B	NA	NA	NA
13631_1_RBBP5_RB_binding_protein_5	ebi-a-GCST90018908	Pulmonary fibrosis	RBBP5	0.0389001072367204	0.0725737870845431	0.6867594422833
13632_10_ZYX_Zyxin	ebi-a-GCST90018908	Pulmonary fibrosis	ZYX	-0.116009552935475	0.0950529295004818	0.346654004327336
13634_209_PIR_PIR	ebi-a-GCST90018908	Pulmonary fibrosis	PIR	-0.0056626339032465	0.0273400592959559	0.846033899444997
13639_101_USO1_USO1	ebi-a-GCST90018908	Pulmonary fibrosis	USO1	-0.276970133797389	0.166054330117852	0.343825786815425
13642_90_IFIT3_CIG49	ebi-a-GCST90018908	Pulmonary fibrosis	IFIT3	0.0586940344444032	0.0749408140845317	0.57701965043565
13645_14_DHX38_PRP16	ebi-a-GCST90018908	Pulmonary fibrosis	DHX38	-0.0474634159258301	0.0981751006361502	0.676523857922596
13650_11_KCNIP1_KCIP1	ebi-a-GCST90018908	Pulmonary fibrosis	KCNIP1	-0.0648317870766569	0.0910125289100044	0.508105523826528
13652_2_TOM1L1_TM1L1	ebi-a-GCST90018908	Pulmonary fibrosis	TOM1L1	-0.00319740113358964	0.0639081949369593	0.962034678266529
13653_335_MACROD1_MACD1	ebi-a-GCST90018908	Pulmonary fibrosis	MACROD1	-0.080912864491668	0.0400469007799699	0.113439236209276
13654_1_ROCK2_ROCK2	ebi-a-GCST90018908	Pulmonary fibrosis	ROCK2	NA	NA	NA
13657_2_PNKP_PNKP	ebi-a-GCST90018908	Pulmonary fibrosis	PNKP	0.0218601747154253	0.0659803534028136	0.796325276699587
13658_31_PDGFC_PDGF_CC	ebi-a-GCST90018908	Pulmonary fibrosis	PDGFC	-0.0458439013221196	0.0814635501715747	0.63027047802739
13659_36_ATP13A1_AT131	ebi-a-GCST90018908	Pulmonary fibrosis	ATP13A1	0.0225222494050044	0.0485925391100341	0.659348683373686
13665_35_PPP2R3A_PP2A__subunit_B	ebi-a-GCST90018908	Pulmonary fibrosis	PPP2R3A	-0.0998213562481847	0.0407653489805295	0.0705453679277253
13666_222_CA10_Carbonic_Anhydrase_X	ebi-a-GCST90018908	Pulmonary fibrosis	CA10	0.0110154972043421	0.0177547655660071	0.545701452443772
13669_6_FGFR3_FGFR_3	ebi-a-GCST90018908	Pulmonary fibrosis	FGFR3	-0.0385801753065181	0.059344312221801	0.544305952496585
13671_40_ELANE_Elastase	ebi-a-GCST90018908	Pulmonary fibrosis	ELANE	0.0108739026447081	0.0189937965047396	0.575466125451114
13672_3_HSPA6_HSP76	ebi-a-GCST90018908	Pulmonary fibrosis	HSPA6	-0.107634845526853	0.0838041761190352	0.289212240252736
13673_21_CCT7_TCPH	ebi-a-GCST90018908	Pulmonary fibrosis	CCT7	-0.366011464671794	1.26845270578087	0.821161423765263
13676_46_INHBB_Inhibin_bB_chain	ebi-a-GCST90018908	Pulmonary fibrosis	INHBB	-0.0102882013469759	0.0426464590772693	0.82122777982448
13681_173_CSNK2A2_CSK22	ebi-a-GCST90018908	Pulmonary fibrosis	CSNK2A2	-0.0557339668980538	0.0749455641664862	0.534578830492231
13682_47_CSF1R_M_CSF_R	ebi-a-GCST90018908	Pulmonary fibrosis	CSF1R	0.0201971175774733	0.0217439372966124	0.363040733680675
13686_2_IL5RA_IL_5_Ra	ebi-a-GCST90018908	Pulmonary fibrosis	IL5RA	0.00339842213253467	0.0143620043457717	0.815041760433177
13689_2_ODC1_Ornithine_decarboxylase	ebi-a-GCST90018908	Pulmonary fibrosis	ODC1	0.0954149442660584	0.0469644714603745	0.076661817065802
13691_10_SLC5A8_SC5A8	ebi-a-GCST90018908	Pulmonary fibrosis	SLC5A8	-0.0201767125503112	0.0207621059670958	0.3412577252743
13698_28_KIAA0319L_K319L	ebi-a-GCST90018908	Pulmonary fibrosis	KIAA0319L	-0.0141328692199201	0.106241667212858	0.906350036011481
13700_10_ANXA2_annexin_II	ebi-a-GCST90018908	Pulmonary fibrosis	ANXA2	0.0210936030235062	0.0419750613931148	0.63664274818715
13704_5_HMGCS2_HMCS2	ebi-a-GCST90018908	Pulmonary fibrosis	HMGCS2	0.262845263606685	0.171360380218315	0.264797664834041
13711_10_CLTC_CLH1	ebi-a-GCST90018908	Pulmonary fibrosis	CLTC	NA	NA	NA
13713_164_SEC22A_SC22A	ebi-a-GCST90018908	Pulmonary fibrosis	SEC22A	NA	NA	NA
13717_15_FCN2_FCN2	ebi-a-GCST90018908	Pulmonary fibrosis	FCN2	0.00421268152005253	0.0263444896300189	0.875411813074743
13719_19_PAK4_PAK4	ebi-a-GCST90018908	Pulmonary fibrosis	PAK4	-0.201115715757405	0.143699194446106	0.394957632366696
13720_95_PRTN3_Proteinase_3	ebi-a-GCST90018908	Pulmonary fibrosis	PRTN3	0.010168479643352	0.0165488953943549	0.545220426983669
13724_27_FGF19_FGF_19	ebi-a-GCST90018908	Pulmonary fibrosis	FGF19	0.00919919170680832	0.0449655553168345	0.847886072127373
13727_44_SPOP_SPOP	ebi-a-GCST90018908	Pulmonary fibrosis	SPOP	0.0687150177246759	0.102774699329477	0.572588376726204
13729_26_SFXN5_SFXN5	ebi-a-GCST90018908	Pulmonary fibrosis	SFXN5	0.0625825115607558	0.0922605370275512	0.620555823792509
13733_5_IL12B_IL_12_p40	ebi-a-GCST90018908	Pulmonary fibrosis	IL12B	0.0186442588451721	0.0150472823817671	0.235700215488208
13738_8_INHBA_Inhibin_bA_chain	ebi-a-GCST90018908	Pulmonary fibrosis	INHBA	-0.0983393723344293	0.0683647108888881	0.223696210296132
13740_51_FRZB_sFRP_3	ebi-a-GCST90018908	Pulmonary fibrosis	FRZB	0.00495681162730928	0.0229485540082759	0.83261833784265
13744_37_IL3RA_IL_3_Ra	ebi-a-GCST90018908	Pulmonary fibrosis	IL3RA	0.0382557440937764	0.0204990546017157	0.0783905701947572
13745_10_PKD2_PKD2	ebi-a-GCST90018908	Pulmonary fibrosis	PKD2	NA	NA	NA
13748_4_CCL8_MCP_2	ebi-a-GCST90018908	Pulmonary fibrosis	CCL8	0.0159111451968134	0.0207889011521187	0.456762478502689
13926_1_RMI1_RMI1	ebi-a-GCST90018908	Pulmonary fibrosis	RMI1	-0.0165844666487024	0.231095811134363	0.95439151370941
13929_27_CROT_OCTC	ebi-a-GCST90018908	Pulmonary fibrosis	CROT	0.00102565789090037	0.0208355326292012	0.961621339215063
13930_3_APOBEC3G_ABC3G	ebi-a-GCST90018908	Pulmonary fibrosis	APOBEC3G	0.0128237059952802	0.0603940163241591	0.842227790456042
13932_45_ARHGEF7_COOL_1	ebi-a-GCST90018908	Pulmonary fibrosis	ARHGEF7	-0.043604802968105	0.0433273094187051	0.371160114007593
13933_276_NAB1_NAB1	ebi-a-GCST90018908	Pulmonary fibrosis	NAB1	0.034960249883147	0.0656685559003442	0.631374220145199
13934_3_MCF2L_MCF2L	ebi-a-GCST90018908	Pulmonary fibrosis	MCF2L	0.0210082267259688	0.0345804454361628	0.586407621386554
13936_24_PGK2_PGK2	ebi-a-GCST90018908	Pulmonary fibrosis	PGK2	NA	NA	NA
13939_14_UGP2_UGPA1	ebi-a-GCST90018908	Pulmonary fibrosis	UGP2	0.0842815414085392	0.052775711138404	0.208553080558911
13941_82_FARS2_SYFM	ebi-a-GCST90018908	Pulmonary fibrosis	FARS2	-0.0975855658893527	0.148458430483584	0.578505381706323
13942_140_SPSB1_SPSB1	ebi-a-GCST90018908	Pulmonary fibrosis	SPSB1	-0.136681106614682	0.0913595400685126	0.273289984239703
13943_38_DPY30_DPY30	ebi-a-GCST90018908	Pulmonary fibrosis	DPY30	0.0942352071544669	0.0710545053045229	0.242110637959089
13944_3_SULT1A3_SULT_1A3	ebi-a-GCST90018908	Pulmonary fibrosis	SULT1A3	-0.0427690084207234	0.0489459637068165	0.431549629421764
13946_8_DDX23_DDX23	ebi-a-GCST90018908	Pulmonary fibrosis	DDX23	-0.127198625060304	0.155987110863975	0.474540007339141
13947_371_NUDT12_NUD12	ebi-a-GCST90018908	Pulmonary fibrosis	NUDT12	0.014014810232242	0.0274957478530746	0.637090683075307
13948_50_GABBR2_GABR2	ebi-a-GCST90018908	Pulmonary fibrosis	GABBR2	NA	NA	NA
13955_33_DAPK1_DAPK1	ebi-a-GCST90018908	Pulmonary fibrosis	DAPK1	0.0671013712362129	0.0380335760955679	0.152455831997128
13959_7_LAP3_LAP	ebi-a-GCST90018908	Pulmonary fibrosis	LAP3	0.0435473767514128	0.0690562939342092	0.555993143476231
13960_15_AGAP3_AGAP3	ebi-a-GCST90018908	Pulmonary fibrosis	AGAP3	-0.00627922076100091	0.0839007726792421	0.945052329579246
13961_18_KIF3A_KIF3A	ebi-a-GCST90018908	Pulmonary fibrosis	KIF3A	-0.0363521471514024	0.0517757974593491	0.505280871639585
13966_30_MYOM3_MYOM3	ebi-a-GCST90018908	Pulmonary fibrosis	MYOM3	-0.0455380657984642	0.0539387483849001	0.460530202732327
13969_24_KPNA6_IMA7	ebi-a-GCST90018908	Pulmonary fibrosis	KPNA6	-0.0548497433662724	0.0546922542095162	0.499084728740904
13972_4_HSD17B14_DHB14	ebi-a-GCST90018908	Pulmonary fibrosis	HSD17B14	0.041019122925896	0.0612821412102438	0.551180246443367
13973_62_TTL_TTL	ebi-a-GCST90018908	Pulmonary fibrosis	TTL	0.030475336748307	0.144048997731151	0.85204922308801
13975_56_PPFIA1_LIPA1	ebi-a-GCST90018908	Pulmonary fibrosis	PPFIA1	NA	NA	NA
13976_9_ARHGEF1_ARHG1	ebi-a-GCST90018908	Pulmonary fibrosis	ARHGEF1	-0.231689259926524	0.867261974620867	0.833807974831539
13977_28_BARD1_BARD1	ebi-a-GCST90018908	Pulmonary fibrosis	BARD1	0.123925969226748	0.100325628224548	0.342159066153313
13982_33_RGS18_RGS18	ebi-a-GCST90018908	Pulmonary fibrosis	RGS18	0.387109544025469	0.415727938078121	0.522683699943792
13983_27_CRYZ_QOR	ebi-a-GCST90018908	Pulmonary fibrosis	CRYZ	-0.00736726009392912	0.0204794087324397	0.724056173180365
13984_23_DDX25_DDX25	ebi-a-GCST90018908	Pulmonary fibrosis	DDX25	0.0224681801122213	0.0780127386353057	0.800444738964315
13985_12_SMURF2_SMUF2	ebi-a-GCST90018908	Pulmonary fibrosis	SMURF2	NA	NA	NA
13988_67_NMRAL1_NMRL1	ebi-a-GCST90018908	Pulmonary fibrosis	NMRAL1	0.00664832087465256	0.0349816980516988	0.852730621280783
13992_12_NSF_NSF	ebi-a-GCST90018908	Pulmonary fibrosis	NSF	NA	NA	NA
13993_20_EPB41L1_E41L1	ebi-a-GCST90018908	Pulmonary fibrosis	EPB41L1	0.17107557239571	0.0851771272763993	0.138188078959212
13994_1_FBL_FBRL	ebi-a-GCST90018908	Pulmonary fibrosis	FBL	-0.0639894106339932	0.0430187075867051	0.211100454628048
14002_18_DOCK9_DOCK9	ebi-a-GCST90018908	Pulmonary fibrosis	DOCK9	0.0606673942630408	0.0752547447419655	0.568062393948564
14006_36_GNMT_GNMT	ebi-a-GCST90018908	Pulmonary fibrosis	GNMT	0.00243709527513981	0.0527181562029103	0.966033123008422
14007_22_PAPSS1_PAPS1	ebi-a-GCST90018908	Pulmonary fibrosis	PAPSS1	0.00924766015748442	0.035514227164414	0.8074156652289
14008_22_DCP1A_DCP1A	ebi-a-GCST90018908	Pulmonary fibrosis	DCP1A	0.0338370737768721	0.0476982317300206	0.529240988899986
14009_65_TNFAIP3_TNFAIP3	ebi-a-GCST90018908	Pulmonary fibrosis	TNFAIP3	NA	NA	NA
14011_17_S100A11_S100A11	ebi-a-GCST90018908	Pulmonary fibrosis	S100A11	0.0442041814749514	0.042668940522091	0.358730241170202
14012_17_DHX58_LGP2	ebi-a-GCST90018908	Pulmonary fibrosis	DHX58	-0.0309308460738146	0.0355247009246543	0.423749549518947
14021_81_MED4_MED4	ebi-a-GCST90018908	Pulmonary fibrosis	MED4	0.0178014059222329	0.0366261812576449	0.652371051280315
14024_196_EDA_EDA	ebi-a-GCST90018908	Pulmonary fibrosis	EDA	-0.133724607438269	0.159744394180601	0.490619359252837
14025_18_TNFRSF9_4_1BB	ebi-a-GCST90018908	Pulmonary fibrosis	TNFRSF9	0.174475495278146	0.179758117944087	0.509493093381016
14026_24_IL17F_IL_17F	ebi-a-GCST90018908	Pulmonary fibrosis	IL17F	0.00868104983561462	0.0730222093327769	0.912882294963835
14028_22_PIK3C2A_P3C2A	ebi-a-GCST90018908	Pulmonary fibrosis	PIK3C2A	-0.00890198686717322	0.0740849463421194	0.911952541383833
14029_42_COPS2_CSN2	ebi-a-GCST90018908	Pulmonary fibrosis	COPS2	-0.317568410010875	0.170238958319789	0.135546286102942
14034_22_TACSTD2_GA733_1_protein	ebi-a-GCST90018908	Pulmonary fibrosis	TACSTD2	NA	NA	NA
14039_33_KLK5_kallikrein_5	ebi-a-GCST90018908	Pulmonary fibrosis	KLK5	NA	NA	NA
14043_12_EEA1_EEA1	ebi-a-GCST90018908	Pulmonary fibrosis	EEA1	-0.0444467201205914	0.0528824909617154	0.447943633162941
14045_12_NCOA2_NCOA2	ebi-a-GCST90018908	Pulmonary fibrosis	NCOA2	-0.00389311636186278	0.0429867434802843	0.930064348821076
14047_78_BDNF_BDNF	ebi-a-GCST90018908	Pulmonary fibrosis	BDNF	-0.0830600388789614	0.0372505124629373	0.0563172730494943
14048_7_IL1RAP_IL_1_R_AcP	ebi-a-GCST90018908	Pulmonary fibrosis	IL1RAP	-0.000568977532895894	0.0300936133530584	0.985442986239338
14054_17_IL15RA_IL_15_Ra	ebi-a-GCST90018908	Pulmonary fibrosis	IL15RA	0.0289035482247549	0.027285427913871	0.314377405304757
14056_4_CGA_Glycoprotein_hormones_a_chain	ebi-a-GCST90018908	Pulmonary fibrosis	CGA	NA	NA	NA
14060_67_NCF4_NCF4	ebi-a-GCST90018908	Pulmonary fibrosis	NCF4	-0.13374690078918	0.0653540707819362	0.177320476762475
14061_48_TNFSF11_sRANKL	ebi-a-GCST90018908	Pulmonary fibrosis	TNFSF11	0.0794007177083869	0.0759896834896589	0.405756123843875
14066_49_MAGI2_MAGI2	ebi-a-GCST90018908	Pulmonary fibrosis	MAGI2	-0.0437534448217174	0.123380858141743	0.735004695768985
14067_6_PKP2_PKP2	ebi-a-GCST90018908	Pulmonary fibrosis	PKP2	-0.0331243118417237	0.066019551324594	0.665639182848774
14069_61_CA4_Carbonic_Anhydrase_IV	ebi-a-GCST90018908	Pulmonary fibrosis	CA4	-0.0031569837112354	0.028800439099896	0.916977621153333
14076_74_CST4_Cystatin_S	ebi-a-GCST90018908	Pulmonary fibrosis	CST4	-0.0359870297679911	0.0205085637635284	0.101154993704377
14079_14_IL18R1_IL_18_Ra	ebi-a-GCST90018908	Pulmonary fibrosis	IL18R1	-0.034670318257818	0.0246105983299042	0.178044353566481
14082_56_TLN2_TLN2	ebi-a-GCST90018908	Pulmonary fibrosis	TLN2	-0.0539624956472788	0.101307419501727	0.68841688262904
14088_38_IGFBP6_IGFBP_6	ebi-a-GCST90018908	Pulmonary fibrosis	IGFBP6	-0.0838362886273432	0.0769486845965178	0.389707870044723
14090_23_DEF6_DEFI6	ebi-a-GCST90018908	Pulmonary fibrosis	DEF6	NA	NA	NA
14091_42_CBR3_Carbonyl_reductase_3	ebi-a-GCST90018908	Pulmonary fibrosis	CBR3	0.0678131733910611	0.111680209835324	0.562882610894304
14093_10_FLT3LG_Flt3_ligand	ebi-a-GCST90018908	Pulmonary fibrosis	FLT3LG	0.142999183708087	0.0822914014039763	0.332433706763182
14094_29_HBEGF_HB_EGF	ebi-a-GCST90018908	Pulmonary fibrosis	HBEGF	0.012883089936339	0.0400478180268517	0.754308948516711
14100_63_C1QC_C1QC	ebi-a-GCST90018908	Pulmonary fibrosis	C1QC	0.000274429485423801	0.023692950927479	0.990934378512081
14101_2_CNTFR_CNTFR_alpha	ebi-a-GCST90018908	Pulmonary fibrosis	CNTFR	0.00834412767310017	0.0250196906263437	0.74639358223982
14106_46_RAP1GDS1_GDP_GTP_exchange_protein	ebi-a-GCST90018908	Pulmonary fibrosis	RAP1GDS1	-0.44998839413899	0.311227444510703	0.385211851791799
14107_1_MTHFS_MTHFS	ebi-a-GCST90018908	Pulmonary fibrosis	MTHFS	0.0365011527411004	0.0331720157127352	0.313351383829559
14111_15_THBS2_TSP2	ebi-a-GCST90018908	Pulmonary fibrosis	THBS2	0.0645682489067043	0.062611037608569	0.490203585076517
14112_40_RELT_RELT	ebi-a-GCST90018908	Pulmonary fibrosis	RELT	-0.00271811640901948	0.048150842854274	0.958532648692392
14114_18_PIANP_PIANP	ebi-a-GCST90018908	Pulmonary fibrosis	PIANP	NA	NA	NA
14115_34_ADM_Adrenomedullin	ebi-a-GCST90018908	Pulmonary fibrosis	ADM	0.0940850601235063	0.0677187597960763	0.397165209662502
14116_129_S100A4_S100A4	ebi-a-GCST90018908	Pulmonary fibrosis	S100A4	0.0472936495567155	0.0436018864779017	0.339070174807585
14120_2_RNF43_RNF43	ebi-a-GCST90018908	Pulmonary fibrosis	RNF43	0.00780876149571274	0.0496749270997861	0.882705110542418
14121_24_TNFRSF10D_TRAIL_R4	ebi-a-GCST90018908	Pulmonary fibrosis	TNFRSF10D	-0.039275300002606	0.092036848350431	0.698343942797085
14122_132_ZNRF3_ZNRF3	ebi-a-GCST90018908	Pulmonary fibrosis	ZNRF3	0.15140587450044	0.370646210996903	0.753115513362512
14128_121_IFNA10_IFN10	ebi-a-GCST90018908	Pulmonary fibrosis	IFNA10	NA	NA	NA
14131_37_EFNB2_EFNB2	ebi-a-GCST90018908	Pulmonary fibrosis	EFNB2	0.0639377847122116	0.0313626188791393	0.0719204908848243
14132_21_HHLA2_HHLA2	ebi-a-GCST90018908	Pulmonary fibrosis	HHLA2	NA	NA	NA
14133_93_IL1R2_IL_1_sRII	ebi-a-GCST90018908	Pulmonary fibrosis	IL1R2	-0.022370428056099	0.0207578179090913	0.298200352951306
14134_49_AMIGO2_AMGO2	ebi-a-GCST90018908	Pulmonary fibrosis	AMIGO2	0.0545649868993112	0.0305802178838826	0.104689012403562
14135_3_RXFP1_RXFP1	ebi-a-GCST90018908	Pulmonary fibrosis	RXFP1	0.0498737535065353	0.0738850662713732	0.56924313336456
14136_234_CD93_C1QR1	ebi-a-GCST90018908	Pulmonary fibrosis	CD93	0.0109160067235543	0.0742050605687031	0.892378320485187
14149_9_IL36B_IL_1F8	ebi-a-GCST90018908	Pulmonary fibrosis	IL36B	0.0290282846134919	0.179962169419928	0.898188806095031
14150_7_IL36A_IL_1F6	ebi-a-GCST90018908	Pulmonary fibrosis	IL36A	-0.0214039764844676	0.118147754687658	0.872936874210964
14151_4_ISG15_UCRP	ebi-a-GCST90018908	Pulmonary fibrosis	ISG15	0.00794566168184158	0.0247139475581185	0.75873273055326
14153_8_EFNA3_Ephrin_A3	ebi-a-GCST90018908	Pulmonary fibrosis	EFNA3	0.141394654492901	0.122356488880147	0.367250365400566
14156_33_YWHAB_14_3_3_protein_beta_alpha	ebi-a-GCST90018908	Pulmonary fibrosis	YWHAB	NA	NA	NA
14157_21_YWHAE_14_3_3E	ebi-a-GCST90018908	Pulmonary fibrosis	YWHAE	-0.0521709018935582	0.270023301686667	0.878496533626169
14158_17_ANXA5_Annexin_V	ebi-a-GCST90018908	Pulmonary fibrosis	ANXA5	0.0031223513450056	0.0433497658463614	0.949135183834955
14175_78_SCP2D1_SCP2D	ebi-a-GCST90018908	Pulmonary fibrosis	SCP2D1	0.00619914573716583	0.0196803694912686	0.758662851532303
14197_2_PRDM1_PRDM1	ebi-a-GCST90018908	Pulmonary fibrosis	PRDM1	0.0502320107498606	0.0768144443759022	0.580293408596713
14203_3_ANXA7_ANXA7	ebi-a-GCST90018908	Pulmonary fibrosis	ANXA7	0.0599359679144462	0.0462739549278489	0.418557440680951
14204_55_FOXJ2_FOXJ2	ebi-a-GCST90018908	Pulmonary fibrosis	FOXJ2	0.0172263734429161	0.0261914370255377	0.546648929901884
14206_28_APBB1_APBB1	ebi-a-GCST90018908	Pulmonary fibrosis	APBB1	NA	NA	NA
14208_3_RBP7_RET7	ebi-a-GCST90018908	Pulmonary fibrosis	RBP7	-0.00602645800233661	0.0550619869441105	0.91811775646333
14216_35_DDX46_DDX46	ebi-a-GCST90018908	Pulmonary fibrosis	DDX46	-0.0577445133163104	0.0339232169436968	0.127126457528407
14226_120_BHMT2_BHMT2	ebi-a-GCST90018908	Pulmonary fibrosis	BHMT2	-0.0669081981531593	0.0433001895614481	0.197184316469018
14227_21_MYL6B_MYL6B	ebi-a-GCST90018908	Pulmonary fibrosis	MYL6B	0.0288884095557993	0.0663959652957347	0.738738740598369
14229_5_MOCS3_MOCS3	ebi-a-GCST90018908	Pulmonary fibrosis	MOCS3	-0.00287916747378279	0.0352238625341351	0.937142257985839
14245_195_SNX7_SNX7	ebi-a-GCST90018908	Pulmonary fibrosis	SNX7	-0.0271560554830636	0.0430126522666156	0.555544587725685
14246_50_DOK2_DOK2	ebi-a-GCST90018908	Pulmonary fibrosis	DOK2	-0.212208000425849	0.146449379007128	0.284350394849092
14250_115_BLMH_BLMH	ebi-a-GCST90018908	Pulmonary fibrosis	BLMH	-0.0995000492576038	0.0669858840742314	0.27575445740347
14254_27_PTPN4_PTN4	ebi-a-GCST90018908	Pulmonary fibrosis	PTPN4	0.0124402277779916	0.0667243914684506	0.859426678385501
14260_112_NET1_ARHG8	ebi-a-GCST90018908	Pulmonary fibrosis	NET1	-0.00157852458241205	0.0691761306095524	0.983866687039022
14268_4_SRXN1_SRXN1	ebi-a-GCST90018908	Pulmonary fibrosis	SRXN1	0.060116320758143	0.0400357847180024	0.207615822058464
14271_23_RAB6B_RAB6B	ebi-a-GCST90018908	Pulmonary fibrosis	RAB6B	-0.0108567874900204	0.0324558199281461	0.760016471236346
14273_19_PREP_PPCE	ebi-a-GCST90018908	Pulmonary fibrosis	PREP	-0.0558673097104804	0.0490942393474498	0.373093858532696
14283_12_RAB14_RAB14	ebi-a-GCST90018908	Pulmonary fibrosis	RAB14	-0.0801270000682605	0.0626340412211295	0.422379908479552
14286_2_NFATC1_NF_ATc1	ebi-a-GCST90018908	Pulmonary fibrosis	NFATC1	-0.0569876376647354	0.0399882985360325	0.227253563849995
14287_6_RAB5C_RAB5C	ebi-a-GCST90018908	Pulmonary fibrosis	RAB5C	-0.0959130269945687	0.133158813500605	0.523395510902702
14294_61_MBD1_MBD1	ebi-a-GCST90018908	Pulmonary fibrosis	MBD1	0.00128788535482828	0.0222843676368803	0.954730124713901
14309_8_HNRNPH1_HNRH1	ebi-a-GCST90018908	Pulmonary fibrosis	HNRNPH1	-0.0192913578128373	0.0462605099210023	0.704710477422647
14314_6_PPIL2_PPIL2	ebi-a-GCST90018908	Pulmonary fibrosis	PPIL2	0.00288324649234219	0.0371359116920919	0.941842723389932
14318_1_VPS29_VPS29	ebi-a-GCST90018908	Pulmonary fibrosis	VPS29	-0.000897307122075382	0.0283486637386658	0.975371988703496
14326_4_UBE2E1_UB2E1	ebi-a-GCST90018908	Pulmonary fibrosis	UBE2E1	0.00941036599292561	0.0875229888029825	0.931813358700593
14329_4_DIDO1_DIDO1	ebi-a-GCST90018908	Pulmonary fibrosis	DIDO1	NA	NA	NA
14331_262_DYNLT1_DYLT1	ebi-a-GCST90018908	Pulmonary fibrosis	DYNLT1	-0.0455581722034913	0.0711678914109467	0.587624992278865
14334_3_RCVRN_RECO	ebi-a-GCST90018908	Pulmonary fibrosis	RCVRN	-0.0413969662537108	0.0980025538060017	0.694444746817958
14337_1_TRAPPC3_TPPC3	ebi-a-GCST90018908	Pulmonary fibrosis	TRAPPC3	0.0677114855691271	0.0712157268482125	0.373374224831711
14583_49_MSTN_Myostatin	ebi-a-GCST90018908	Pulmonary fibrosis	MSTN	NA	NA	NA
14593_152_FAM210A_F210A	ebi-a-GCST90018908	Pulmonary fibrosis	FAM210A	-0.135868511465538	0.118700101564089	0.370869075026874
14599_18_STAB1_STAB1	ebi-a-GCST90018908	Pulmonary fibrosis	STAB1	0.0511689175871074	0.0434795827694817	0.292223879697345
14603_51_KIAA0040_KIAA0040	ebi-a-GCST90018908	Pulmonary fibrosis	KIAA0040	0.00798422968742631	0.0610162682063677	0.907865727572232
14614_41_NCMAP_CA130	ebi-a-GCST90018908	Pulmonary fibrosis	NCMAP	-0.0277324108054946	0.0288145193218876	0.353387311240696
14616_16_ZNF382_ZN382	ebi-a-GCST90018908	Pulmonary fibrosis	ZNF382	NA	NA	NA
14618_26_VOPP1_ECOP	ebi-a-GCST90018908	Pulmonary fibrosis	VOPP1	-0.0101465080089323	0.0235215391813405	0.67059471587933
14619_8_ZNF526_ZN526	ebi-a-GCST90018908	Pulmonary fibrosis	ZNF526	0.0804859028878411	0.269240940431259	0.815074255912141
14623_26_SUMO3_SUMO3	ebi-a-GCST90018908	Pulmonary fibrosis	SUMO3	-0.137279551106237	0.0845463843467564	0.3514186407316
14624_51_CTCF_CTCF	ebi-a-GCST90018908	Pulmonary fibrosis	CTCF	NA	NA	NA
14628_72_FBXO3_FBX3	ebi-a-GCST90018908	Pulmonary fibrosis	FBXO3	-0.0231846308872331	0.070939550956032	0.774836095133592
14631_22_DUSP16_DUS16	ebi-a-GCST90018908	Pulmonary fibrosis	DUSP16	0.0498496876465466	0.0851765697512167	0.662907167192719
14633_26_TMEM185A_T185A	ebi-a-GCST90018908	Pulmonary fibrosis	TMEM185A	-0.039351461978929	0.0288132244012502	0.220999112664383
14634_13_LHCGR_LSHR	ebi-a-GCST90018908	Pulmonary fibrosis	LHCGR	0.00718572179146437	0.0291114067952811	0.812118308078902
14645_253_GSTA4_GSTA4	ebi-a-GCST90018908	Pulmonary fibrosis	GSTA4	-0.0370023454798313	0.0276402936518711	0.210302489817719
14655_1_DNAJC17_DJC17	ebi-a-GCST90018908	Pulmonary fibrosis	DNAJC17	0.0457402690941597	0.0464439370965324	0.428525644271275
14662_6_MZF1_MZF1	ebi-a-GCST90018908	Pulmonary fibrosis	MZF1	0.074134008740973	0.0590829512482458	0.265027384861293
14663_44_RNF8_RNF8	ebi-a-GCST90018908	Pulmonary fibrosis	RNF8	-0.0672329916086286	0.102535235152525	0.579359991376737
14670_1_SKIL_SKIL	ebi-a-GCST90018908	Pulmonary fibrosis	SKIL	0.0997086765796518	0.0795871418980851	0.428852819629119
14675_20_EIF4B_IF4B	ebi-a-GCST90018908	Pulmonary fibrosis	EIF4B	-0.0602294824652969	0.225581382876556	0.833899230168637
14684_17_CAPN2_CAN2	ebi-a-GCST90018908	Pulmonary fibrosis	CAPN2	0.0361129976824308	0.0337227452714957	0.333170034898641
14685_17_AKT2_PKB_beta	ebi-a-GCST90018908	Pulmonary fibrosis	AKT2	-0.097099667832132	0.0736437501302361	0.244498311319121
14687_6_PLIN3_M6PBP	ebi-a-GCST90018908	Pulmonary fibrosis	PLIN3	NA	NA	NA
14689_3_SEC13_SEC13	ebi-a-GCST90018908	Pulmonary fibrosis	SEC13	0.0113595272613668	0.0308780656791954	0.721463331559965
14692_3_ZNF276_ZN276	ebi-a-GCST90018908	Pulmonary fibrosis	ZNF276	-0.0512956840457423	0.0387236519112198	0.226890577690237
14708_59_C8G_CO8G	ebi-a-GCST90018908	Pulmonary fibrosis	C8G	-0.0285452553523137	0.0249395391681485	0.276678363877246
14711_27_CST6_Cystatin_M	ebi-a-GCST90018908	Pulmonary fibrosis	CST6	-0.00331862573764034	0.0216554530414626	0.880750567136597
14713_46_AZU1_Azurocidin	ebi-a-GCST90018908	Pulmonary fibrosis	AZU1	-0.121749741722794	0.125172804360956	0.433320265582799
14747_9_CRLF1_CRLF1	ebi-a-GCST90018908	Pulmonary fibrosis	CRLF1	0.0422908056811325	0.0453333760625636	0.449361909700269
14748_31_ARHGAP5_RHG05	ebi-a-GCST90018908	Pulmonary fibrosis	ARHGAP5	-0.143570047404799	0.136938295142421	0.40445590309328
15295_81_IGF2_IGF_II	ebi-a-GCST90018908	Pulmonary fibrosis	IGF2	-0.0378664965721963	0.0359346702963756	0.340228594386751
15297_3_S100A3_S100A3	ebi-a-GCST90018908	Pulmonary fibrosis	S100A3	0.0104244628352482	0.0797319044830285	0.907942647378055
15300_66_CCDC134_CC134	ebi-a-GCST90018908	Pulmonary fibrosis	CCDC134	-0.0307470524850773	0.0716463484007321	0.70962032754008
15304_1_REG3A_PAP1	ebi-a-GCST90018908	Pulmonary fibrosis	REG3A	0.0376807215183685	0.0195231406011847	0.0727316100271608
15305_7_SCGN_Secretagogin	ebi-a-GCST90018908	Pulmonary fibrosis	SCGN	0.0567673460016537	0.0627829419143013	0.400743058890189
15308_108_VWC2_VWC2	ebi-a-GCST90018908	Pulmonary fibrosis	VWC2	0.048590006448077	0.0441919444303745	0.295021896586149
15310_61_PRC1_PRC1	ebi-a-GCST90018908	Pulmonary fibrosis	PRC1	NA	NA	NA
15312_14_AGO1_AGO1	ebi-a-GCST90018908	Pulmonary fibrosis	AGO1	-0.324528465588518	0.4126215805799	0.575720143063519
15313_28_MAD2L1_MD2L1	ebi-a-GCST90018908	Pulmonary fibrosis	MAD2L1	-0.00185868191140495	0.117750783028087	0.989951868141935
15315_64_CUTC_CUTC	ebi-a-GCST90018908	Pulmonary fibrosis	CUTC	NA	NA	NA
15316_262_TXNL4B_TXN4B	ebi-a-GCST90018908	Pulmonary fibrosis	TXNL4B	0.0119840542790218	0.0358034096690684	0.751422494731667
15318_75_S100A10_Calpactin_I_light_chain	ebi-a-GCST90018908	Pulmonary fibrosis	S100A10	NA	NA	NA
15321_8_CPLX2_CPLX2	ebi-a-GCST90018908	Pulmonary fibrosis	CPLX2	NA	NA	NA
15322_35_CRADD_CRADD	ebi-a-GCST90018908	Pulmonary fibrosis	CRADD	-0.00778974305772142	0.113257832407707	0.956282874775253
15324_58_FTL_Ferritin_light_chain	ebi-a-GCST90018908	Pulmonary fibrosis	FTL	-0.0511950026632399	0.0754082318178109	0.534449082544289
15326_64_GBP1_GBP1	ebi-a-GCST90018908	Pulmonary fibrosis	GBP1	-0.0134700183749025	0.0213972482157911	0.544655096439298
15331_47_RBBP4_RBBP4	ebi-a-GCST90018908	Pulmonary fibrosis	RBBP4	NA	NA	NA
15333_11_SDF2_SDF2	ebi-a-GCST90018908	Pulmonary fibrosis	SDF2	0.0394820858507105	0.0234188116196901	0.113960784796615
15343_337_KNG1_Kininogen__HMW__Two_Chain	ebi-a-GCST90018908	Pulmonary fibrosis	KNG1	-0.0198062071612375	0.0287589165985084	0.528877785985777
15346_31_IFNG_IFN_g	ebi-a-GCST90018908	Pulmonary fibrosis	IFNG	0.070052896264576	0.0800192462064605	0.542216179449085
15358_28_SCG5_7B2	ebi-a-GCST90018908	Pulmonary fibrosis	SCG5	-0.0623971906240922	0.034395467438558	0.103061209684457
15361_37_ANKRD1_ANKR1	ebi-a-GCST90018908	Pulmonary fibrosis	ANKRD1	0.1387484013744	0.239170684300135	0.665344401621156
15363_32_APOA5_Apo_A_V	ebi-a-GCST90018908	Pulmonary fibrosis	APOA5	0.00935540481359187	0.0200052304922099	0.646342573199633
15364_101_APOC1_Apo_C_I	ebi-a-GCST90018908	Pulmonary fibrosis	APOC1	-0.0186011897160865	0.0739987660946888	0.813912616181259
15367_38_BPIFB1_LPLC1	ebi-a-GCST90018908	Pulmonary fibrosis	BPIFB1	0.0374278995301361	0.0198387331324186	0.0731175124835194
15368_3_BMPER_BMPER	ebi-a-GCST90018908	Pulmonary fibrosis	BMPER	0.0282867117604024	0.102321440033371	0.828295175912842
15370_5_BOLA1_BOLA1	ebi-a-GCST90018908	Pulmonary fibrosis	BOLA1	-0.0238885936675483	0.0219876609411733	0.294429394111373
15372_43_BRD2_BRD2	ebi-a-GCST90018908	Pulmonary fibrosis	BRD2	-0.0479943716912692	0.132134214512393	0.778197144678183
15374_15_GKN1_CA11_protein	ebi-a-GCST90018908	Pulmonary fibrosis	GKN1	0.0283091973373895	0.112505583701642	0.843068565663225
15375_49_CPB1_Carboxypeptidase_B1	ebi-a-GCST90018908	Pulmonary fibrosis	CPB1	-0.00888467479376396	0.0180915654056753	0.628983815484544
15376_134_CTSE_CATE	ebi-a-GCST90018908	Pulmonary fibrosis	CTSE	-0.0329990724217284	0.0388189172326397	0.423401185044601
15383_200_EDN3_Endothelin_3	ebi-a-GCST90018908	Pulmonary fibrosis	EDN3	NA	NA	NA
15384_15_KL_KLOTHO	ebi-a-GCST90018908	Pulmonary fibrosis	KL	0.027198266383168	0.0160570244225325	0.102717813873458
15385_116_FABP2_FABP2	ebi-a-GCST90018908	Pulmonary fibrosis	FABP2	-0.0682559628971562	0.0238966731859285	0.0170649172812714
15386_7_FABP4_FABPA	ebi-a-GCST90018908	Pulmonary fibrosis	FABP4	0.133911922447028	0.106373144619802	0.42735474883592
15387_44_NRP2_Neuropilin_2	ebi-a-GCST90018908	Pulmonary fibrosis	NRP2	0.0244883897114913	0.0268686436029991	0.372933674337108
15388_24_FCGR3A_FcRIIIa	ebi-a-GCST90018908	Pulmonary fibrosis	FCGR3A	-0.0170416787437059	0.0160803548200679	0.304980741908533
15390_3_GAL_Galanin	ebi-a-GCST90018908	Pulmonary fibrosis	GAL	0.0185082408050512	0.0468178642672003	0.712780053493472
15391_114_GAS6_GAS_6	ebi-a-GCST90018908	Pulmonary fibrosis	GAS6	0.0171543003580961	0.0214741675669363	0.43873797932049
15394_79_UNC5B_UNC5B	ebi-a-GCST90018908	Pulmonary fibrosis	UNC5B	0.0295607488290664	0.0310732904078224	0.373123513562817
15395_15_GSTM1_GST_M1_1	ebi-a-GCST90018908	Pulmonary fibrosis	GSTM1	0.0113660444031326	0.0280287414927675	0.691229072972677
15413_3_LCAT_LCAT	ebi-a-GCST90018908	Pulmonary fibrosis	LCAT	-0.141926066077707	0.152442778439043	0.450132737441481
15414_316_LDHA_LDHA	ebi-a-GCST90018908	Pulmonary fibrosis	LDHA	0.00934985225208903	0.0359768048192243	0.807780690615933
15416_54_LYG2_LYG2	ebi-a-GCST90018908	Pulmonary fibrosis	LYG2	-0.0115988458545335	0.0593683299933612	0.85462544407117
15418_25_MAPK10_MK10	ebi-a-GCST90018908	Pulmonary fibrosis	MAPK10	-0.0368458237679503	0.0534514155755308	0.540145845777774
15419_15_MMP20_MMP20	ebi-a-GCST90018908	Pulmonary fibrosis	MMP20	-0.0445412949214033	0.0478306606504832	0.394478847555524
15426_5_NEU1_NEUR1	ebi-a-GCST90018908	Pulmonary fibrosis	NEU1	-0.00187611772030158	0.0405475433623402	0.964596968923098
15427_35_LOXL3_LOXL3	ebi-a-GCST90018908	Pulmonary fibrosis	LOXL3	-0.010302318671795	0.0245257365437037	0.680816059132931
15430_165_OPTC_OPT	ebi-a-GCST90018908	Pulmonary fibrosis	OPTC	-0.0353196936983347	0.0590037081753448	0.591621312514032
15431_31_OTC_OTCase	ebi-a-GCST90018908	Pulmonary fibrosis	OTC	0.0151498908720331	0.0426077566231968	0.731358435212104
15432_1_OTOR_Otoraplin	ebi-a-GCST90018908	Pulmonary fibrosis	OTOR	0.00444821661656966	0.0457613053497064	0.926339993711725
15435_4_PNP_PNP	ebi-a-GCST90018908	Pulmonary fibrosis	PNP	0.0857188738692781	0.0562328849723152	0.369616488666946
15437_11_RAMP3_RAMP3	ebi-a-GCST90018908	Pulmonary fibrosis	RAMP3	0.0670300387060114	0.215146352516417	0.807725418286925
15440_57_PCSK2_NEC2	ebi-a-GCST90018908	Pulmonary fibrosis	PCSK2	-0.0484954342839109	0.066637396036023	0.507078267484123
15441_6_GM2A_SAP3	ebi-a-GCST90018908	Pulmonary fibrosis	GM2A	0.0151834676167858	0.0351550773635916	0.688076501631529
15444_45_SERPINB4_SCCA2	ebi-a-GCST90018908	Pulmonary fibrosis	SERPINB4	-0.0124069303134037	0.0382305935932625	0.761800250158054
15446_25_NRG1_SMDF	ebi-a-GCST90018908	Pulmonary fibrosis	NRG1	-0.0624349952344051	0.0352209441529515	0.126655706240534
15447_45_SORD_Sorbitol_dehydrogenase	ebi-a-GCST90018908	Pulmonary fibrosis	SORD	0.0167729191854183	0.0692303083956363	0.818189363435889
15449_33_TIMD4_TIM_4	ebi-a-GCST90018908	Pulmonary fibrosis	TIMD4	0.00736873858747301	0.0118480604202586	0.538390095287102
15452_5_NT5E_5__Nucleotidase	ebi-a-GCST90018908	Pulmonary fibrosis	NT5E	-0.00316476609915582	0.0180887857526591	0.86345286510414
15453_3_AMBP_a1_Microglobulin	ebi-a-GCST90018908	Pulmonary fibrosis	AMBP	-0.046229776924634	0.0685879431060504	0.530195685591543
15455_40_ADAM15_ADA15	ebi-a-GCST90018908	Pulmonary fibrosis	ADAM15	0.0671757558216004	0.0671503917433103	0.390846062289461
15457_14_ANPEP_Aminopeptidase_N	ebi-a-GCST90018908	Pulmonary fibrosis	ANPEP	NA	NA	NA
15460_9_DPP4_CD26	ebi-a-GCST90018908	Pulmonary fibrosis	DPP4	-0.624404504436365	0.336133608588653	0.314386285640861
15462_28_CD8A_CD8A	ebi-a-GCST90018908	Pulmonary fibrosis	CD8A	-0.00524246162625442	0.0171865326245981	0.764828693514122
15466_30_COL9A1_CO9A1	ebi-a-GCST90018908	Pulmonary fibrosis	COL9A1	0.115221576103241	0.19898832031157	0.66586195756251
15467_10_CTHRC1_CTHR1	ebi-a-GCST90018908	Pulmonary fibrosis	CTHRC1	-0.0269797718087137	0.0396466482750083	0.518051972464646
15468_14_CFHR1_FHR1	ebi-a-GCST90018908	Pulmonary fibrosis	CFHR1	0.00598162116174186	0.0201886824082253	0.770403098044245
15470_11_HEXB_Hexosaminidase_B	ebi-a-GCST90018908	Pulmonary fibrosis	HEXB	0.0252803862589786	0.0164202728421717	0.137922616546372
15471_29_PNLIPRP2_LIPR2	ebi-a-GCST90018908	Pulmonary fibrosis	PNLIPRP2	-0.0772683282211404	0.0419143748673417	0.098365809219097
15472_16_LRP11_LRP11	ebi-a-GCST90018908	Pulmonary fibrosis	LRP11	0.0163191067945891	0.0220394500388941	0.471263705901902
15475_4_PLTP_PLTP	ebi-a-GCST90018908	Pulmonary fibrosis	PLTP	0.0221790916579788	0.0256413355901155	0.400675223259659
15476_6_REG3G_REG3G	ebi-a-GCST90018908	Pulmonary fibrosis	REG3G	0.0180556195357769	0.0143314336649656	0.220920785017655
15480_2_VNN2_VNN2	ebi-a-GCST90018908	Pulmonary fibrosis	VNN2	0.00681198947920712	0.0169139961944039	0.692467459755567
15481_45_CAMP_LL_37	ebi-a-GCST90018908	Pulmonary fibrosis	CAMP	-0.00955432298466818	0.0122069591713168	0.440151327871217
15482_12_A2ML1_A2ML1	ebi-a-GCST90018908	Pulmonary fibrosis	A2ML1	0.0149149735067494	0.0596998345527833	0.84414195798362
15483_377_AGRN_Agrin	ebi-a-GCST90018908	Pulmonary fibrosis	AGRN	-0.0236868852812118	0.0292523079951123	0.432659616459026
15486_126_AOC1_ABP1	ebi-a-GCST90018908	Pulmonary fibrosis	AOC1	-0.0107534171468812	0.0200065552977214	0.603959513156405
15487_164_CES1_carboxylesterase__liver	ebi-a-GCST90018908	Pulmonary fibrosis	CES1	0.00661625717310626	0.0986736207361481	0.949138999653961
15491_20_CD248_CD248	ebi-a-GCST90018908	Pulmonary fibrosis	CD248	-0.00403964491607	0.0266680866014287	0.881616659318953
15494_11_FGFBP1_FGFP1	ebi-a-GCST90018908	Pulmonary fibrosis	FGFBP1	0.0489682626179112	0.0451262218818518	0.327386168089473
15495_9_FOLR3_FOLR3	ebi-a-GCST90018908	Pulmonary fibrosis	FOLR3	0.00245206741400608	0.0323987557101094	0.940554040369696
15497_9_HS3ST1_HS3S1	ebi-a-GCST90018908	Pulmonary fibrosis	HS3ST1	0.0784230521148904	0.0744465348035964	0.402632942630263
15499_11_ATRN_Attractin	ebi-a-GCST90018908	Pulmonary fibrosis	ATRN	0.00775155488846913	0.0372393570071225	0.841034869199987
15503_15_LEFTY2_Lefty_A	ebi-a-GCST90018908	Pulmonary fibrosis	LEFTY2	0.00920241908812361	0.0340146549348586	0.792244478706845
15503_20_LEFTY2_Lefty_A	ebi-a-GCST90018908	Pulmonary fibrosis	LEFTY2	0.00193266943646937	0.0250043165718968	0.939483906647161
15504_39_BIRC7_Livin_B	ebi-a-GCST90018908	Pulmonary fibrosis	BIRC7	0.0113590230566372	0.0443044997266385	0.821615955982114
15506_34_LRP12_LRP12	ebi-a-GCST90018908	Pulmonary fibrosis	LRP12	NA	NA	NA
15509_2_NAGLU_NAG	ebi-a-GCST90018908	Pulmonary fibrosis	NAGLU	0.00433193387466302	0.0203271433559461	0.832731609012293
15511_37_NPTXR_NPTXR	ebi-a-GCST90018908	Pulmonary fibrosis	NPTXR	-0.0504270051815908	0.0417603051995965	0.266438619216113
15513_108_PRSS8_Prostasin	ebi-a-GCST90018908	Pulmonary fibrosis	PRSS8	0.0631317860624801	0.103504070045354	0.584993987723806
15514_26_BCHE_Pseudocholinesterase	ebi-a-GCST90018908	Pulmonary fibrosis	BCHE	-0.0114580222283204	0.0153825450128844	0.465964341643757
15515_2_SAA1_SAA	ebi-a-GCST90018908	Pulmonary fibrosis	SAA1	0.0277326929620703	0.0194636550588101	0.179687688862115
15516_12_SAA4_SAA_4	ebi-a-GCST90018908	Pulmonary fibrosis	SAA4	0.0150169327608373	0.0253327972145505	0.571969080120383
15521_4_CLSTN1_Alcadein_alpha_1	ebi-a-GCST90018908	Pulmonary fibrosis	CLSTN1	-0.0261553116958994	0.0366729292852012	0.507613868845566
15522_2_GLIPR2_GAPR1	ebi-a-GCST90018908	Pulmonary fibrosis	GLIPR2	-0.0117717671532134	0.0508643466502191	0.831864249635415
15523_9_ALAD_HEM2	ebi-a-GCST90018908	Pulmonary fibrosis	ALAD	0.0843760715460849	0.0530887100632607	0.210199956351404
15525_294_ADH1C_ADH1G	ebi-a-GCST90018908	Pulmonary fibrosis	ADH1C	0.0526128399555651	0.0820817005580405	0.637120950789836
15526_33_GSS_GSHB	ebi-a-GCST90018908	Pulmonary fibrosis	GSS	-0.00184709261896199	0.0590200157170997	0.976999126207792
15530_33_EPHB4_EphB4	ebi-a-GCST90018908	Pulmonary fibrosis	EPHB4	0.0311311552042545	0.0201048225560664	0.155923515205531
15533_97_MSR1_Macrophage_scavenger_receptor	ebi-a-GCST90018908	Pulmonary fibrosis	MSR1	0.00299586376927308	0.0191927184830532	0.878040482274725
15535_3_PRSS27_Marapsin	ebi-a-GCST90018908	Pulmonary fibrosis	PRSS27	0.023307137520684	0.0183973527235109	0.224518218984956
15539_15_SLITRK1_SLIK1	ebi-a-GCST90018908	Pulmonary fibrosis	SLITRK1	0.0663335759362485	0.110749709058244	0.610012541372789
15540_6_VIM_Vimentin	ebi-a-GCST90018908	Pulmonary fibrosis	VIM	0.00695152635955233	0.0776458620291264	0.934303995783646
15544_25_KLK14_kallikrein_14	ebi-a-GCST90018908	Pulmonary fibrosis	KLK14	-0.0145567634024988	0.0237075520002761	0.551693262844654
15545_13_PPP3R1_Calcineurin_B_a	ebi-a-GCST90018908	Pulmonary fibrosis	PPP3R1	-0.0411161224538902	0.135801690736499	0.777160236378432
15548_35_PHGDH_SERA	ebi-a-GCST90018908	Pulmonary fibrosis	PHGDH	-0.00561728453791875	0.020227864908657	0.785301189815897
15553_22_ACHE_ACES	ebi-a-GCST90018908	Pulmonary fibrosis	ACHE	NA	NA	NA
15556_49_AMY2B_Alpha_amylase_2B	ebi-a-GCST90018908	Pulmonary fibrosis	AMY2B	0.00709556350294985	0.0232203735596256	0.763868056864134
15558_63_ENPEP_AMPE	ebi-a-GCST90018908	Pulmonary fibrosis	ENPEP	-0.0287425444981632	0.0432444935744389	0.530973230775161
15559_5_ANTXR2_ANTR2	ebi-a-GCST90018908	Pulmonary fibrosis	ANTXR2	0.01389522448501	0.0264240056351142	0.609425855057794
15560_52_TCN2_Apo_TC_II	ebi-a-GCST90018908	Pulmonary fibrosis	TCN2	-0.0292275219849759	0.0335245865553318	0.401932967897235
15562_24_GUSB_BGLR	ebi-a-GCST90018908	Pulmonary fibrosis	GUSB	0.0196328451377055	0.0166047955550878	0.247763403665896
15565_102_MUC16_CA125	ebi-a-GCST90018908	Pulmonary fibrosis	MUC16	0.0281820640501147	0.0206943092692208	0.198271380525193
15566_10_CNN1_Calponin_1	ebi-a-GCST90018908	Pulmonary fibrosis	CNN1	-0.0142265160903173	0.0266542802034135	0.601340499955661
15567_2_CD247_CD3_zeta	ebi-a-GCST90018908	Pulmonary fibrosis	CD247	NA	NA	NA
15569_15_COL2A1_Collagen_II	ebi-a-GCST90018908	Pulmonary fibrosis	COL2A1	0.0328268982174915	0.0407183515442058	0.456746126007816
15570_99_CR2_Complement_receptor_type_2	ebi-a-GCST90018908	Pulmonary fibrosis	CR2	0.0255127597529255	0.0201551403936896	0.215652991732588
15573_110_NCAN_CSPG3	ebi-a-GCST90018908	Pulmonary fibrosis	NCAN	-0.0375082356800148	0.0198929532289699	0.0819063556846822
15574_37_CCNA2_Cyclin_A	ebi-a-GCST90018908	Pulmonary fibrosis	CCNA2	NA	NA	NA
15576_158_RNASE3_ECP	ebi-a-GCST90018908	Pulmonary fibrosis	RNASE3	0.00815133922322175	0.0242439275979501	0.741360846932241
15579_26_ENPP6_ENPP6	ebi-a-GCST90018908	Pulmonary fibrosis	ENPP6	0.0250309492751685	0.0621233667100085	0.713999789241098
15580_2_EPHA7_EPHA7	ebi-a-GCST90018908	Pulmonary fibrosis	EPHA7	0.0593713400643752	0.0455430348594758	0.416570842806417
15582_25_FCN1_FCN1	ebi-a-GCST90018908	Pulmonary fibrosis	FCN1	0.0175223979594359	0.0253750982076135	0.504167799334486
15583_18_FCRLB_FCRLB	ebi-a-GCST90018908	Pulmonary fibrosis	FCRLB	-0.0135877398690715	0.0421331723818024	0.763230208183401
15584_9_CFHR2_FHR2	ebi-a-GCST90018908	Pulmonary fibrosis	CFHR2	0.0351251767557258	0.02398735220476	0.161353889791789
15585_304_FBLN5_fibulin_5	ebi-a-GCST90018908	Pulmonary fibrosis	FBLN5	0.0326268695749804	0.0687312638659273	0.659755203787785
15587_20_FOLR2_FOLR2	ebi-a-GCST90018908	Pulmonary fibrosis	FOLR2	0.00579136616781318	0.0300589587083483	0.84998677401599
15589_1_GC_Gc_Globulin__Mixed_Type	ebi-a-GCST90018908	Pulmonary fibrosis	GC	0.0020965807134664	0.0690707705680846	0.978541356048094
15594_47_HTRA1_HTRA1	ebi-a-GCST90018908	Pulmonary fibrosis	HTRA1	0.0162355508806359	0.046625437709714	0.741862243729786
15602_43_IL6R_IL_6_sRa	ebi-a-GCST90018908	Pulmonary fibrosis	IL6R	0.0486401762812946	0.0285650675296851	0.112382094167928
15603_20_ITGA2_Integrin_alpha_2	ebi-a-GCST90018908	Pulmonary fibrosis	ITGA2	NA	NA	NA
15604_18_MAPK9_JNK2	ebi-a-GCST90018908	Pulmonary fibrosis	MAPK9	0.0225800912029913	0.0377131170494078	0.591543978687588
15606_19_KRT19_Keratin_19	ebi-a-GCST90018908	Pulmonary fibrosis	KRT19	-0.0871907678173497	0.0281048377017566	0.0210535097036467
15607_56_PKLR_KPYR	ebi-a-GCST90018908	Pulmonary fibrosis	PKLR	-0.00915807096131048	0.0398415760302802	0.832980188273244
15610_72_LAP3_LAP	ebi-a-GCST90018908	Pulmonary fibrosis	LAP3	-0.24217760046697	0.74423868494805	0.7997216626099
15613_16_PNLIP_LIPP	ebi-a-GCST90018908	Pulmonary fibrosis	PNLIP	0.0146251216688278	0.016098901744001	0.375017585507304
15614_168_LILRA2_LIRA2	ebi-a-GCST90018908	Pulmonary fibrosis	LILRA2	0.00301295573488719	0.0185146428122765	0.87343640359441
15615_8_LILRB3_LIRB3	ebi-a-GCST90018908	Pulmonary fibrosis	LILRB3	-0.0604686346342884	0.0272839599901965	0.0774908096776521
15620_4_NLGN1_NLGN1	ebi-a-GCST90018908	Pulmonary fibrosis	NLGN1	0.0233546200814514	0.0491697146672733	0.649263603393996
15622_13_OPCML_OBCAM	ebi-a-GCST90018908	Pulmonary fibrosis	OPCML	0.0151856985666297	0.0361174510824998	0.691612981113544
15623_1_PDCD1_PD_1	ebi-a-GCST90018908	Pulmonary fibrosis	PDCD1	0.10040304122585	0.107464143691861	0.448782857777076
15626_223_HSPG2_Perlecan	ebi-a-GCST90018908	Pulmonary fibrosis	HSPG2	0.0164225081210787	0.02244396198416	0.481140186878309
15633_6_RBP4_RBP	ebi-a-GCST90018908	Pulmonary fibrosis	RBP4	-0.0399714146909172	0.0513209411696078	0.479571127911654
15634_139_SLIT1_SLIT1	ebi-a-GCST90018908	Pulmonary fibrosis	SLIT1	0.134893917367251	0.163070762229015	0.495103307642111
15635_4_SMOC2_SMOC2	ebi-a-GCST90018908	Pulmonary fibrosis	SMOC2	0.0245021394060513	0.0287164235624267	0.421756994790664
15636_49_SORCS1_SORC1	ebi-a-GCST90018908	Pulmonary fibrosis	SORCS1	0.00784442411569663	0.0724284875417116	0.923639847297349
15640_54_TAGLN_TAGL	ebi-a-GCST90018908	Pulmonary fibrosis	TAGLN	0.0437023797057475	0.0755006105173399	0.665958317894563
15641_20_TMEFF1_TEFF1	ebi-a-GCST90018908	Pulmonary fibrosis	TMEFF1	-0.107999039639719	0.0759643520465491	0.291027321697404
15644_1_BTD_Biotinidase	ebi-a-GCST90018908	Pulmonary fibrosis	BTD	-0.041137137233735	0.0234739190909511	0.10323048822091
15653_9_COL10A1_COAA1	ebi-a-GCST90018908	Pulmonary fibrosis	COL10A1	-0.00346397014830573	0.0270961485399343	0.901870781489723
15666_21_BMP2_BMP_2	ebi-a-GCST90018908	Pulmonary fibrosis	BMP2	NA	NA	NA
15667_39_BMP4_BMP_4	ebi-a-GCST90018908	Pulmonary fibrosis	BMP4	-0.020263077432389	0.0240804867367334	0.419750371257455
15668_19_BMP8B_BMP_8	ebi-a-GCST90018908	Pulmonary fibrosis	BMP8B	-0.0300024715655994	0.0386264075502424	0.466823097294876
15669_7_BRAF_BRAF1	ebi-a-GCST90018908	Pulmonary fibrosis	BRAF	-0.189024280833442	0.178453231324481	0.400515585300104
15670_15_C1QL2_C1QL2	ebi-a-GCST90018908	Pulmonary fibrosis	C1QL2	-0.0473214253939125	0.0403237944693428	0.29343406747356
15674_3_CD79A_CD79A	ebi-a-GCST90018908	Pulmonary fibrosis	CD79A	0.113222941510039	0.237378362167997	0.716668259917463
15675_3_CEBPB_CEBPB	ebi-a-GCST90018908	Pulmonary fibrosis	CEBPB	-0.0616706745582639	0.0389785609834397	0.152268077110402
15678_71_DKK2_DKK2	ebi-a-GCST90018908	Pulmonary fibrosis	DKK2	0.0124477259417334	0.0265629235642206	0.647744523419361
15686_49_INHBC_INHBC	ebi-a-GCST90018908	Pulmonary fibrosis	INHBC	0.00828180206906027	0.0258405008210848	0.752739368288194
15688_30_LMAN1_Mannose_binding_lectin	ebi-a-GCST90018908	Pulmonary fibrosis	LMAN1	-0.0676544373672129	0.0802717719160935	0.461220752671264
15692_300_NODAL_NODAL	ebi-a-GCST90018908	Pulmonary fibrosis	NODAL	0.0156231556932883	0.0636745368486892	0.829058253536897
15698_6_TXLNA_TXLNA	ebi-a-GCST90018908	Pulmonary fibrosis	TXLNA	-0.0510166333028789	0.084860161912241	0.580125119312566
16015_19_GPT_ALT	ebi-a-GCST90018908	Pulmonary fibrosis	GPT	-0.0251162942203061	0.0293702288627111	0.431520749092137
16021_30_CDH8_Cadherin_8	ebi-a-GCST90018908	Pulmonary fibrosis	CDH8	-0.00940977198979702	0.0361181541577845	0.800319778052799
16035_8_FLT4_VEGF_sR3	ebi-a-GCST90018908	Pulmonary fibrosis	FLT4	0.0137958207857866	0.0156709752630267	0.387404661511552
16043_30_SHC1_SHC1	ebi-a-GCST90018908	Pulmonary fibrosis	SHC1	-0.166754989721349	0.0917693763380538	0.320278572420504
16049_43_OLR1_OLR1	ebi-a-GCST90018908	Pulmonary fibrosis	OLR1	-0.0469653673665837	0.0580028211502925	0.477371956413757
16055_3_CFHR5_complement_factor_H_related_5	ebi-a-GCST90018908	Pulmonary fibrosis	CFHR5	0.011652855808053	0.0445364064412371	0.804029319669641
16057_6_IGF2R_IGF_II_receptor	ebi-a-GCST90018908	Pulmonary fibrosis	IGF2R	0.0305589151933613	0.0192433024397052	0.143363664833008
16060_99_NID2_NID2	ebi-a-GCST90018908	Pulmonary fibrosis	NID2	0.0428155052526042	0.0273518116636989	0.168535718476931
16070_7_WIF1_WIF_1	ebi-a-GCST90018908	Pulmonary fibrosis	WIF1	-0.0986283843122176	0.0513745898707847	0.112959194716258
16074_12_GRAP2_GRB2_related_adapter_protein_2	ebi-a-GCST90018908	Pulmonary fibrosis	GRAP2	0.170208518483045	0.139146956960923	0.34580987164529
16079_2_TEC_TEC	ebi-a-GCST90018908	Pulmonary fibrosis	TEC	-0.0136865401914514	0.0516567833906969	0.815854868534298
16081_38_AKR1B10_Aldose_reductase_like	ebi-a-GCST90018908	Pulmonary fibrosis	AKR1B10	-0.000574822566827212	0.0446982489452622	0.990156376802924
16288_17_EPHA4_EPHA4	ebi-a-GCST90018908	Pulmonary fibrosis	EPHA4	0.0303458935940724	0.0181852393890343	0.117375516135276
16293_1_GHRH_Growth_hormone_releasing_factor	ebi-a-GCST90018908	Pulmonary fibrosis	GHRH	0.0363691434377066	0.0470257113055047	0.520192224033156
16296_43_LGR5_LGR5	ebi-a-GCST90018908	Pulmonary fibrosis	LGR5	0.0772077586811892	0.0702563010833424	0.386407208569589
16298_84_PLA2G2D_sPLA_2__IID	ebi-a-GCST90018908	Pulmonary fibrosis	PLA2G2D	NA	NA	NA
16299_13_TIGIT_TIGIT	ebi-a-GCST90018908	Pulmonary fibrosis	TIGIT	0.00494968751500051	0.196522290845368	0.980880579608818
16300_4_TREM2_TREM2	ebi-a-GCST90018908	Pulmonary fibrosis	TREM2	0.00455873982035967	0.0189253601578522	0.811234208080896
16302_11_BPIFA2_SPLC2	ebi-a-GCST90018908	Pulmonary fibrosis	BPIFA2	-0.0897008874106765	0.0670169616962438	0.222577586630615
16304_6_LGR4_LGR4	ebi-a-GCST90018908	Pulmonary fibrosis	LGR4	-0.105084515670968	0.084278489213513	0.338665646859115
16305_10_CDH11_Cadherin_11	ebi-a-GCST90018908	Pulmonary fibrosis	CDH11	0.0200462559521889	0.0208625004366216	0.34934589755946
16307_22_UNC5D_UNC5H4	ebi-a-GCST90018908	Pulmonary fibrosis	UNC5D	0.0189380970858779	0.0754750260456878	0.825302117145458
16308_14_BTLA_BTLA	ebi-a-GCST90018908	Pulmonary fibrosis	BTLA	0.035505137954517	0.0772235550829046	0.725648978374354
16309_30_DKKL1_Soggy_1	ebi-a-GCST90018908	Pulmonary fibrosis	DKKL1	-0.0202655991362122	0.0307444233424603	0.534256206451336
16312_45_CDH6_Cadherin_6	ebi-a-GCST90018908	Pulmonary fibrosis	CDH6	-0.13562144194764	0.213868733782556	0.640220282207461
16315_105_FLT1_VEGF_sR1	ebi-a-GCST90018908	Pulmonary fibrosis	FLT1	-0.0238615336773332	0.0449081151475053	0.689071651716684
16317_20_DSG3_Desmoglein_3	ebi-a-GCST90018908	Pulmonary fibrosis	DSG3	0.0445415776444427	0.0613762093005989	0.508198736240978
16318_12_ACVRL1_ALK_1	ebi-a-GCST90018908	Pulmonary fibrosis	ACVRL1	NA	NA	NA
16320_139_CD320_CD320	ebi-a-GCST90018908	Pulmonary fibrosis	CD320	NA	NA	NA
16323_8_NRXN3_NRX3A	ebi-a-GCST90018908	Pulmonary fibrosis	NRXN3	-0.0252175830603609	0.0417345265456071	0.564747176466618
16324_38_TLR1_TLR1	ebi-a-GCST90018908	Pulmonary fibrosis	TLR1	0.112345327365594	0.126806509743472	0.469107137392546
16536_3_HMGA1_HMGA1	ebi-a-GCST90018908	Pulmonary fibrosis	HMGA1	-0.106865509520652	0.294340608873162	0.778285395506595
16551_14_STAT5B_STA5B	ebi-a-GCST90018908	Pulmonary fibrosis	STAT5B	0.0136255685413701	0.0312371410971203	0.68088450422008
16558_2_MYOC_MYOC	ebi-a-GCST90018908	Pulmonary fibrosis	MYOC	-0.0361315286056209	0.0250549492378829	0.192481298015259
16561_9_A1BG_Alpha_1B_glycoprotein	ebi-a-GCST90018908	Pulmonary fibrosis	A1BG	-0.0598374033198927	0.0297140184248293	0.0788154107452777
16583_8_NUDT2_AP4A	ebi-a-GCST90018908	Pulmonary fibrosis	NUDT2	0.0656656848165865	0.0394861569863892	0.238209698467773
16585_16_B3GNT4_B3GN4	ebi-a-GCST90018908	Pulmonary fibrosis	B3GNT4	-0.0507072482401708	0.0628236117770856	0.46484515961824
16587_1_CSN2_Beta_casein	ebi-a-GCST90018908	Pulmonary fibrosis	CSN2	-0.0492625636483077	0.084007177896494	0.598804388311791
16588_10_HSPA5_BiP	ebi-a-GCST90018908	Pulmonary fibrosis	HSPA5	NA	NA	NA
16591_71_CHIA_CHIA	ebi-a-GCST90018908	Pulmonary fibrosis	CHIA	0.0138943788773722	0.0655341613719221	0.845681114793782
16593_3_FADD_FADD	ebi-a-GCST90018908	Pulmonary fibrosis	FADD	-0.0730139531996573	0.0381014632331449	0.151185877655458
16594_44_FAIM_FAIM1	ebi-a-GCST90018908	Pulmonary fibrosis	FAIM	0.041279714293089	0.0291724680560634	0.190716906101897
16596_25_GLRX3_GLRX3	ebi-a-GCST90018908	Pulmonary fibrosis	GLRX3	-0.0296088358835345	0.143704716834781	0.870641479710903
16597_11_GLRX5_GLRX5	ebi-a-GCST90018908	Pulmonary fibrosis	GLRX5	NA	NA	NA
16599_38_GPN1_GPN1	ebi-a-GCST90018908	Pulmonary fibrosis	GPN1	-0.028216084992877	0.034822631937078	0.454599941000558
16606_85_AKR1B1_Aldose_reductase	ebi-a-GCST90018908	Pulmonary fibrosis	AKR1B1	0.0100901678627893	0.0445948685124842	0.842017116706046
16607_78_GSN_Gelsolin	ebi-a-GCST90018908	Pulmonary fibrosis	GSN	0.0182554606891241	0.0493034121928367	0.729955615108682
16609_106_KIRREL2_KIRR2	ebi-a-GCST90018908	Pulmonary fibrosis	KIRREL2	-0.0383004182129104	0.0185612774078225	0.0546826868778949
16610_13_LRP10_LRP10	ebi-a-GCST90018908	Pulmonary fibrosis	LRP10	0.0262400423320741	0.0638017193242799	0.701951832680307
16612_28_SDC3_SDC3	ebi-a-GCST90018908	Pulmonary fibrosis	SDC3	0.0198459041725113	0.223188488210796	0.943540307880494
16613_3_CDH17_CAD17	ebi-a-GCST90018908	Pulmonary fibrosis	CDH17	-0.00302258570065958	0.0183672755310923	0.870560175860376
16614_27_RSPO1_RSPO1	ebi-a-GCST90018908	Pulmonary fibrosis	RSPO1	-0.00647474324390805	0.0265803586646357	0.819530345579361
16616_137_ENO3_ENOB	ebi-a-GCST90018908	Pulmonary fibrosis	ENO3	-0.0519542328315884	0.0358038571833342	0.220381519658906
16618_7_CD69_CD69	ebi-a-GCST90018908	Pulmonary fibrosis	CD69	0.0691035814916538	0.145862944918894	0.682353056204369
16620_26_LY75_LY75	ebi-a-GCST90018908	Pulmonary fibrosis	LY75	-0.00557784604859313	0.0162068509046718	0.73338762846544
16746_12_INHBB_Activin_B	ebi-a-GCST90018908	Pulmonary fibrosis	INHBB	0.0400175008830308	0.169410444135867	0.852326971019833
16748_1_BMP3_BMP_3	ebi-a-GCST90018908	Pulmonary fibrosis	BMP3	-0.107193985873984	0.0610586138601475	0.177422154134804
16749_79_GDF10_BMP_3b	ebi-a-GCST90018908	Pulmonary fibrosis	GDF10	-0.058462559507777	0.0562143458089326	0.407561231799793
16753_46_COL6A2_CO6A2	ebi-a-GCST90018908	Pulmonary fibrosis	COL6A2	0.0354019258287645	0.0286317959519805	0.262492226999213
16754_40_CASK_CSKP	ebi-a-GCST90018908	Pulmonary fibrosis	CASK	NA	NA	NA
16755_195_GDF3_GDF_3	ebi-a-GCST90018908	Pulmonary fibrosis	GDF3	-0.0789393943952781	0.0752380851499501	0.37115651201221
16760_2_IL26_IL_26	ebi-a-GCST90018908	Pulmonary fibrosis	IL26	0.00519166104148869	0.0140807411537331	0.71664742286751
16763_11_LECT2_LECT2	ebi-a-GCST90018908	Pulmonary fibrosis	LECT2	0.00238990684841959	0.0234855431045089	0.92095810578415
16765_52_PPBP_PBP	ebi-a-GCST90018908	Pulmonary fibrosis	PPBP	-0.0183339513336138	0.173947511155104	0.933147527792426
16770_3_REG1B_REG1B	ebi-a-GCST90018908	Pulmonary fibrosis	REG1B	0.00912563188107981	0.0238343049398388	0.70850598948548
16773_29_SCUBE3_SCUB3	ebi-a-GCST90018908	Pulmonary fibrosis	SCUBE3	0.0228547253638524	0.0325623083797586	0.55543851421028
16781_2_ENGASE_ENASE	ebi-a-GCST90018908	Pulmonary fibrosis	ENGASE	-0.0916288177904211	0.0529355500409757	0.121706101328897
16785_45_DEFA5_HD_5	ebi-a-GCST90018908	Pulmonary fibrosis	DEFA5	-0.00550096460026641	0.0181198543996551	0.764741431918383
16792_4_SIGLEC5_Siglec_5	ebi-a-GCST90018908	Pulmonary fibrosis	SIGLEC5	0.0570669282789891	0.0247260741228003	0.0604370595660077
16802_31_OCIAD1_OCAD1	ebi-a-GCST90018908	Pulmonary fibrosis	OCIAD1	-0.0347756223034016	0.0570513952965457	0.568794313042814
16805_5_PDE5A_PDE5A	ebi-a-GCST90018908	Pulmonary fibrosis	PDE5A	0.115656217891509	0.0690135900975539	0.16907682791769
16807_35_TNNT3_TNNT3	ebi-a-GCST90018908	Pulmonary fibrosis	TNNT3	-0.0011981424375032	0.0435459563496441	0.979367426839536
16809_1_NME4_NDKM	ebi-a-GCST90018908	Pulmonary fibrosis	NME4	-0.20273735212484	0.133686094822261	0.37112302046469
16814_13_FHL1_SLIM_1	ebi-a-GCST90018908	Pulmonary fibrosis	FHL1	-0.0521378494521289	0.0514088380563609	0.344261549135948
16818_200_CDCP1_CDCP1	ebi-a-GCST90018908	Pulmonary fibrosis	CDCP1	0.0188727512786712	0.0290523953836826	0.534147017541289
16823_75_APOL3_APOL3	ebi-a-GCST90018908	Pulmonary fibrosis	APOL3	0.0021036222566603	0.0286763912297174	0.943573973139885
16825_20_ATXN3_ATX3	ebi-a-GCST90018908	Pulmonary fibrosis	ATXN3	0.0249610515151557	0.0349327413351398	0.526472086445746
16828_8_COL6A1_Collagen_a1_VI_	ebi-a-GCST90018908	Pulmonary fibrosis	COL6A1	-0.0727829919422913	0.0434594679752354	0.124926477792258
16845_15_MPZL1_MPZL1	ebi-a-GCST90018908	Pulmonary fibrosis	MPZL1	0.0677989633607944	0.0952735254267944	0.550505041707044
16850_5_RGS5_RGS5	ebi-a-GCST90018908	Pulmonary fibrosis	RGS5	-0.0163651809412216	0.102262432996145	0.887558462506793
16852_10_PDZK1_NHRF3	ebi-a-GCST90018908	Pulmonary fibrosis	PDZK1	-0.0700691569913894	0.0750453177551637	0.419339224984759
16854_17_LSM4_LSM4	ebi-a-GCST90018908	Pulmonary fibrosis	LSM4	-0.0428340329132926	0.0437027699240399	0.372038184296943
16856_79_MAPRE2_MARE2	ebi-a-GCST90018908	Pulmonary fibrosis	MAPRE2	0.0119194053152938	0.0650665598262657	0.871539833054347
16858_384_RCN3_RCN3	ebi-a-GCST90018908	Pulmonary fibrosis	RCN3	-0.0188193292641096	0.0906867500304569	0.848892125361592
16859_100_SH3GLB1_SHLB1	ebi-a-GCST90018908	Pulmonary fibrosis	SH3GLB1	0.123289726860633	0.136156781133785	0.460776667943836
16863_47_NANP_NANP	ebi-a-GCST90018908	Pulmonary fibrosis	NANP	0.00161292945022043	0.0863418074246061	0.988108850260155
16872_248_GSTZ1_MAAI	ebi-a-GCST90018908	Pulmonary fibrosis	GSTZ1	0.0601748268144351	0.0463036556194057	0.21336710053406
16877_19_MSRB2_MSRB2	ebi-a-GCST90018908	Pulmonary fibrosis	MSRB2	-0.309158791675182	0.199949784413591	0.365477149057527
16882_27_PHPT1_PHP14	ebi-a-GCST90018908	Pulmonary fibrosis	PHPT1	0.0567851998075322	0.0473663635027092	0.442584146642219
16883_57_RAB4A_RAB4A	ebi-a-GCST90018908	Pulmonary fibrosis	RAB4A	NA	NA	NA
16887_29_PTRH2_PTH2	ebi-a-GCST90018908	Pulmonary fibrosis	PTRH2	NA	NA	NA
16890_37_ADAMTSL1_ATL1	ebi-a-GCST90018908	Pulmonary fibrosis	ADAMTSL1	0.0398902743253488	0.0364497822064374	0.305636716642722
16892_23_ENPP2_ENPP2	ebi-a-GCST90018908	Pulmonary fibrosis	ENPP2	0.033620795285491	0.0563736479844033	0.592918268397085
16899_59_OSBPL9_OSBL9	ebi-a-GCST90018908	Pulmonary fibrosis	OSBPL9	NA	NA	NA
16900_29_MDGA1_MDGA1	ebi-a-GCST90018908	Pulmonary fibrosis	MDGA1	-0.0158574220088475	0.0250615943019388	0.537103188247503
16907_3_CADM2_Nectin_like_protein_3	ebi-a-GCST90018908	Pulmonary fibrosis	CADM2	0.020171815771487	0.102790202085361	0.862552537321692
16908_5_OMG_OMGP	ebi-a-GCST90018908	Pulmonary fibrosis	OMG	-0.0410937717686365	0.0420171834482105	0.353618429857417
16913_8_RNASET2_RNT2	ebi-a-GCST90018908	Pulmonary fibrosis	RNASET2	-0.00325571282310635	0.0286938923364815	0.913364298045334
16914_104_CD14_sCD14	ebi-a-GCST90018908	Pulmonary fibrosis	CD14	-0.0101847189067746	0.0254888839086576	0.697118634435995
16915_153_SEMA4A_SEM4A	ebi-a-GCST90018908	Pulmonary fibrosis	SEMA4A	-0.00292011366694267	0.0169329115555397	0.864733438538852
16916_19_SLITRK6_SLIK6	ebi-a-GCST90018908	Pulmonary fibrosis	SLITRK6	0.0614059400276795	0.0363057918046173	0.134609612846226
16918_198_TLR3_TLR3	ebi-a-GCST90018908	Pulmonary fibrosis	TLR3	0.0600695643284595	0.0554869904021805	0.320568334806261
16919_1_DBI_ACBP	ebi-a-GCST90018908	Pulmonary fibrosis	DBI	-0.0640991260798445	0.0397914182936922	0.353679546599173
16922_53_PLXNB3_PLXB3	ebi-a-GCST90018908	Pulmonary fibrosis	PLXNB3	0.135948471447656	0.106600272448204	0.291995888237384
16926_44_ALPL_Alkaline_phosphatase__liver	ebi-a-GCST90018908	Pulmonary fibrosis	ALPL	0.0302288930410913	0.0265306686650263	0.29202268958926
16932_5_SULT1E1_SULT_1E	ebi-a-GCST90018908	Pulmonary fibrosis	SULT1E1	0.0612138751512967	0.0889141429290993	0.616156935738991
17137_160_HBB_Beta_globin	ebi-a-GCST90018908	Pulmonary fibrosis	HBB	0.0417189425011567	0.0479835173460265	0.413421116036719
17138_8_GSTA1_GST_A1_1	ebi-a-GCST90018908	Pulmonary fibrosis	GSTA1	0.00562676505358493	0.0254943068215936	0.832639426945263
17140_57_PDGFD_PDGFD	ebi-a-GCST90018908	Pulmonary fibrosis	PDGFD	0.009601353255849	0.0199265641597526	0.638590075855423
17148_7_BLVRB_BLVRB	ebi-a-GCST90018908	Pulmonary fibrosis	BLVRB	-0.0205803748458985	0.04301075113193	0.679501883752369
17152_10_KIR2DS4_KI2S4	ebi-a-GCST90018908	Pulmonary fibrosis	KIR2DS4	0.0483202875292087	0.0464381808242821	0.407363228233833
17153_46_KIR2DL3_KI2L3	ebi-a-GCST90018908	Pulmonary fibrosis	KIR2DL3	0.0101338428959842	0.0265223686114895	0.709077582256891
17154_2_PTGES3_TEBP	ebi-a-GCST90018908	Pulmonary fibrosis	PTGES3	-0.0375193571781845	0.0303155394609837	0.24716836916012
17155_1_VPS28_VPS28_protein_homolog	ebi-a-GCST90018908	Pulmonary fibrosis	VPS28	-0.0109521707899256	0.0319378752475576	0.739531384836075
17156_72_DCLK1_DCAK1	ebi-a-GCST90018908	Pulmonary fibrosis	DCLK1	-0.0102943360083214	0.0260578015662237	0.703124763902865
17163_117_ANXA3_Annexin_III	ebi-a-GCST90018908	Pulmonary fibrosis	ANXA3	-0.0590411202444311	0.106285119934695	0.677199300364476
17164_15_ANXA4_annexin_IV	ebi-a-GCST90018908	Pulmonary fibrosis	ANXA4	0.0674910558255792	0.0659972457007064	0.492876159508523
17165_1_PPBP_BTG	ebi-a-GCST90018908	Pulmonary fibrosis	PPBP	-0.0687362609460534	0.192113448931398	0.781258901853183
17170_15_CALCB_CALCB	ebi-a-GCST90018908	Pulmonary fibrosis	CALCB	0.00992818921959814	0.0601843208201916	0.884139069767202
17172_19_STATH_STAT	ebi-a-GCST90018908	Pulmonary fibrosis	STATH	-0.00281106383739345	0.0606950744048148	0.965970166980153
17175_5_MAP2K6_MP2K6	ebi-a-GCST90018908	Pulmonary fibrosis	MAP2K6	-0.0157941222887988	0.0820102774500777	0.86506577202594
17199_43_HIF1AN_HIF1N	ebi-a-GCST90018908	Pulmonary fibrosis	HIF1AN	NA	NA	NA
17200_50_KIR2DL1_KI2L1	ebi-a-GCST90018908	Pulmonary fibrosis	KIR2DL1	-0.0511541999925379	0.0492972749122778	0.346978040661836
17205_21_RAB5A_RAB5A	ebi-a-GCST90018908	Pulmonary fibrosis	RAB5A	-0.163556952173025	0.151168854340927	0.474954583638911
17209_27_SULT2B1_ST2B1	ebi-a-GCST90018908	Pulmonary fibrosis	SULT2B1	-0.0583504200612465	0.0570929583751605	0.381994950329337
17210_2_TCL1A_TCL1A	ebi-a-GCST90018908	Pulmonary fibrosis	TCL1A	-0.0131978332438238	0.0261354602734341	0.631581432070368
17224_12_OGN_MIME	ebi-a-GCST90018908	Pulmonary fibrosis	OGN	0.0255092897921884	0.0490225405888836	0.638776702851616
17231_1_LCP1_L_plastin	ebi-a-GCST90018908	Pulmonary fibrosis	LCP1	-0.0271420260115284	0.0341610316308285	0.449811311651957
17320_19_AASDHPPT_ADPPT	ebi-a-GCST90018908	Pulmonary fibrosis	AASDHPPT	-0.166655217241352	0.0870209270508643	0.151362337396616
17325_10_GUK1_KGUA	ebi-a-GCST90018908	Pulmonary fibrosis	GUK1	0.0432360973049248	0.043199284076502	0.362843217137859
17327_3_CNPY3_CNPY3	ebi-a-GCST90018908	Pulmonary fibrosis	CNPY3	-0.0240193209581974	0.0525032198628158	0.692214347000707
17329_2_BDH2_BDH2	ebi-a-GCST90018908	Pulmonary fibrosis	BDH2	-0.0499809470648094	0.0374783818265913	0.274549444688502
17331_138_KREMEN1_KREM1	ebi-a-GCST90018908	Pulmonary fibrosis	KREMEN1	0.0163635532888704	0.0183050054487606	0.380613956025814
17335_18_VAMP2_VAMP2	ebi-a-GCST90018908	Pulmonary fibrosis	VAMP2	0.0118728375257114	0.0864678607902142	0.899483774663984
17341_89_ACAT2_THIC	ebi-a-GCST90018908	Pulmonary fibrosis	ACAT2	-0.097388808732666	0.0421043495423457	0.146831845670488
17342_13_AGR3_AGR3	ebi-a-GCST90018908	Pulmonary fibrosis	AGR3	0.0630999246472033	0.0465036300579544	0.207871306519703
17343_6_SNPH_SNPH	ebi-a-GCST90018908	Pulmonary fibrosis	SNPH	-0.0131419121890136	0.102002135784879	0.905636995302892
17344_23_STOML1_STML1	ebi-a-GCST90018908	Pulmonary fibrosis	STOML1	-0.0171122398810866	0.0386732212478112	0.676625235130871
17346_61_FDCSP_FDSCP	ebi-a-GCST90018908	Pulmonary fibrosis	FDCSP	0.0450300897790453	0.0413525955882777	0.389911413303842
17348_5_SYNJ2BP_SYJ2B	ebi-a-GCST90018908	Pulmonary fibrosis	SYNJ2BP	0.0431868269882557	0.174727461063331	0.845740441960676
17350_13_CHMP2B_CHM2B	ebi-a-GCST90018908	Pulmonary fibrosis	CHMP2B	0.0238290181814533	0.0326154525457257	0.541015570651349
17356_34_IL1F10_IL1FA	ebi-a-GCST90018908	Pulmonary fibrosis	IL1F10	-0.191851880393145	0.164384605152069	0.451010965295852
17357_33_SEPSECS_SPCS	ebi-a-GCST90018908	Pulmonary fibrosis	SEPSECS	NA	NA	NA
17366_6_DCUN1D1_DCNL1	ebi-a-GCST90018908	Pulmonary fibrosis	DCUN1D1	0.0179182683789897	0.0320625597643023	0.593680781907405
17367_5_STMN1_Stathmin	ebi-a-GCST90018908	Pulmonary fibrosis	STMN1	-0.180865334155382	0.112802367050763	0.20718228167206
17377_1_AKR1C3_Aldose_reductase_like_C3	ebi-a-GCST90018908	Pulmonary fibrosis	AKR1C3	-0.00679416287764935	0.0261197136762271	0.799183528394782
17383_4_STARD5_STAR5	ebi-a-GCST90018908	Pulmonary fibrosis	STARD5	0.0367759683007741	0.0293973260614829	0.299612753635013
17387_27_NFKBIB_IKB_beta	ebi-a-GCST90018908	Pulmonary fibrosis	NFKBIB	NA	NA	NA
17391_10_RBM17_SPF45	ebi-a-GCST90018908	Pulmonary fibrosis	RBM17	0.00138513550915862	0.0269136129756863	0.961421799088556
17393_13_ACADS_SCAD	ebi-a-GCST90018908	Pulmonary fibrosis	ACADS	-0.0369350483078283	0.043180531574382	0.425183126618039
17396_23_ADH1A_ADH1A	ebi-a-GCST90018908	Pulmonary fibrosis	ADH1A	NA	NA	NA
17397_8_HSD17B11_DHB11	ebi-a-GCST90018908	Pulmonary fibrosis	HSD17B11	NA	NA	NA
17398_55_HMOX1_HO_1	ebi-a-GCST90018908	Pulmonary fibrosis	HMOX1	-0.00199593088244392	0.019605127142511	0.920035736424852
17400_71_ACOT8_ACOT8	ebi-a-GCST90018908	Pulmonary fibrosis	ACOT8	0.0586725155406388	0.0494186232262863	0.300814108185049
17403_14_ACADSB_acyl_Coenzyme_A_dehydrogenase	ebi-a-GCST90018908	Pulmonary fibrosis	ACADSB	0.079353315060163	0.0599133749109083	0.277207326158954
17404_5_ARL5B_ARL5B	ebi-a-GCST90018908	Pulmonary fibrosis	ARL5B	-0.0269500063172091	0.0317893937138951	0.429083374728282
17408_2_PMM1_PMM1	ebi-a-GCST90018908	Pulmonary fibrosis	PMM1	-0.0585601116891565	0.0712256370039163	0.457159889318097
17410_5_CETN3_CETN3	ebi-a-GCST90018908	Pulmonary fibrosis	CETN3	0.0481497344262395	0.091152366929799	0.63391871474609
17419_17_TES_TES	ebi-a-GCST90018908	Pulmonary fibrosis	TES	0.069300595430413	0.0474261568757128	0.382066147020942
17432_25_AK4_KAD4	ebi-a-GCST90018908	Pulmonary fibrosis	AK4	-0.0171656604582491	0.0456081353698912	0.725752541400634
17435_43_ETFA_ETFA	ebi-a-GCST90018908	Pulmonary fibrosis	ETFA	-0.0421817865101452	0.0451135895037921	0.377141865029914
17436_193_CSNK1G2_CSNK1G2	ebi-a-GCST90018908	Pulmonary fibrosis	CSNK1G2	NA	NA	NA
17441_4_ALPI_Alkaline_phosphatase__intestine	ebi-a-GCST90018908	Pulmonary fibrosis	ALPI	0.0268100304208103	0.0322490510553402	0.452525978639084
17447_52_SFRP4_SFRP4	ebi-a-GCST90018908	Pulmonary fibrosis	SFRP4	0.047126211057472	0.0255643086352788	0.107800007650645
17449_23_CD9_CD9	ebi-a-GCST90018908	Pulmonary fibrosis	CD9	0.0137494736025554	0.0421356494678277	0.765625168320041
17453_34_CP_Ceruloplasmin	ebi-a-GCST90018908	Pulmonary fibrosis	CP	-0.0176859547706202	0.0454258321435889	0.708600132392547
17454_15_EGFL6_EGFL6	ebi-a-GCST90018908	Pulmonary fibrosis	EGFL6	-0.0537372682012989	0.0417686585726088	0.245660739839027
17455_42_FOLR1_FOLR1	ebi-a-GCST90018908	Pulmonary fibrosis	FOLR1	-0.268552524654652	0.267525017058393	0.421174246316398
17456_53_GOLM1_GOLM1	ebi-a-GCST90018908	Pulmonary fibrosis	GOLM1	0.0142887710339692	0.0278495139060018	0.616509013591844
17460_51_MX1_Mx1	ebi-a-GCST90018908	Pulmonary fibrosis	MX1	0.0123355160597409	0.0497153163773334	0.810289483566171
17462_19_IRF1_IRF1	ebi-a-GCST90018908	Pulmonary fibrosis	IRF1	-0.094685203729062	0.904952221432307	0.933631920136022
17467_1_DHRS9_DHRS9	ebi-a-GCST90018908	Pulmonary fibrosis	DHRS9	-0.00106445494807813	0.0406514670346105	0.9807542699477
17468_1_SUFU_SUFU	ebi-a-GCST90018908	Pulmonary fibrosis	SUFU	-0.0534884374333562	0.137024642081589	0.733926296058336
17474_106_YEATS4_YETS4	ebi-a-GCST90018908	Pulmonary fibrosis	YEATS4	NA	NA	NA
17475_18_PBK_TOPK	ebi-a-GCST90018908	Pulmonary fibrosis	PBK	0.0289403722942505	0.0709681083049025	0.710781451229989
17490_4_SH3BGRL3_SH3BGRL3_like_protein	ebi-a-GCST90018908	Pulmonary fibrosis	SH3BGRL3	0.00197770155091978	0.0253486778461778	0.939995565696194
17495_141_SIRT3_SIR3	ebi-a-GCST90018908	Pulmonary fibrosis	SIRT3	-0.00844016173514762	0.0262043893694339	0.75474037951453
17505_125_NAALADL1_NALDL	ebi-a-GCST90018908	Pulmonary fibrosis	NAALADL1	-0.0539208894468698	0.0732254112990305	0.502358387139614
17509_6_HPD_HPPD	ebi-a-GCST90018908	Pulmonary fibrosis	HPD	NA	NA	NA
17510_7_SRP14_SRP14	ebi-a-GCST90018908	Pulmonary fibrosis	SRP14	-0.0548109488485093	0.0765310367284726	0.548207111284513
17511_10_RPP30_RPP30	ebi-a-GCST90018908	Pulmonary fibrosis	RPP30	-0.0236678761712775	0.0524797716640018	0.682600036471042
17513_11_ANXA11_ANX11	ebi-a-GCST90018908	Pulmonary fibrosis	ANXA11	0.0606791410222462	0.0596614441276931	0.416139938894187
17515_6_HSPA13_STCH	ebi-a-GCST90018908	Pulmonary fibrosis	HSPA13	-0.014769904649092	0.0249929219876186	0.573123505810199
17516_7_RAB3A_Rab3A	ebi-a-GCST90018908	Pulmonary fibrosis	RAB3A	-0.0278625436326281	0.0411567406539456	0.535545408917854
17671_58_ING4_ING4	ebi-a-GCST90018908	Pulmonary fibrosis	ING4	0.0212961174917141	0.0300883370518937	0.496996597110646
17673_34_CA5B_Carbonic_Anhydrase_VB	ebi-a-GCST90018908	Pulmonary fibrosis	CA5B	-0.0213851830220423	0.0512527697555747	0.697917703195595
17675_17_ACOT13_ACO13	ebi-a-GCST90018908	Pulmonary fibrosis	ACOT13	NA	NA	NA
17677_47_CD160_BY55	ebi-a-GCST90018908	Pulmonary fibrosis	CD160	0.044801827965336	0.100981844808554	0.687334428856005
17680_12_EPHB1_EPHB1	ebi-a-GCST90018908	Pulmonary fibrosis	EPHB1	0.0682049219001849	0.0564592820420201	0.350494481342382
17682_1_CD46_CD46	ebi-a-GCST90018908	Pulmonary fibrosis	CD46	-0.0134065041926186	0.0358175230499606	0.727178153034836
17685_9_APOA4_Apo_A_IV	ebi-a-GCST90018908	Pulmonary fibrosis	APOA4	-0.0116387149425758	0.0422203325369017	0.800702287302903
17686_27_TBCB_TBCB	ebi-a-GCST90018908	Pulmonary fibrosis	TBCB	0.0782078862837438	0.065044285629587	0.441664131843745
17691_1_TPP1_TPP1	ebi-a-GCST90018908	Pulmonary fibrosis	TPP1	-0.00382109733882945	0.0397503469282855	0.925318551825773
17692_2_BTN3A3_BT3A3	ebi-a-GCST90018908	Pulmonary fibrosis	BTN3A3	-0.0180383558132394	0.0344163455485957	0.60901444959016
17694_32_PSME2_PSME2	ebi-a-GCST90018908	Pulmonary fibrosis	PSME2	NA	NA	NA
17697_2_OVCA2_OVCA2	ebi-a-GCST90018908	Pulmonary fibrosis	OVCA2	0.0798745741978458	0.0464787670659568	0.335499915509763
17698_15_WBP2_WBP2	ebi-a-GCST90018908	Pulmonary fibrosis	WBP2	0.0385974655421131	0.214778543311726	0.886802458726115
17702_53_UGT1A1_UGT_1A1	ebi-a-GCST90018908	Pulmonary fibrosis	UGT1A1	0.0102361788346323	0.0346973601491028	0.787222020255843
17703_40_GMNN_GEMI	ebi-a-GCST90018908	Pulmonary fibrosis	GMNN	NA	NA	NA
17706_4_PPP1R1A_PPR1A	ebi-a-GCST90018908	Pulmonary fibrosis	PPP1R1A	NA	NA	NA
17710_40_TPD52L1_TPD53	ebi-a-GCST90018908	Pulmonary fibrosis	TPD52L1	0.0425260366520925	0.0676608039194331	0.593873032150746
17711_13_VAMP1_VAMP1	ebi-a-GCST90018908	Pulmonary fibrosis	VAMP1	0.212956422470433	0.284599380234883	0.591041005313669
17712_7_IDI1_IDI1	ebi-a-GCST90018908	Pulmonary fibrosis	IDI1	-0.193755508281505	0.133212991297033	0.383441596819496
17721_82_GAS7_GAS7	ebi-a-GCST90018908	Pulmonary fibrosis	GAS7	-0.0174830371343327	0.0943922928616799	0.87014093138733
17722_5_FKBP4_FKBP52_protein	ebi-a-GCST90018908	Pulmonary fibrosis	FKBP4	0.0477532067236184	0.0773114081640048	0.64774971606241
17725_37_USH1C_USH1C	ebi-a-GCST90018908	Pulmonary fibrosis	USH1C	-0.074524988515883	0.234091319472446	0.780382378967194
17726_3_SAR1A_SAR1A	ebi-a-GCST90018908	Pulmonary fibrosis	SAR1A	-0.0158285217472596	0.0496301775351436	0.780007680617532
17735_130_GABARAP_GBRAP	ebi-a-GCST90018908	Pulmonary fibrosis	GABARAP	0.0962275128986183	0.129873896679234	0.594045890295825
17736_105_APTX_APTX	ebi-a-GCST90018908	Pulmonary fibrosis	APTX	0.0723313745228819	0.0603808550657476	0.442827628196221
17737_7_IVD_IVD	ebi-a-GCST90018908	Pulmonary fibrosis	IVD	0.0171157449199279	0.0879469522199966	0.863671622718548
17742_2_RRAS_RRAS	ebi-a-GCST90018908	Pulmonary fibrosis	RRAS	-0.0623275191795499	0.0483167379196137	0.287498766761336
17743_14_UBE2A_UBE2A	ebi-a-GCST90018908	Pulmonary fibrosis	UBE2A	0.060405103159736	0.15248980883067	0.730278073581732
17744_31_RAB11A_RB11A	ebi-a-GCST90018908	Pulmonary fibrosis	RAB11A	-0.124222170915786	0.105961066719726	0.361801099717051
17746_77_FIS1_FIS1	ebi-a-GCST90018908	Pulmonary fibrosis	FIS1	0.0478131183149013	0.0379567894551984	0.427161750396709
17747_45_TRAF1_TRAF1	ebi-a-GCST90018908	Pulmonary fibrosis	TRAF1	-0.0304261485936721	0.0594481737212083	0.659696003451828
17748_21_TP53I3_QORX	ebi-a-GCST90018908	Pulmonary fibrosis	TP53I3	0.0277472494323574	0.0191419039893578	0.185224743707028
17750_8_RRM2_RIR2	ebi-a-GCST90018908	Pulmonary fibrosis	RRM2	-0.0161204722891469	0.0531600134036076	0.770517731167557
17751_68_CRYBB1_CRBB1	ebi-a-GCST90018908	Pulmonary fibrosis	CRYBB1	-0.0427477652346718	0.0369235819785365	0.299266157945143
17752_24_ARG2_Arginase	ebi-a-GCST90018908	Pulmonary fibrosis	ARG2	-0.00778048429501334	0.0376062175127794	0.849339837317457
17755_5_UGDH_UGDH	ebi-a-GCST90018908	Pulmonary fibrosis	UGDH	0.066979442420402	0.0391003272577436	0.228842511494087
17756_69_DCTD_DCTD	ebi-a-GCST90018908	Pulmonary fibrosis	DCTD	0.050453072110785	0.113329254242306	0.733353786765845
17760_128_WDR5_WDR5	ebi-a-GCST90018908	Pulmonary fibrosis	WDR5	NA	NA	NA
17764_108_RHOC_RHOC	ebi-a-GCST90018908	Pulmonary fibrosis	RHOC	-0.0376019574143499	0.0529328062905696	0.504135323166149
17765_3_SNUPN_SPN1	ebi-a-GCST90018908	Pulmonary fibrosis	SNUPN	-0.0952559068188017	0.0771618804798495	0.342383622388951
17766_5_NCF1_NCF_1	ebi-a-GCST90018908	Pulmonary fibrosis	NCF1	-0.027811528230571	0.100512891636388	0.793087194058745
17770_42_EMC8_EMC8	ebi-a-GCST90018908	Pulmonary fibrosis	EMC8	-0.083857154141571	0.102976518999937	0.564921607682418
17771_35_CRCP_RPC9	ebi-a-GCST90018908	Pulmonary fibrosis	CRCP	-0.651919425014452	0.317398545866118	0.176356242089517
17772_7_UBD_UBD	ebi-a-GCST90018908	Pulmonary fibrosis	UBD	-0.0651948182283912	0.0491651445655002	0.255479592862422
17773_26_NAPG_SNAG	ebi-a-GCST90018908	Pulmonary fibrosis	NAPG	-0.0239469059856995	0.0903900490772339	0.808224619583888
17774_38_SNRPD3_SMD3	ebi-a-GCST90018908	Pulmonary fibrosis	SNRPD3	-0.406495329592829	0.236738542364575	0.335734057577827
17776_15_PECR_PECR	ebi-a-GCST90018908	Pulmonary fibrosis	PECR	NA	NA	NA
17777_31_SDSL_SDSL	ebi-a-GCST90018908	Pulmonary fibrosis	SDSL	0.00130935370587456	0.0312185665792689	0.968168645333828
17778_19_RAB32_RAB32	ebi-a-GCST90018908	Pulmonary fibrosis	RAB32	-0.0971233848977952	0.133455239906865	0.599493007407112
17781_191_MAP1LC3A_MLP3A	ebi-a-GCST90018908	Pulmonary fibrosis	MAP1LC3A	-0.00794728280030393	0.0182710595484634	0.669397314798961
17782_23_ACAA1_THIK	ebi-a-GCST90018908	Pulmonary fibrosis	ACAA1	-0.0212437822313093	0.0248948376972763	0.413443294315869
17783_9_MMAB_MMAB	ebi-a-GCST90018908	Pulmonary fibrosis	MMAB	0.0354887381621567	0.0322251919807281	0.32094664834359
17792_158_ALDH5A1_SSDH	ebi-a-GCST90018908	Pulmonary fibrosis	ALDH5A1	0.0155136902885533	0.017796892521571	0.396260194554193
17794_6_PMM2_Phosphomannomutase_2	ebi-a-GCST90018908	Pulmonary fibrosis	PMM2	0.0920267014072653	0.0721636975377029	0.292014891949871
17796_15_IMPA1_IMPA1	ebi-a-GCST90018908	Pulmonary fibrosis	IMPA1	0.0197983930125283	0.0629309596056167	0.773672480785467
17797_1_CUL1_CUL1	ebi-a-GCST90018908	Pulmonary fibrosis	CUL1	0.0631775674417887	0.0961443272814107	0.629895709368856
17799_9_PGLS_6PGL	ebi-a-GCST90018908	Pulmonary fibrosis	PGLS	0.041749173081035	0.0448500032916716	0.404618388461095
17804_102_PNPO_PNPO	ebi-a-GCST90018908	Pulmonary fibrosis	PNPO	0.0855250869897545	0.0855622782545131	0.50013838949532
17806_6_SDCBP_Syntenin_1	ebi-a-GCST90018908	Pulmonary fibrosis	SDCBP	0.0240846509360435	0.0450779869153086	0.616034528937497
17808_37_NIT2_NIT2	ebi-a-GCST90018908	Pulmonary fibrosis	NIT2	NA	NA	NA
17811_78_SULT1C2_ST1C2	ebi-a-GCST90018908	Pulmonary fibrosis	SULT1C2	-0.0598207411205224	0.0665886775959163	0.435198130904117
17812_2_PTP4A1_TP4A1	ebi-a-GCST90018908	Pulmonary fibrosis	PTP4A1	0.146272209777832	0.0853237292578435	0.336177028819954
17813_21_BPHL_BPHL	ebi-a-GCST90018908	Pulmonary fibrosis	BPHL	0.0105100198045503	0.0781079029300242	0.914849355518715
17817_22_DDIT4_DDIT4	ebi-a-GCST90018908	Pulmonary fibrosis	DDIT4	0.0527337291173452	0.0715815290953242	0.595790271342137
17819_30_FAHD1_FAHD1	ebi-a-GCST90018908	Pulmonary fibrosis	FAHD1	-0.0317851618340032	0.0686591662481336	0.723984825465853
17820_170_MLF1_MLF1	ebi-a-GCST90018908	Pulmonary fibrosis	MLF1	-0.0469377961458825	0.0347219819127309	0.203575500863319
17821_20_NMT2_NMT2	ebi-a-GCST90018908	Pulmonary fibrosis	NMT2	-0.0951110432980242	0.174579994280945	0.682427627281912
17822_57_RERG_RERG	ebi-a-GCST90018908	Pulmonary fibrosis	RERG	-0.0880032080160303	0.0564082414054697	0.19374879297317
17826_341_EEF1D_EF1D	ebi-a-GCST90018908	Pulmonary fibrosis	EEF1D	0.0905300420078966	0.0833021354423306	0.390672987374335
17827_53_DYNLRB2_DLRB2	ebi-a-GCST90018908	Pulmonary fibrosis	DYNLRB2	NA	NA	NA
17828_3_S100A14_S100A14	ebi-a-GCST90018908	Pulmonary fibrosis	S100A14	-0.0441873352985543	0.0715671262135442	0.599884799894496
17832_12_IDI2_IDI2	ebi-a-GCST90018908	Pulmonary fibrosis	IDI2	0.0894199373890392	0.0845117607758514	0.40093649428735
17835_28_ANXA13_ANX13	ebi-a-GCST90018908	Pulmonary fibrosis	ANXA13	NA	NA	NA
17836_17_S100A16_S100A16	ebi-a-GCST90018908	Pulmonary fibrosis	S100A16	0.0141576081720555	0.0510582385782003	0.799571671018623
17837_5_CLIC2_CLIC2	ebi-a-GCST90018908	Pulmonary fibrosis	CLIC2	-0.421985276764716	0.568568492305495	0.535300166576327
17843_30_PPCS_PPCS	ebi-a-GCST90018908	Pulmonary fibrosis	PPCS	NA	NA	NA
17849_6_DRG1_DRG1	ebi-a-GCST90018908	Pulmonary fibrosis	DRG1	-0.215790434029857	0.143319691819838	0.373228674214893
17850_42_KLF4_KLF4	ebi-a-GCST90018908	Pulmonary fibrosis	KLF4	0.0676518963361845	0.101581937765927	0.625967099802296
17855_28_RGS4_RGS4	ebi-a-GCST90018908	Pulmonary fibrosis	RGS4	0.0429004357607448	0.125191479587809	0.764504537007883
17857_6_ACADL_ACADL	ebi-a-GCST90018908	Pulmonary fibrosis	ACADL	-0.0689075457075749	0.144538635012427	0.716788125417863
18158_45_CASP8_Caspase_8	ebi-a-GCST90018908	Pulmonary fibrosis	CASP8	-0.348034613679011	0.207029661642534	0.341627249958199
18160_2_PCMT1_PIMT	ebi-a-GCST90018908	Pulmonary fibrosis	PCMT1	0.0511802877143442	0.0578769309755305	0.53904252663994
18166_4_RHOB_RHOB	ebi-a-GCST90018908	Pulmonary fibrosis	RHOB	0.0701001824457119	0.0690782386932682	0.416997496752469
18170_46_PYCR1_P5CR1	ebi-a-GCST90018908	Pulmonary fibrosis	PYCR1	-0.417855217659996	1.24038870305752	0.793140505342897
18172_71_ASF1A_ASF1A	ebi-a-GCST90018908	Pulmonary fibrosis	ASF1A	-0.013422084545214	0.0669106756124627	0.859562201301578
18173_11_AKR7A3_ARK73	ebi-a-GCST90018908	Pulmonary fibrosis	AKR7A3	0.0597290954358272	0.0440856264131605	0.24693414835838
18175_65_VAT1_VAT1	ebi-a-GCST90018908	Pulmonary fibrosis	VAT1	-0.00535855499085252	0.0626551931407144	0.94568557215188
18177_49_NAE1_ULA1	ebi-a-GCST90018908	Pulmonary fibrosis	NAE1	-0.161981623455891	0.0857453830572425	0.199469094602175
18179_56_SMS_SPSY	ebi-a-GCST90018908	Pulmonary fibrosis	SMS	NA	NA	NA
18181_2_TSSC4_TSSC4	ebi-a-GCST90018908	Pulmonary fibrosis	TSSC4	0.0759083075712218	0.0834204443279961	0.529993555595353
18182_24_PCK1_PCKGC	ebi-a-GCST90018908	Pulmonary fibrosis	PCK1	-0.0480552161964848	0.0387806423087227	0.283028219010604
18183_3_LDLRAP1_ARH	ebi-a-GCST90018908	Pulmonary fibrosis	LDLRAP1	-0.0160514601051894	0.0411828923811775	0.722736877787744
18185_118_ALDOB_ALDOB	ebi-a-GCST90018908	Pulmonary fibrosis	ALDOB	-0.00118908537410096	0.0411029851286538	0.977859131433662
18187_16_ASPA_ACY2	ebi-a-GCST90018908	Pulmonary fibrosis	ASPA	-0.0199718635381266	0.0474390426092844	0.695390894612813
18189_12_VPS25_VPS25	ebi-a-GCST90018908	Pulmonary fibrosis	VPS25	NA	NA	NA
18190_15_CARD18_ICBR	ebi-a-GCST90018908	Pulmonary fibrosis	CARD18	-0.0169711151651429	0.0412277500596355	0.69490182101499
18194_18_FABP9_FABP9	ebi-a-GCST90018908	Pulmonary fibrosis	FABP9	-0.0266209582446984	0.0333777518312158	0.455518468446587
18197_97_CKMT2_KCRS	ebi-a-GCST90018908	Pulmonary fibrosis	CKMT2	-0.0416597947210423	0.0751259650336455	0.603103634104096
18198_51_HBQ1_HBAT	ebi-a-GCST90018908	Pulmonary fibrosis	HBQ1	0.0443709753942197	0.0725783098547164	0.567690322897207
18202_22_CD37_CD37	ebi-a-GCST90018908	Pulmonary fibrosis	CD37	-0.278371056523193	0.208264502085678	0.252306236054418
18204_1_TCEA1_TCEA1	ebi-a-GCST90018908	Pulmonary fibrosis	TCEA1	-0.0283198986463452	0.086705239884768	0.799019860126413
18205_123_MAGEA6_MAGE_6	ebi-a-GCST90018908	Pulmonary fibrosis	MAGEA6	-0.398343885810457	0.212350827076797	0.201495318063447
18206_18_ADH6_ADH6	ebi-a-GCST90018908	Pulmonary fibrosis	ADH6	-0.00838648391553461	0.0996659542968837	0.936983477034443
18208_3_CCNB2_CCNB2	ebi-a-GCST90018908	Pulmonary fibrosis	CCNB2	-0.0389213694594373	0.0306099219916055	0.239259923046334
18210_12_SPIN1_SPIN1	ebi-a-GCST90018908	Pulmonary fibrosis	SPIN1	0.0232802709476977	0.061949248107592	0.726149225526661
18213_30_UBE2F_UBE2F	ebi-a-GCST90018908	Pulmonary fibrosis	UBE2F	0.0258276348162015	0.0423858547985534	0.585342790441109
18214_2_GCLM_GSH0	ebi-a-GCST90018908	Pulmonary fibrosis	GCLM	0.0922572367232017	0.0857873062655506	0.476876156884902
18215_5_THG1L_THG1	ebi-a-GCST90018908	Pulmonary fibrosis	THG1L	-0.0142477346595482	0.0346233661114682	0.708333997299899
18216_22_IL11RA_IL_11_RA	ebi-a-GCST90018908	Pulmonary fibrosis	IL11RA	0.00746907811296465	0.0191199270356743	0.702387065126518
18218_48_CNRIP1_CB032	ebi-a-GCST90018908	Pulmonary fibrosis	CNRIP1	0.00416738585291267	0.0255839446926593	0.873849213519739
18220_141_SRA1_SRA1	ebi-a-GCST90018908	Pulmonary fibrosis	SRA1	0.206135144557985	0.111922921145202	0.31666826358475
18222_34_SH3GLB2_SHLB2	ebi-a-GCST90018908	Pulmonary fibrosis	SH3GLB2	-0.0292607994940764	0.0706582801839057	0.750052438270519
18225_13_HEBP1_HEBP1	ebi-a-GCST90018908	Pulmonary fibrosis	HEBP1	-0.0251163401427876	0.0215549058030882	0.288152263757811
18231_147_PRND_PRND	ebi-a-GCST90018908	Pulmonary fibrosis	PRND	0.0726944177439733	0.0431396694396864	0.16725234013203
18235_16_PGP_PGP	ebi-a-GCST90018908	Pulmonary fibrosis	PGP	0.112447505016631	0.0892760414573538	0.254610373859293
18237_29_NRIP3_NRIP3	ebi-a-GCST90018908	Pulmonary fibrosis	NRIP3	NA	NA	NA
18240_6_OMP_OMP	ebi-a-GCST90018908	Pulmonary fibrosis	OMP	-0.160533470274064	0.0711877658645073	0.265718369253897
18241_18_CPOX_HEM6	ebi-a-GCST90018908	Pulmonary fibrosis	CPOX	-0.0159737409020625	0.0262494129843933	0.552577440026551
18242_8_SPA17_Sperm_protein_17	ebi-a-GCST90018908	Pulmonary fibrosis	SPA17	0.0417626155386874	0.110557246180977	0.770067958947474
18243_9_CMPK1_Cytidylate_kinase	ebi-a-GCST90018908	Pulmonary fibrosis	CMPK1	NA	NA	NA
18255_6_CYB5R1_NB5R1	ebi-a-GCST90018908	Pulmonary fibrosis	CYB5R1	-0.00702769426874116	0.0682083555211835	0.924438199686786
18257_64_SRP19_SRP19	ebi-a-GCST90018908	Pulmonary fibrosis	SRP19	0.194462124401162	0.470455907039356	0.750470346709581
18259_15_MEOX2_MEOX2	ebi-a-GCST90018908	Pulmonary fibrosis	MEOX2	0.000964279527479113	0.0499731207871503	0.985351336966811
18264_12_CCDC25_CCD25	ebi-a-GCST90018908	Pulmonary fibrosis	CCDC25	NA	NA	NA
18270_10_TAF10_TAF10	ebi-a-GCST90018908	Pulmonary fibrosis	TAF10	-0.0179650372303327	0.0344828676260589	0.616487028675499
18271_43_OXSM_OXSM	ebi-a-GCST90018908	Pulmonary fibrosis	OXSM	0.117688936387833	0.125000966308195	0.399754559926805
18274_2_SERF2_SERF2	ebi-a-GCST90018908	Pulmonary fibrosis	SERF2	NA	NA	NA
18275_5_CRIP1_CRIP1	ebi-a-GCST90018908	Pulmonary fibrosis	CRIP1	-0.017986846145605	0.0214905758665685	0.414939312406174
18276_34_TCL1B_TCL1B	ebi-a-GCST90018908	Pulmonary fibrosis	TCL1B	0.0345628050493489	0.102261383589556	0.767554677524172
18277_28_TRIAP1_TRIA1	ebi-a-GCST90018908	Pulmonary fibrosis	TRIAP1	-0.00996971577220314	0.0648827050358991	0.891983437368701
18282_1_GNG11_GBG11	ebi-a-GCST90018908	Pulmonary fibrosis	GNG11	-0.046592484850057	0.0322974518430114	0.208715700046052
18285_6_SVIP_SVIP	ebi-a-GCST90018908	Pulmonary fibrosis	SVIP	0.061101483389334	0.0713731800188301	0.482147171399859
18286_3_ZWINT_ZWINT	ebi-a-GCST90018908	Pulmonary fibrosis	ZWINT	NA	NA	NA
18289_16_CCL15_MIP_5	ebi-a-GCST90018908	Pulmonary fibrosis	CCL15	-0.0628721440347755	0.0307750949067064	0.063658168817536
18290_6_ANXA8_Annexin_A8	ebi-a-GCST90018908	Pulmonary fibrosis	ANXA8	0.0462055372947105	0.07393037409656	0.595780885666655
18295_102_GRHPR_GRHPR	ebi-a-GCST90018908	Pulmonary fibrosis	GRHPR	-0.0342596387173614	0.0790842703486936	0.739750402181062
18297_8_MRAS_RASM	ebi-a-GCST90018908	Pulmonary fibrosis	MRAS	0.0507476145907077	0.188497182931403	0.832577477249116
18299_13_CAPNS1_CPNS1	ebi-a-GCST90018908	Pulmonary fibrosis	CAPNS1	0.00350385789223074	0.225903825430329	0.989033153050912
18300_39_PURB_PURB	ebi-a-GCST90018908	Pulmonary fibrosis	PURB	-0.0518809279506945	0.220569276996568	0.852931589351786
18301_10_NAIF1_NAIF1	ebi-a-GCST90018908	Pulmonary fibrosis	NAIF1	0.0158675587613339	0.0452546888063697	0.737849499636535
18302_204_ZWILCH_ZWILC	ebi-a-GCST90018908	Pulmonary fibrosis	ZWILCH	-0.0591499900725326	0.0342636983413078	0.127934693577755
18304_19_BCCIP_BCCIP	ebi-a-GCST90018908	Pulmonary fibrosis	BCCIP	NA	NA	NA
18306_1_PALM_PALM	ebi-a-GCST90018908	Pulmonary fibrosis	PALM	-0.0464055956481072	0.0356600679828168	0.26303790362339
18307_71_PPA2_PPase_2	ebi-a-GCST90018908	Pulmonary fibrosis	PPA2	0.078340250478572	0.069367171311291	0.375983928531317
18308_30_STXBP6_STXB6	ebi-a-GCST90018908	Pulmonary fibrosis	STXBP6	0.0924136399385422	0.0490235732122915	0.155909366192474
18311_44_DCTN6_DCTN6	ebi-a-GCST90018908	Pulmonary fibrosis	DCTN6	0.114701715532794	0.106653420701546	0.394681350216801
18312_68_NDRG3_NDRG3	ebi-a-GCST90018908	Pulmonary fibrosis	NDRG3	0.0272113658178643	0.0501056899232806	0.624827657210607
18313_4_ASRGL1_Asparaginase_like_protein_1	ebi-a-GCST90018908	Pulmonary fibrosis	ASRGL1	0.0453096271261307	0.0309809896810423	0.239781142970818
18315_38_RTP4_RTP4	ebi-a-GCST90018908	Pulmonary fibrosis	RTP4	0.0151379367156396	0.028194990623655	0.607969846155576
18318_98_SH3GL3_SH3G3	ebi-a-GCST90018908	Pulmonary fibrosis	SH3GL3	0.0401271587268508	0.224519620816271	0.887409209033107
18321_38_MTHFD2_MTDC	ebi-a-GCST90018908	Pulmonary fibrosis	MTHFD2	0.0204898640053923	0.0337452642023039	0.586597218486948
18322_15_JMJD6_JMJD6	ebi-a-GCST90018908	Pulmonary fibrosis	JMJD6	NA	NA	NA
18324_61_SUOX_SUOX	ebi-a-GCST90018908	Pulmonary fibrosis	SUOX	-0.0310797518615405	0.0738957546784911	0.695667792178474
18326_50_MAGEA8_MAGA8	ebi-a-GCST90018908	Pulmonary fibrosis	MAGEA8	-0.0178582802122058	0.0684101019973465	0.837439841322815
18327_6_SNX5_SNX5	ebi-a-GCST90018908	Pulmonary fibrosis	SNX5	-0.00538960876403461	0.0335628360093429	0.882626123219095
18328_36_PYCR2_P5CR2	ebi-a-GCST90018908	Pulmonary fibrosis	PYCR2	0.00518923695663618	0.0650293058430359	0.939492998615708
18330_7_PGM2_PGM2	ebi-a-GCST90018908	Pulmonary fibrosis	PGM2	-0.0209652098867229	0.116848446602376	0.866328262912822
18332_17_CPLX1_CPLX1	ebi-a-GCST90018908	Pulmonary fibrosis	CPLX1	0.0351877239050574	0.0636103786236392	0.618695462197445
18338_26_IDH1_IDH	ebi-a-GCST90018908	Pulmonary fibrosis	IDH1	-0.124545689809908	0.142807670857904	0.475101056731845
18339_207_PSMB3_PSB3	ebi-a-GCST90018908	Pulmonary fibrosis	PSMB3	0.0455413283710501	0.175539179946462	0.83840013404098
18340_2_PSMB4_Proteasome_beta_chain	ebi-a-GCST90018908	Pulmonary fibrosis	PSMB4	0.0364248761836638	0.028580721136652	0.271506332573912
18342_2_PSAT1_SERC	ebi-a-GCST90018908	Pulmonary fibrosis	PSAT1	0.0714172441464768	0.04603265110854	0.364490910761424
18343_10_DECR2_DECR2	ebi-a-GCST90018908	Pulmonary fibrosis	DECR2	0.0311071377291683	0.0253665370695728	0.274680716179787
18348_89_HNRNPD_HNRPD	ebi-a-GCST90018908	Pulmonary fibrosis	HNRNPD	-0.157759365904498	0.0961946942404937	0.348588825195415
18376_19_MYL3_Myosin_light_chain_1	ebi-a-GCST90018908	Pulmonary fibrosis	MYL3	-0.00569382233531856	0.0393200080159197	0.888944239895392
18380_78_ALB_Albumin	ebi-a-GCST90018908	Pulmonary fibrosis	ALB	-0.0299482307174732	0.0306537203539258	0.35410474019185
18381_16_ALDH2_ALDH_E2	ebi-a-GCST90018908	Pulmonary fibrosis	ALDH2	0.127808128755429	0.062246724122034	0.109286245259353
18382_109_COMT_Catechol_O_methyltransferase	ebi-a-GCST90018908	Pulmonary fibrosis	COMT	0.011577594711846	0.0450284645593488	0.809772690816178
18385_4_PSMD10_PSD10	ebi-a-GCST90018908	Pulmonary fibrosis	PSMD10	0.00123473648745248	0.116468626937117	0.992503852450056
18386_36_GLRX_GLRX1	ebi-a-GCST90018908	Pulmonary fibrosis	GLRX	0.051912351406921	0.230980839006155	0.859259897775037
18389_11_IFNA1_IFNA1	ebi-a-GCST90018908	Pulmonary fibrosis	IFNA1	0.0468949716170268	0.0992124294177346	0.718902152733487
18392_19_MAT2B_MAT2B	ebi-a-GCST90018908	Pulmonary fibrosis	MAT2B	-0.0208334464935123	0.0257642768411612	0.439586328153453
18395_5_ADPRH_ADPRH	ebi-a-GCST90018908	Pulmonary fibrosis	ADPRH	0.014990350535634	0.053365213172064	0.805178819956565
18397_5_AKR1C4_AK1C4	ebi-a-GCST90018908	Pulmonary fibrosis	AKR1C4	-0.0619853028199533	0.0319272063277361	0.0881477311780801
18399_1_AKAP7_AKA7A	ebi-a-GCST90018908	Pulmonary fibrosis	AKAP7	-0.0376076146305768	0.0411895786614854	0.412876707892279
18400_52_ALKBH2_ALKB2	ebi-a-GCST90018908	Pulmonary fibrosis	ALKBH2	-0.017839740734708	0.133590670878588	0.915485608033499
18401_18_ALKBH3_ALKB3	ebi-a-GCST90018908	Pulmonary fibrosis	ALKBH3	0.0300041213599327	0.0324381502415083	0.407335528162302
18403_25_AMPD2_AMPD2	ebi-a-GCST90018908	Pulmonary fibrosis	AMPD2	NA	NA	NA
18404_22_ANKRD54_ANR54	ebi-a-GCST90018908	Pulmonary fibrosis	ANKRD54	0.0378384451869312	0.0694744250657446	0.68250653864763
18405_117_AP1S2_AP1S2	ebi-a-GCST90018908	Pulmonary fibrosis	AP1S2	NA	NA	NA
18408_26_ARF4_ARF4	ebi-a-GCST90018908	Pulmonary fibrosis	ARF4	-0.0125264184828648	0.0492365452365087	0.807671374126702
18409_61_ARF5_ARF5	ebi-a-GCST90018908	Pulmonary fibrosis	ARF5	-0.0789380404379828	0.0421026981880658	0.157488774174209
18410_26_ARL14_ARL14	ebi-a-GCST90018908	Pulmonary fibrosis	ARL14	0.0545526695976686	0.239051764215532	0.857166488045001
18411_83_ARL15_ARL15	ebi-a-GCST90018908	Pulmonary fibrosis	ARL15	NA	NA	NA
18414_26_ARL5A_ARL5A	ebi-a-GCST90018908	Pulmonary fibrosis	ARL5A	0.0855039833749386	0.152654260596894	0.674957176165977
18417_3_AS3MT_AS3MT	ebi-a-GCST90018908	Pulmonary fibrosis	AS3MT	0.0265950094384631	0.0657513429346988	0.755308031981428
18419_20_ARPC5_p16_ARC	ebi-a-GCST90018908	Pulmonary fibrosis	ARPC5	0.117082598763367	0.182527787857557	0.586930234382037
18429_10_CDH1_Cadherin_E	ebi-a-GCST90018908	Pulmonary fibrosis	CDH1	0.0122190365089018	0.0645171679101386	0.880840642652566
18432_32_RALB_RALB	ebi-a-GCST90018908	Pulmonary fibrosis	RALB	0.0197469481899714	0.0424703098001087	0.6876716702927
18434_141_TBPL1_TBPL1	ebi-a-GCST90018908	Pulmonary fibrosis	TBPL1	0.0373411984341835	0.0319933020477573	0.295776604420676
18435_40_UBXN2B_UBX2B	ebi-a-GCST90018908	Pulmonary fibrosis	UBXN2B	NA	NA	NA
18449_33_PPIG_PPIG	ebi-a-GCST90018908	Pulmonary fibrosis	PPIG	-0.00986927783538736	0.0445806204031751	0.831115546716948
18458_4_PTGES2_PGES2	ebi-a-GCST90018908	Pulmonary fibrosis	PTGES2	-0.0134566715145889	0.0631853001008174	0.84500031895931
18483_36_RABIF_MSS4	ebi-a-GCST90018908	Pulmonary fibrosis	RABIF	-0.02571735359343	0.227855880438204	0.928449592114505
18817_50_CBX1_CBX1	ebi-a-GCST90018908	Pulmonary fibrosis	CBX1	NA	NA	NA
18819_21_PPIC_PPIC	ebi-a-GCST90018908	Pulmonary fibrosis	PPIC	-0.00970748345201474	0.0341390428975431	0.781942274961642
18830_1_ITLN1_Omentin	ebi-a-GCST90018908	Pulmonary fibrosis	ITLN1	-0.0153729901310221	0.0458017445914249	0.748566318326305
18831_6_LRIG1_LRIG1	ebi-a-GCST90018908	Pulmonary fibrosis	LRIG1	0.00597484361384989	0.0170628284213226	0.731425481369902
18832_65_SAA2_SAA2	ebi-a-GCST90018908	Pulmonary fibrosis	SAA2	0.0227503040569809	0.0218880315379111	0.323099614588493
18837_9_SGTB_SGTB	ebi-a-GCST90018908	Pulmonary fibrosis	SGTB	-0.010366609768007	0.103006534808926	0.929016065868572
18839_24_TG_Thyroglobulin	ebi-a-GCST90018908	Pulmonary fibrosis	TG	-0.0274298153358445	0.0448281253400061	0.567362944683941
18840_205_SH2D1B_SH21B	ebi-a-GCST90018908	Pulmonary fibrosis	SH2D1B	-0.0529004557058468	0.058426174358325	0.40013657614436
18841_1_SERPINB13_SPB13	ebi-a-GCST90018908	Pulmonary fibrosis	SERPINB13	0.00773844010768209	0.045623774245351	0.871962482321885
18842_24_UBE2D2_UB2D2	ebi-a-GCST90018908	Pulmonary fibrosis	UBE2D2	-0.00186206774978259	0.0898979796863605	0.985355182227556
18859_7_EIF4EBP3_4EBP3	ebi-a-GCST90018908	Pulmonary fibrosis	EIF4EBP3	NA	NA	NA
18863_176_CHST2_CHST2	ebi-a-GCST90018908	Pulmonary fibrosis	CHST2	-0.297727136151191	0.779587204177293	0.767755163816597
18864_7_PRSS3_TRY3	ebi-a-GCST90018908	Pulmonary fibrosis	PRSS3	0.0025012926428715	0.0128748942197075	0.847361862290926
18866_8_PPP3R2_CANB2	ebi-a-GCST90018908	Pulmonary fibrosis	PPP3R2	-0.0804824713613894	0.0368617993869714	0.0605447792836567
18870_1_CD3E_CD3E	ebi-a-GCST90018908	Pulmonary fibrosis	CD3E	-0.0429078134302296	0.0352088028085001	0.277327204634086
18871_24_AIF1L_AIF1L	ebi-a-GCST90018908	Pulmonary fibrosis	AIF1L	0.0100386814749421	0.0337445239449431	0.78090240328765
18873_8_CEACAM8_CEAM8	ebi-a-GCST90018908	Pulmonary fibrosis	CEACAM8	0.0185674734278479	0.0206421928647165	0.380267241999626
18875_125_COL2A1_Chondrocalcin	ebi-a-GCST90018908	Pulmonary fibrosis	COL2A1	-0.0124921691323358	0.0139235034136361	0.380285647421313
18876_77_CHST4_CHST4	ebi-a-GCST90018908	Pulmonary fibrosis	CHST4	-0.0454826804681911	0.0607162906962168	0.531916837124109
18878_15_GREM1_GREM1	ebi-a-GCST90018908	Pulmonary fibrosis	GREM1	0.00736238348384358	0.0249599516792565	0.773511082385835
18880_81_COL3A1_Collagen_Type_III	ebi-a-GCST90018908	Pulmonary fibrosis	COL3A1	0.0163226947371307	0.0193896221203224	0.419561605866943
18882_7_CLSTN2_CSTN2	ebi-a-GCST90018908	Pulmonary fibrosis	CLSTN2	0.0163739856166363	0.0320111552935575	0.62009894989942
18884_22_DNAJB4_DNJB4	ebi-a-GCST90018908	Pulmonary fibrosis	DNAJB4	0.0517021355295007	0.0513825383600737	0.347818012607668
18887_7_ENTPD2_ENTP2	ebi-a-GCST90018908	Pulmonary fibrosis	ENTPD2	NA	NA	NA
18888_37_FABP12_FBP12	ebi-a-GCST90018908	Pulmonary fibrosis	FABP12	-0.00592095123492699	0.0466150267018709	0.910544737603511
18890_227_FGB_Fibrinogen_B	ebi-a-GCST90018908	Pulmonary fibrosis	FGB	0.0588328407547044	0.0291049313500311	0.0708140372502153
18891_98_GBP2_GBP2	ebi-a-GCST90018908	Pulmonary fibrosis	GBP2	0.00884415097828183	0.0457387194361254	0.854284642267988
18895_54_GSTM4_GSTM4	ebi-a-GCST90018908	Pulmonary fibrosis	GSTM4	0.000767492549740889	0.0241667619876461	0.97511321187739
18896_23_HS6ST3_H6ST3	ebi-a-GCST90018908	Pulmonary fibrosis	HS6ST3	0.0120907029548758	0.049340384722711	0.829269796669648
18897_31_HDAC2_HDAC2	ebi-a-GCST90018908	Pulmonary fibrosis	HDAC2	-0.021409862210935	0.0507596743788266	0.69069965950406
18898_36_HDGFL1_HDGL1	ebi-a-GCST90018908	Pulmonary fibrosis	HDGFL1	NA	NA	NA
18900_37_HRAS_H_ras__WT_	ebi-a-GCST90018908	Pulmonary fibrosis	HRAS	NA	NA	NA
18901_26_HSPA1B_HS71B	ebi-a-GCST90018908	Pulmonary fibrosis	HSPA1B	0.060854002474472	0.114413284262153	0.622978297762276
18905_5_KRT16_Keratin_16	ebi-a-GCST90018908	Pulmonary fibrosis	KRT16	NA	NA	NA
18907_97_KIR3DL1_KI3L1	ebi-a-GCST90018908	Pulmonary fibrosis	KIR3DL1	-0.0829786334342248	0.116614278959023	0.550534996746022
18910_45_LIN7A_LIN7A	ebi-a-GCST90018908	Pulmonary fibrosis	LIN7A	0.0672159240729622	0.0476612484033931	0.392661852878681
18914_188_PAFAH2_PAFA2	ebi-a-GCST90018908	Pulmonary fibrosis	PAFAH2	NA	NA	NA
18916_25_ITPA_Inosine_triphosphatase	ebi-a-GCST90018908	Pulmonary fibrosis	ITPA	-0.0171067997663588	0.0875785171509314	0.85158066544014
18917_53_AMY2A_Pancreatic_alpha_amylase	ebi-a-GCST90018908	Pulmonary fibrosis	AMY2A	0.0127807347186993	0.0180947774205044	0.489556170726243
18918_86_PDE4A_PDE4A	ebi-a-GCST90018908	Pulmonary fibrosis	PDE4A	7.12073049973502e-05	0.0389997546697167	0.998587899941973
18921_30_PHEX_PHEX	ebi-a-GCST90018908	Pulmonary fibrosis	PHEX	0.128180393503579	0.106769896385484	0.44214604858638
18922_27_CD68_CD68	ebi-a-GCST90018908	Pulmonary fibrosis	CD68	-0.0016781137096501	0.0537954772015383	0.976126334485398
18925_24_PSMA5_Proteasome_subunit_alpha_type_5	ebi-a-GCST90018908	Pulmonary fibrosis	PSMA5	-0.0264056757812228	0.0242345948616611	0.299189630398514
18927_14_RAET1G_RET1G	ebi-a-GCST90018908	Pulmonary fibrosis	RAET1G	-0.0891114958788269	0.0329660287103317	0.0354281483102549
18930_28_SLIT2_SLIT2	ebi-a-GCST90018908	Pulmonary fibrosis	SLIT2	-0.0311605244020302	0.0515075101648603	0.567358557281526
18931_40_SLIT3_SLIT3	ebi-a-GCST90018908	Pulmonary fibrosis	SLIT3	0.0871453060520306	0.0810955644443183	0.331652632035818
18932_84_NMNAT1_NMNA1	ebi-a-GCST90018908	Pulmonary fibrosis	NMNAT1	NA	NA	NA
18933_4_TGM4_TGM4	ebi-a-GCST90018908	Pulmonary fibrosis	TGM4	0.0576349345505478	0.0969923338404556	0.612627958389934
18934_50_TGM2_Tissue_transglutaminase	ebi-a-GCST90018908	Pulmonary fibrosis	TGM2	0.0631914270387516	0.0572276333000546	0.350114502357077
18935_14_TLR5_TLR5	ebi-a-GCST90018908	Pulmonary fibrosis	TLR5	-0.00388744782037433	0.029862695831765	0.899639844187285
18938_3_VLDLR_VLDLR	ebi-a-GCST90018908	Pulmonary fibrosis	VLDLR	-0.00755171314045656	0.0484013627811274	0.881132197666199
18942_11_PSMB9_PSB9	ebi-a-GCST90018908	Pulmonary fibrosis	PSMB9	0.0242181943655489	0.0287031804608758	0.437304754365406
18943_4_PTGR2_PTGR2	ebi-a-GCST90018908	Pulmonary fibrosis	PTGR2	-0.050304557147655	0.0634621716774529	0.472332466274712
18945_11_RGS1_RGS1	ebi-a-GCST90018908	Pulmonary fibrosis	RGS1	-0.0196148686355491	0.101585410496732	0.878571058514598
18947_3_LRRC3B_LRC3B	ebi-a-GCST90018908	Pulmonary fibrosis	LRRC3B	0.0761588665338827	0.0839266011503218	0.431069283445893
18950_13_RAC2_RAC2	ebi-a-GCST90018908	Pulmonary fibrosis	RAC2	-0.157650321961463	0.0936522216651391	0.341249358214844
19108_50_MECP2_MECP2	ebi-a-GCST90018908	Pulmonary fibrosis	MECP2	NA	NA	NA
19109_32_TCEAL8_TCAL8	ebi-a-GCST90018908	Pulmonary fibrosis	TCEAL8	0.00376260744609338	0.110780567767609	0.97599038959128
19110_6_MEMO1_MEMO1	ebi-a-GCST90018908	Pulmonary fibrosis	MEMO1	-0.0108880219483337	0.0660914747337277	0.879622002147477
19111_10_UBE2M_UBC12	ebi-a-GCST90018908	Pulmonary fibrosis	UBE2M	0.109548898603886	0.110967700711546	0.427602506898778
19113_66_SH3BGRL2_SH3L2	ebi-a-GCST90018908	Pulmonary fibrosis	SH3BGRL2	0.164944216470856	0.12054458193726	0.304648993731916
19114_8_TK2_KITM	ebi-a-GCST90018908	Pulmonary fibrosis	TK2	NA	NA	NA
19117_3_PPP1R14A_PP14A	ebi-a-GCST90018908	Pulmonary fibrosis	PPP1R14A	-0.00420398536565036	0.107829438161178	0.975192438518936
19121_3_UBQLN2_UBQL2	ebi-a-GCST90018908	Pulmonary fibrosis	UBQLN2	-0.0281309101797151	0.361461333034863	0.950554412548024
19123_6_NFKBID_IKBD	ebi-a-GCST90018908	Pulmonary fibrosis	NFKBID	0.0492274599155032	0.0288542749936182	0.230113993898933
19124_9_UBLCP1_UBCP1	ebi-a-GCST90018908	Pulmonary fibrosis	UBLCP1	0.0476309538320084	0.0298019225196996	0.14865435886635
19126_4_RPRD1B_C20orf77	ebi-a-GCST90018908	Pulmonary fibrosis	RPRD1B	NA	NA	NA
19127_1_HSPB6_HSPB6	ebi-a-GCST90018908	Pulmonary fibrosis	HSPB6	-0.197398995065889	0.170926392491898	0.331779165897406
19129_15_MTHFSD_MTHFSD	ebi-a-GCST90018908	Pulmonary fibrosis	MTHFSD	0.0186648864778289	0.0264592196206009	0.512046346991306
19130_81_SERPINB8_SPB8	ebi-a-GCST90018908	Pulmonary fibrosis	SERPINB8	0.0180211707982177	0.0705295294894252	0.822204054567183
19131_184_TIAL1_TIAR	ebi-a-GCST90018908	Pulmonary fibrosis	TIAL1	-0.0858560218080924	0.117488639536437	0.54093869828091
19136_22_ALDH6A1_MMSA	ebi-a-GCST90018908	Pulmonary fibrosis	ALDH6A1	0.0426557136414599	0.0616169353059701	0.560339226468781
19141_22_DAP_DAP1	ebi-a-GCST90018908	Pulmonary fibrosis	DAP	0.0152465953603148	0.0199495813902172	0.464279377299997
19143_38_CYB5R2_NB5R2	ebi-a-GCST90018908	Pulmonary fibrosis	CYB5R2	-0.0219878847333529	0.035933030445221	0.567348043528905
19145_4_MREG_MREG	ebi-a-GCST90018908	Pulmonary fibrosis	MREG	0.00211897093922406	0.0253228940485766	0.935144062321986
19148_58_TIMM8A_TIM8A	ebi-a-GCST90018908	Pulmonary fibrosis	TIMM8A	0.106781285777982	0.176641303138586	0.653851708802692
19153_53_MPPED2_MPPD2	ebi-a-GCST90018908	Pulmonary fibrosis	MPPED2	0.0388553644839655	0.0456332661121484	0.484194384678079
19154_41_SERPINE2_Protease_nexin_I	ebi-a-GCST90018908	Pulmonary fibrosis	SERPINE2	0.0225156616507085	0.036511605954004	0.564443792037624
19161_1_USP15_UBP15	ebi-a-GCST90018908	Pulmonary fibrosis	USP15	-0.00816824403109489	0.0417398715227986	0.862929513780422
19166_15_RPS19_RS19	ebi-a-GCST90018908	Pulmonary fibrosis	RPS19	-0.0343497066527591	0.0447096354801667	0.498256548819618
19169_88_FIBP_FIBP	ebi-a-GCST90018908	Pulmonary fibrosis	FIBP	0.0477228603889524	0.148874787490738	0.80251535475567
19170_25_POLE3_DPOE3	ebi-a-GCST90018908	Pulmonary fibrosis	POLE3	0.0533808924314096	0.0673181033952168	0.510924691643239
19173_5_ZFAND1_ZFAN1	ebi-a-GCST90018908	Pulmonary fibrosis	ZFAND1	0.0142143371687428	0.0530506011824109	0.80611259909327
19175_18_MARCKSL1_MARCKSL1	ebi-a-GCST90018908	Pulmonary fibrosis	MARCKSL1	0.00380298295157193	0.0286912341665145	0.896943954581478
19180_38_GULP1_GULP1	ebi-a-GCST90018908	Pulmonary fibrosis	GULP1	-0.0628125137121561	0.0321933398122437	0.0989076373986988
19183_164_RPL12_RL12	ebi-a-GCST90018908	Pulmonary fibrosis	RPL12	NA	NA	NA
19187_21_STAMBP_STABP	ebi-a-GCST90018908	Pulmonary fibrosis	STAMBP	-0.0092989340296495	0.0609929529443757	0.892816138762773
19188_21_NAP1L4_NAP2L	ebi-a-GCST90018908	Pulmonary fibrosis	NAP1L4	-0.0748440736368023	0.0405451396963597	0.316062789729456
19190_4_UBE2L6_UB2L6	ebi-a-GCST90018908	Pulmonary fibrosis	UBE2L6	-0.105475778058487	0.178632092463378	0.660440984070934
19193_18_VBP1_PFD3	ebi-a-GCST90018908	Pulmonary fibrosis	VBP1	-0.00512834157792522	0.0419136215081738	0.907383580791134
19194_9_DTD1_Histidyl_tRNA_synthetase_related	ebi-a-GCST90018908	Pulmonary fibrosis	DTD1	0.0520539252467614	0.041672494416881	0.429772268650453
19195_85_RPS5_RS5	ebi-a-GCST90018908	Pulmonary fibrosis	RPS5	-0.0283681437769771	0.056298465674662	0.66436541980036
19196_73_HOPX_HOP	ebi-a-GCST90018908	Pulmonary fibrosis	HOPX	0.00483384896349972	0.0659916694689878	0.948274202578587
19197_95_ACAT1_THIL	ebi-a-GCST90018908	Pulmonary fibrosis	ACAT1	NA	NA	NA
19206_20_NUDT1_8ODP	ebi-a-GCST90018908	Pulmonary fibrosis	NUDT1	NA	NA	NA
19207_119_ADK_ADK	ebi-a-GCST90018908	Pulmonary fibrosis	ADK	0.110450675251882	0.0718101700706195	0.221636777561112
19208_8_ACVR2A_Activin_RIIA	ebi-a-GCST90018908	Pulmonary fibrosis	ACVR2A	-0.0609560641166437	0.0502956736067974	0.279671754470732
19213_1_SPINK4_ISK4	ebi-a-GCST90018908	Pulmonary fibrosis	SPINK4	-0.0113612957825271	0.0362792859241004	0.76475766704598
19215_7_NDRG1_NDRG1	ebi-a-GCST90018908	Pulmonary fibrosis	NDRG1	0.04445252586725	0.105957474262271	0.74711559227681
19224_5_EIF1AY_IF1AY	ebi-a-GCST90018908	Pulmonary fibrosis	EIF1AY	NA	NA	NA
19227_18_BATF_BATF	ebi-a-GCST90018908	Pulmonary fibrosis	BATF	0.0237920566985094	0.115455915102817	0.849928046131105
19228_11_BAG2_BAG_2	ebi-a-GCST90018908	Pulmonary fibrosis	BAG2	NA	NA	NA
19229_92_HOMER1_HOME1	ebi-a-GCST90018908	Pulmonary fibrosis	HOMER1	-0.0127382836697481	0.020986945795151	0.556196674009664
19237_17_DDT_D_dopachrome_decarboxylase	ebi-a-GCST90018908	Pulmonary fibrosis	DDT	0.0360841404913305	0.0413431033680782	0.40545742392516
19238_12_GLUL_GLNA	ebi-a-GCST90018908	Pulmonary fibrosis	GLUL	NA	NA	NA
19239_5_ARF1_ARF1	ebi-a-GCST90018908	Pulmonary fibrosis	ARF1	-0.0258433496104246	0.0713215730515585	0.741112761347135
19241_31_RBP5_RBP_III	ebi-a-GCST90018908	Pulmonary fibrosis	RBP5	-0.00063231392436182	0.03213929466087	0.985245562800256
19242_21_PFDN1_PFD1	ebi-a-GCST90018908	Pulmonary fibrosis	PFDN1	NA	NA	NA
19243_2_PFDN2_PFD2	ebi-a-GCST90018908	Pulmonary fibrosis	PFDN2	0.0136580144764873	0.0957399741328213	0.899635335893617
19247_1_UBE2D1_UB2D1	ebi-a-GCST90018908	Pulmonary fibrosis	UBE2D1	-0.0471734719795583	0.031590669861962	0.185977388043141
19250_50_MYCBP_MYCBP	ebi-a-GCST90018908	Pulmonary fibrosis	MYCBP	-0.12898536796388	0.325715458068638	0.730353351035582
19251_56_SRGN_Platelet_proteoglycan	ebi-a-GCST90018908	Pulmonary fibrosis	SRGN	-0.00899551447026659	0.0271684834687283	0.750259079990215
19254_125_GMPR_GMPR1	ebi-a-GCST90018908	Pulmonary fibrosis	GMPR	-0.0824358562091707	0.059044335772891	0.190200562178658
19257_11_CLTA_CLCA	ebi-a-GCST90018908	Pulmonary fibrosis	CLTA	NA	NA	NA
19259_176_EIF2S1_IF2A	ebi-a-GCST90018908	Pulmonary fibrosis	EIF2S1	0.0652278725763365	0.0880887755263229	0.536140338299279
19261_12_SDCBP2_SDCB2	ebi-a-GCST90018908	Pulmonary fibrosis	SDCBP2	0.059977507448849	0.0571410366125982	0.353114622345474
19264_6_RPA2_RFA2	ebi-a-GCST90018908	Pulmonary fibrosis	RPA2	0.0259726629172115	0.110837686314608	0.829810274790373
19265_9_TCP1_TCPA	ebi-a-GCST90018908	Pulmonary fibrosis	TCP1	NA	NA	NA
19266_35_G3BP1_G3BP1	ebi-a-GCST90018908	Pulmonary fibrosis	G3BP1	-0.0931166467126899	0.117632531991551	0.511570603328863
19272_9_PEF1_PEF1	ebi-a-GCST90018908	Pulmonary fibrosis	PEF1	-0.00500131125335911	0.0192804100963521	0.797539844679009
19273_3_GSR_Glutathione_reductase	ebi-a-GCST90018908	Pulmonary fibrosis	GSR	0.0350170010053263	0.0528314109151897	0.543697685754786
19274_80_SNTA1_Alpha_1_syntrophin	ebi-a-GCST90018908	Pulmonary fibrosis	SNTA1	-0.0843934356012708	0.084996147415045	0.376956135113453
19277_4_TSTD1_KAT	ebi-a-GCST90018908	Pulmonary fibrosis	TSTD1	0.093091342229703	0.0325308337856951	0.0458538043709859
19279_42_RBP1_CRBP	ebi-a-GCST90018908	Pulmonary fibrosis	RBP1	0.0577674336476155	0.106285407156736	0.641260080808397
19280_29_UBE2D3_UB2D3	ebi-a-GCST90018908	Pulmonary fibrosis	UBE2D3	-0.0405429304725881	0.0485659673012059	0.465087122923635
19281_86_MAFG_MAFG	ebi-a-GCST90018908	Pulmonary fibrosis	MAFG	0.244519443172046	0.550805393063726	0.734023267628529
19282_3_RAB13_RAB13	ebi-a-GCST90018908	Pulmonary fibrosis	RAB13	-0.0256232866962621	0.109433330338306	0.829941735474006
19289_29_UROD_DCUP	ebi-a-GCST90018908	Pulmonary fibrosis	UROD	-0.00814791262672626	0.0372799366439939	0.847267746606945
19293_6_VPS26A_VP26A	ebi-a-GCST90018908	Pulmonary fibrosis	VPS26A	0.03106793553729	0.039893968342305	0.465713933791215
19294_26_CRIPT_CRIPT	ebi-a-GCST90018908	Pulmonary fibrosis	CRIPT	0.0248130035404629	0.0426664091342288	0.58609563338686
19296_51_MYL7_MLRA	ebi-a-GCST90018908	Pulmonary fibrosis	MYL7	-0.000649150855409902	0.0367191141972038	0.98638841605511
19297_4_G6PD_G6PD	ebi-a-GCST90018908	Pulmonary fibrosis	G6PD	-0.138074202624084	0.188264983378593	0.597150522844872
19302_7_GIMAP6_GIMA6	ebi-a-GCST90018908	Pulmonary fibrosis	GIMAP6	NA	NA	NA
19303_64_PET117_PT117	ebi-a-GCST90018908	Pulmonary fibrosis	PET117	-0.0667477012115795	0.0491444598952357	0.245958433266852
19310_81_COPE_COPE	ebi-a-GCST90018908	Pulmonary fibrosis	COPE	-0.0143002120706154	0.0329570865649516	0.679525830577785
19311_15_CRYGS_CRBS	ebi-a-GCST90018908	Pulmonary fibrosis	CRYGS	NA	NA	NA
19316_2_HSCB_HSC20	ebi-a-GCST90018908	Pulmonary fibrosis	HSCB	-0.079279668802831	0.0353673943991081	0.0552869634513006
19323_1_EBAG9_RCAS1	ebi-a-GCST90018908	Pulmonary fibrosis	EBAG9	-0.0252993484556093	0.0436099927438154	0.582942641035179
19327_31_HAT1_Hat1	ebi-a-GCST90018908	Pulmonary fibrosis	HAT1	-0.00393114638608581	0.0330985980803606	0.908793513508427
19329_31_HIPK3_HIPK3	ebi-a-GCST90018908	Pulmonary fibrosis	HIPK3	NA	NA	NA
19338_3_LZIC_LZIC	ebi-a-GCST90018908	Pulmonary fibrosis	LZIC	0.0828814084692008	0.0633277598162082	0.415362280880461
19341_36_ACBD6_ACBD6	ebi-a-GCST90018908	Pulmonary fibrosis	ACBD6	0.00598003403312037	0.0408336149604398	0.907425873389075
19347_37_CA12_Carbonic_Anhydrase_XII	ebi-a-GCST90018908	Pulmonary fibrosis	CA12	NA	NA	NA
19353_25_OSTM1_OSTM1	ebi-a-GCST90018908	Pulmonary fibrosis	OSTM1	0.0460275718100381	0.0901151358326763	0.69937431503001
19356_20_TOM1L2_TM1L2	ebi-a-GCST90018908	Pulmonary fibrosis	TOM1L2	-0.0604370157550318	0.0308507864587211	0.081774346116916
19360_22_LRRTM1_LRRT1	ebi-a-GCST90018908	Pulmonary fibrosis	LRRTM1	-0.0177297618026716	0.0427827034211879	0.699830528884714
19361_78_MATN3_MATN3	ebi-a-GCST90018908	Pulmonary fibrosis	MATN3	-0.036261904130551	0.023441113540799	0.160465398394884
19364_163_PCNA_PCNA	ebi-a-GCST90018908	Pulmonary fibrosis	PCNA	-0.0262173918965291	0.0760273855855754	0.788596504245151
19366_8_PEX26_PEX26	ebi-a-GCST90018908	Pulmonary fibrosis	PEX26	-0.0138013696269235	0.0530271182849292	0.819001012674403
19370_30_HS3ST4_HS3S4	ebi-a-GCST90018908	Pulmonary fibrosis	HS3ST4	-0.0712426906841394	0.161799388645086	0.702725762510291
19372_7_MDGA2_MDGA2	ebi-a-GCST90018908	Pulmonary fibrosis	MDGA2	0.0240839979316043	0.0183658385469404	0.20389819214548
19374_72_MTCP1_MTCP1	ebi-a-GCST90018908	Pulmonary fibrosis	MTCP1	0.02162593166837	0.0792066848080433	0.80254525838034
19377_14_OLFM2_NOE2	ebi-a-GCST90018908	Pulmonary fibrosis	OLFM2	0.019488923019983	0.0398976155646978	0.642553076383942
19379_154_RAB3D_RAB3D	ebi-a-GCST90018908	Pulmonary fibrosis	RAB3D	-0.0637520368552312	0.103714687645577	0.649127906348059
19381_7_RGS21_RGS21	ebi-a-GCST90018908	Pulmonary fibrosis	RGS21	-0.0980118133464063	0.122457393718743	0.482011827557757
19383_131_CINP_CINP	ebi-a-GCST90018908	Pulmonary fibrosis	CINP	-0.0880096636645046	0.34082972300416	0.839125081597014
19388_2_CDH12_Cadherin_12	ebi-a-GCST90018908	Pulmonary fibrosis	CDH12	0.0241262005088918	0.0983017580492262	0.821955324898878
19392_6_DDAH1_DDAH1	ebi-a-GCST90018908	Pulmonary fibrosis	DDAH1	-0.00899854664210312	0.0276937973161827	0.752659831493494
19437_61_VEGFA_L_VEGF165	ebi-a-GCST90018908	Pulmonary fibrosis	VEGFA	0.00509227287908594	0.0199367449740193	0.803110533313815
19446_1_GMPR2_GMPR2	ebi-a-GCST90018908	Pulmonary fibrosis	GMPR2	-0.0293079121786833	0.0308899181812008	0.396455225608511
19448_104_UPP1_UPP1	ebi-a-GCST90018908	Pulmonary fibrosis	UPP1	NA	NA	NA
19467_3_RBKS_RBSK	ebi-a-GCST90018908	Pulmonary fibrosis	RBKS	0.0370197484469178	0.152365531373242	0.848262823705132
19482_11_HDHD3_HDHD3	ebi-a-GCST90018908	Pulmonary fibrosis	HDHD3	0.0388007635369799	0.0470007103163237	0.560656789127126
19483_16_KDSR_KDSR	ebi-a-GCST90018908	Pulmonary fibrosis	KDSR	0.000130187941665657	0.0586230293338	0.998334428346043
19488_1_PDCD6_PDCD6	ebi-a-GCST90018908	Pulmonary fibrosis	PDCD6	0.0232834466276238	0.0389685146847866	0.582357794830958
19491_11_HSD17B8_DHB8	ebi-a-GCST90018908	Pulmonary fibrosis	HSD17B8	0.00442445643705796	0.0712856094737717	0.956154481877687
19492_5_KAAG1_KAAG1	ebi-a-GCST90018908	Pulmonary fibrosis	KAAG1	0.00846709053092215	0.0137685280962346	0.544618146636656
19496_1_NPL_NPL	ebi-a-GCST90018908	Pulmonary fibrosis	NPL	0.029571238633341	0.0480420755951583	0.571502734548289
19504_22_DTYMK_KTHY	ebi-a-GCST90018908	Pulmonary fibrosis	DTYMK	-0.00496832715058496	0.0477568472113959	0.921186659525671
19506_6_GLYAT_GLYAT	ebi-a-GCST90018908	Pulmonary fibrosis	GLYAT	0.435456692668937	0.196811967916084	0.157414118088324
19511_8_DCUN1D2_DCNL2	ebi-a-GCST90018908	Pulmonary fibrosis	DCUN1D2	-0.10183193938221	0.0558021406873921	0.31913309788172
19518_12_HK3_HXK3	ebi-a-GCST90018908	Pulmonary fibrosis	HK3	0.0294383727323485	0.049494851475934	0.593868016568447
19545_145_PARK7_Oxidized_PARK7	ebi-a-GCST90018908	Pulmonary fibrosis	PARK7	0.0216764876198041	0.0421241761112793	0.628773300688214
19553_14_STX1A_STX1a	ebi-a-GCST90018908	Pulmonary fibrosis	STX1A	0.0402800326268386	0.0650603690243	0.598964045539225
19556_12_CR1_Complement_receptor_type_1	ebi-a-GCST90018908	Pulmonary fibrosis	CR1	0.00701022131888399	0.0227561657580544	0.761780653040207
19557_3_KLB_KLOTB	ebi-a-GCST90018908	Pulmonary fibrosis	KLB	-0.0117732197291226	0.022326010344787	0.608434415176928
19558_10_LRP4_LRP4	ebi-a-GCST90018908	Pulmonary fibrosis	LRP4	-0.0546057947750971	0.025754233242021	0.0499655696591467
19560_23_PLXNA4_PLXA4	ebi-a-GCST90018908	Pulmonary fibrosis	PLXNA4	-0.0358245336840503	0.167825933374139	0.866114995915344
19561_216_PLXND1_PLXD1	ebi-a-GCST90018908	Pulmonary fibrosis	PLXND1	0.0143736332640462	0.0191802897316874	0.462342768005352
19563_3_SEZ6L_SEZ6L	ebi-a-GCST90018908	Pulmonary fibrosis	SEZ6L	0.0454294922598704	0.0603939697279326	0.506558903699726
19567_1_EGFR_EGFRvIII	ebi-a-GCST90018908	Pulmonary fibrosis	EGFR	-0.0241361131248841	0.0490309730349265	0.64002526886883
19568_17_IL15_IL_15	ebi-a-GCST90018908	Pulmonary fibrosis	IL15	0.0456084700511889	0.0320956993184566	0.390387858141032
19572_10_CEBPG_CEBPG	ebi-a-GCST90018908	Pulmonary fibrosis	CEBPG	-0.0174609549897301	0.115057430564353	0.893303029677403
19578_19_DOK2_DOK2	ebi-a-GCST90018908	Pulmonary fibrosis	DOK2	NA	NA	NA
19579_5_DEFA1_HNP_1	ebi-a-GCST90018908	Pulmonary fibrosis	DEFA1	0.0680748293906653	0.0579423455850799	0.324810507368186
19581_15_IGFBP5_IGFBP_5	ebi-a-GCST90018908	Pulmonary fibrosis	IGFBP5	-0.000455517598632714	0.063410895019444	0.994920503368929
19587_12_KPNA1_IMA5	ebi-a-GCST90018908	Pulmonary fibrosis	KPNA1	0.0169455666242495	0.0301683432355375	0.594663755297679
19590_46_SFTPD_SP_D	ebi-a-GCST90018908	Pulmonary fibrosis	SFTPD	0.0226793021421801	0.0167042639441338	0.189682895302336
19596_18_BRF1_BRF_1	ebi-a-GCST90018908	Pulmonary fibrosis	BRF1	-0.0568730793315612	0.0327605769096988	0.116577557470491
19601_15_ASB9_ASB9	ebi-a-GCST90018908	Pulmonary fibrosis	ASB9	-0.0338476811717182	0.07241629322034	0.664537479751938
19606_28_IHH_ihh	ebi-a-GCST90018908	Pulmonary fibrosis	IHH	-0.0642538380745298	0.113380118748098	0.601197149087033
19612_3_CD81_CD81	ebi-a-GCST90018908	Pulmonary fibrosis	CD81	-0.0245403304773434	0.177884915440455	0.912725229292533
19614_8_TCN1_Holo_TC_I	ebi-a-GCST90018908	Pulmonary fibrosis	TCN1	0.0144078355755793	0.0209785285249896	0.500968288180156
19615_213_NT5C3A_5NT3	ebi-a-GCST90018908	Pulmonary fibrosis	NT5C3A	-0.0547267305627213	0.114582640304555	0.680028356136251
19616_100_EFHD1_EFHD1	ebi-a-GCST90018908	Pulmonary fibrosis	EFHD1	-0.00266306253831256	0.0553184900674484	0.962784363616508
19617_5_PTGR1_LTB4DH	ebi-a-GCST90018908	Pulmonary fibrosis	PTGR1	-0.00358153026166288	0.0949971235130694	0.970849533338849
19620_16_DLG2_DLG2	ebi-a-GCST90018908	Pulmonary fibrosis	DLG2	-0.134720269774637	0.138735747774157	0.433952276203248
19622_7_INHBA_Activin_A	ebi-a-GCST90018908	Pulmonary fibrosis	INHBA	-0.0406429520072651	0.122031544928554	0.770767169778222
19623_26_RPSA_40S_ribosomal_protein_SA	ebi-a-GCST90018908	Pulmonary fibrosis	RPSA	NA	NA	NA
19631_13_KNG1_Kininostatin	ebi-a-GCST90018908	Pulmonary fibrosis	KNG1	0.0250082434999817	0.028011057950881	0.392942658069398
19635_69_FGL2_FGL2	ebi-a-GCST90018908	Pulmonary fibrosis	FGL2	-0.0863051086095871	0.254699104383106	0.766991178096217
19637_9_CRH_CRH	ebi-a-GCST90018908	Pulmonary fibrosis	CRH	-0.0382217450287986	0.0424699500702714	0.41901899549727
19638_9_PDYN_Dynorphin_A__1_17_	ebi-a-GCST90018908	Pulmonary fibrosis	PDYN	-0.0256642043150611	0.0849653176467113	0.782339893973325
19639_53_IAPP_IAPP	ebi-a-GCST90018908	Pulmonary fibrosis	IAPP	0.0194048038292328	0.0192316772227475	0.327120329858421
2190_55_F11_Coagulation_Factor_XI	ebi-a-GCST90018908	Pulmonary fibrosis	F11	-0.00575031368486324	0.0247525298877528	0.820980920193519
2201_17_COL18A1_Endostatin	ebi-a-GCST90018908	Pulmonary fibrosis	COL18A1	-0.0413531086414389	0.0456536484524943	0.431814491667519
2211_9_TIMP1_TIMP_1	ebi-a-GCST90018908	Pulmonary fibrosis	TIMP1	0.0382507760170446	0.107916641624635	0.756887276242976
2212_69_PLAT_tPA	ebi-a-GCST90018908	Pulmonary fibrosis	PLAT	-0.0300086192958122	0.0256101991026238	0.279632659637573
2247_20_PROK1_EG_VEGF	ebi-a-GCST90018908	Pulmonary fibrosis	PROK1	NA	NA	NA
2278_61_TIMP2_TIMP_2	ebi-a-GCST90018908	Pulmonary fibrosis	TIMP2	0.199345889208236	0.11961083616069	0.170917963456806
2333_72_TGFB1_TGF_b1	ebi-a-GCST90018908	Pulmonary fibrosis	TGFB1	0.0617258030024247	0.113263665183588	0.682341609608003
2381_52_C5_C5	ebi-a-GCST90018908	Pulmonary fibrosis	C5	-0.0550952019337637	0.084274892664928	0.559909838673597
2418_55_APOE_Apo_E	ebi-a-GCST90018908	Pulmonary fibrosis	APOE	-0.0527495182948407	0.0354354506708804	0.174913226606458
2421_7_BDNF_BDNF	ebi-a-GCST90018908	Pulmonary fibrosis	BDNF	NA	NA	NA
2431_17_CTSG_Cathepsin_G	ebi-a-GCST90018908	Pulmonary fibrosis	CTSG	0.0512462098333419	0.135000143725725	0.740758036754113
2436_49_CXCL16_CXCL16__soluble	ebi-a-GCST90018908	Pulmonary fibrosis	CXCL16	-0.0152007006760049	0.020242768821615	0.466076948071667
2443_10_FGF8_FGF_8B	ebi-a-GCST90018908	Pulmonary fibrosis	FGF8	-0.0207016129442903	0.0665770867177958	0.785260068618388
2447_7_PLA2G2E_GIIE	ebi-a-GCST90018908	Pulmonary fibrosis	PLA2G2E	0.0394385952208754	0.0704366287758711	0.675053753201554
2474_54_APCS_SAP	ebi-a-GCST90018908	Pulmonary fibrosis	APCS	-0.0121902135887403	0.0331253887306116	0.725505270218911
2475_1_KIT_SCF_sR	ebi-a-GCST90018908	Pulmonary fibrosis	KIT	-0.0166135002608777	0.0281722415117421	0.563619637554579
2480_58_TIMP3_TIMP_3	ebi-a-GCST90018908	Pulmonary fibrosis	TIMP3	0.0218965848001005	0.0237812175382746	0.378857150739013
2505_49_GFRA3_GFRa_3	ebi-a-GCST90018908	Pulmonary fibrosis	GFRA3	0.125274788734444	0.196895505505084	0.639260414744013
2515_14_GFRA2_GFRa_2	ebi-a-GCST90018908	Pulmonary fibrosis	GFRA2	-0.0333266218246766	0.023297933654762	0.171826127299524
2516_57_CCL21_6Ckine	ebi-a-GCST90018908	Pulmonary fibrosis	CCL21	-0.00584942003407789	0.0157679108584534	0.714375989080465
2524_56_HMGB1_HMG_1	ebi-a-GCST90018908	Pulmonary fibrosis	HMGB1	0.302093628815089	0.131358006757621	0.261118126768931
2558_51_POMC_b_Endorphin	ebi-a-GCST90018908	Pulmonary fibrosis	POMC	0.0321427322423576	0.109051954315976	0.787406854336672
2567_5_CFI_Factor_I	ebi-a-GCST90018908	Pulmonary fibrosis	CFI	0.0945867399438844	0.102360802232647	0.453010141739429
2571_12_IGFBP3_IGFBP_3	ebi-a-GCST90018908	Pulmonary fibrosis	IGFBP3	-0.0222910447640216	0.0356779410403453	0.542923125161699
2578_67_CCL2_MCP_1	ebi-a-GCST90018908	Pulmonary fibrosis	CCL2	0.0093232095839703	0.0560706552510778	0.883229386515641
2579_17_MMP9_MMP_9	ebi-a-GCST90018908	Pulmonary fibrosis	MMP9	0.0111333683368135	0.0188207107468365	0.562418296832011
2580_83_MPO_Myeloperoxidase	ebi-a-GCST90018908	Pulmonary fibrosis	MPO	0.00539976089523932	0.0121241654377782	0.659601653558584
2590_69_ROR1_ROR1	ebi-a-GCST90018908	Pulmonary fibrosis	ROR1	0.0240778927942701	0.0358730592232824	0.527075456532606
2597_8_VEGFA_VEGF	ebi-a-GCST90018908	Pulmonary fibrosis	VEGFA	NA	NA	NA
2602_2_ANGPT2_Angiopoietin_2	ebi-a-GCST90018908	Pulmonary fibrosis	ANGPT2	0.0604328353262217	0.0396798563382022	0.162088165218666
2605_49_TNFRSF8_CD30	ebi-a-GCST90018908	Pulmonary fibrosis	TNFRSF8	-0.0214364311729873	0.0990966019578928	0.848798296281219
2609_59_CST3_Cystatin_C	ebi-a-GCST90018908	Pulmonary fibrosis	CST3	-0.0190591064627994	0.0312975868200492	0.575437883760578
2611_72_TYRO3_Dtk	ebi-a-GCST90018908	Pulmonary fibrosis	TYRO3	0.0451973650753529	0.0992255436495112	0.693421920590558
2612_5_EIF5_eIF_5	ebi-a-GCST90018908	Pulmonary fibrosis	EIF5	0.0196152601354252	0.288893014370623	0.956841027368805
2615_60_EFNA5_Ephrin_A5	ebi-a-GCST90018908	Pulmonary fibrosis	EFNA5	0.044673386429093	0.229196746012694	0.863466477347834
2617_56_ERBB3_ERBB3	ebi-a-GCST90018908	Pulmonary fibrosis	ERBB3	-0.372657005210087	0.209823625165993	0.326462011963495
2618_10_ERBB4_ERBB4	ebi-a-GCST90018908	Pulmonary fibrosis	ERBB4	0.150651338767397	0.144462532244135	0.406510303983878
2620_4_IL6ST_gp130__soluble	ebi-a-GCST90018908	Pulmonary fibrosis	IL6ST	0.00235759960618742	0.0201408286036238	0.908112092331385
2631_50_IL10RB_IL_10_Rb	ebi-a-GCST90018908	Pulmonary fibrosis	IL10RB	-0.0475222077696123	0.0635210642237219	0.50868857112941
2632_5_IL12RB1_IL_12_Rb1	ebi-a-GCST90018908	Pulmonary fibrosis	IL12RB1	0.00818525579393651	0.105509971751803	0.9452263984298
2635_61_LAYN_Layilin	ebi-a-GCST90018908	Pulmonary fibrosis	LAYN	-0.0148762990874516	0.0331638618307046	0.67696895582586
2636_10_LTBR_Lymphotoxin_b_R	ebi-a-GCST90018908	Pulmonary fibrosis	LTBR	-0.0362727529621234	0.0339998589575348	0.321446105880813
2637_77_MRC1_Macrophage_mannose_receptor	ebi-a-GCST90018908	Pulmonary fibrosis	MRC1	0.0295041781830401	0.0233638657993181	0.227285112825925
2640_3_MST1R_MSP_R	ebi-a-GCST90018908	Pulmonary fibrosis	MST1R	-0.018236505081855	0.0444689131132717	0.698716000814115
2643_57_CDH3_P_Cadherin	ebi-a-GCST90018908	Pulmonary fibrosis	CDH3	-0.00997928608864628	0.0276442282953787	0.728755646041183
2644_11_PRKCA_PKC_A	ebi-a-GCST90018908	Pulmonary fibrosis	PRKCA	-0.0320010853766138	0.0982977295313205	0.77566675713879
2649_77_ICAM3_sICAM_3	ebi-a-GCST90018908	Pulmonary fibrosis	ICAM3	-0.011332435372291	0.0885788012013346	0.918993335248359
2652_15_PLAUR_suPAR	ebi-a-GCST90018908	Pulmonary fibrosis	PLAUR	0.0018093327914851	0.0228265462465419	0.937805219824534
2654_19_TNFRSF1A_TNF_sR_I	ebi-a-GCST90018908	Pulmonary fibrosis	TNFRSF1A	-0.0167167853652731	0.0280012695967445	0.569304819477798
2658_27_NTRK3_TrkC	ebi-a-GCST90018908	Pulmonary fibrosis	NTRK3	-0.0447416581280941	0.0401967134769478	0.31630832083584
2665_26_TNFRSF17_BCMA	ebi-a-GCST90018908	Pulmonary fibrosis	TNFRSF17	-0.0405582563301533	0.0236000484758289	0.107717393368122
2677_1_EGFR_ERBB1	ebi-a-GCST90018908	Pulmonary fibrosis	EGFR	-0.0865660157487626	0.0648385097470877	0.230264135348953
2681_23_HGF_HGF	ebi-a-GCST90018908	Pulmonary fibrosis	HGF	0.0473017695769587	0.0514504174846007	0.526729121086244
2683_1_C3_iC3b	ebi-a-GCST90018908	Pulmonary fibrosis	C3	0.0204709260752637	0.109215070396141	0.882042683039526
2687_2_MIA_MIA	ebi-a-GCST90018908	Pulmonary fibrosis	MIA	-0.00622569581479757	0.0275226052645824	0.825191807134931
2692_74_PLA2G2A_NPS_PLA2	ebi-a-GCST90018908	Pulmonary fibrosis	PLA2G2A	-0.00758836878413616	0.0413907597212077	0.859732601905827
2693_20_OSM_OSM	ebi-a-GCST90018908	Pulmonary fibrosis	OSM	-0.0540293679538422	0.0428312076235736	0.253971202013014
2695_25_PECAM1_PECAM_1	ebi-a-GCST90018908	Pulmonary fibrosis	PECAM1	-0.0272062834422113	0.0569120727308084	0.67977423649442
2696_87_PSPN_Persephin	ebi-a-GCST90018908	Pulmonary fibrosis	PSPN	NA	NA	NA
2697_7_PF4_PF_4	ebi-a-GCST90018908	Pulmonary fibrosis	PF4	0.029946037020918	0.0439007189039605	0.532609112214662
2700_56_PROS1_Protein_S	ebi-a-GCST90018908	Pulmonary fibrosis	PROS1	-0.0189762980577639	0.030235682010262	0.55780196067879
2704_74_TNFRSF13B_TACI	ebi-a-GCST90018908	Pulmonary fibrosis	TNFRSF13B	-0.00571977270066783	0.0900680774138053	0.955140393844371
2705_5_CCL25_TECK	ebi-a-GCST90018908	Pulmonary fibrosis	CCL25	0.00491443130661412	0.024847389228499	0.845559285766708
2706_69_SERPINA7_Thyroxine_Binding_Globulin	ebi-a-GCST90018908	Pulmonary fibrosis	SERPINA7	0.060105066613204	0.0681629477233364	0.418259882600385
2708_54_TNFSF18_TNFSF18	ebi-a-GCST90018908	Pulmonary fibrosis	TNFSF18	0.0109463501060764	0.058869270045668	0.869640153998836
2714_78_AIMP1_EMAP_2	ebi-a-GCST90018908	Pulmonary fibrosis	AIMP1	-0.0687587688641065	0.101565669699164	0.535544189416485
2719_3_CSF3R_G_CSF_R	ebi-a-GCST90018908	Pulmonary fibrosis	CSF3R	0.0310173024664265	0.0866544841497645	0.754633846241445
2723_9_IL37_IL_1F7	ebi-a-GCST90018908	Pulmonary fibrosis	IL37	-0.0403992853339847	0.0424585086104996	0.385045593383094
2730_58_MICA_MICA	ebi-a-GCST90018908	Pulmonary fibrosis	MICA	-0.0658567701649458	0.0256607858232675	0.0194201602839526
2731_29_POR_NADPH_P450_Oxidoreductase	ebi-a-GCST90018908	Pulmonary fibrosis	POR	0.0325720370554198	0.0480261357645324	0.567583856784099
2732_58_NANOG_NANOG	ebi-a-GCST90018908	Pulmonary fibrosis	NANOG	0.307181514480956	0.202839042648373	0.371530038522796
2734_49_NCR2_NKp44	ebi-a-GCST90018908	Pulmonary fibrosis	NCR2	0.0168812192102859	0.106928698963783	0.889055659007932
2741_22_SIGLEC6_Siglec_6	ebi-a-GCST90018908	Pulmonary fibrosis	SIGLEC6	-0.0192431451844031	0.0271018967138837	0.491253968724584
2742_68_SIGLEC7_Siglec_7	ebi-a-GCST90018908	Pulmonary fibrosis	SIGLEC7	0.0174368563765463	0.0225290349331344	0.458794470140779
2743_5_SHH_Sonic_Hedgehog	ebi-a-GCST90018908	Pulmonary fibrosis	SHH	-0.0233959609647787	0.072355102796442	0.777109469949907
2750_3_APOA1_Apo_A_I	ebi-a-GCST90018908	Pulmonary fibrosis	APOA1	-0.0463401073572864	0.0335713864617532	0.200795902296965
2752_62_GDF5_BMP_14	ebi-a-GCST90018908	Pulmonary fibrosis	GDF5	0.113147989486766	0.0788497938786528	0.387462270590866
2754_50_C3_C3	ebi-a-GCST90018908	Pulmonary fibrosis	C3	NA	NA	NA
2760_2_FAM107A_DRR1	ebi-a-GCST90018908	Pulmonary fibrosis	FAM107A	6.44602306738551e-05	0.0849732383286942	0.999463592766789
2763_66_FGF20_FGF_20	ebi-a-GCST90018908	Pulmonary fibrosis	FGF20	0.160840457451207	0.161815966855426	0.501924730567436
2770_51_CCL1_I_309	ebi-a-GCST90018908	Pulmonary fibrosis	CCL1	-0.0504053603004533	0.0246692884389377	0.0682759343867367
2771_35_IGFBP1_IGFBP_1	ebi-a-GCST90018908	Pulmonary fibrosis	IGFBP1	0.0704360616035952	0.21626649941456	0.799555938093675
2774_10_IL16_IL_16	ebi-a-GCST90018908	Pulmonary fibrosis	IL16	-0.00893471477315641	0.0338283457587971	0.798364619359312
2780_35_LTF_Lactoferrin	ebi-a-GCST90018908	Pulmonary fibrosis	LTF	0.0264243858395399	0.0219436473487441	0.259227638920131
2783_18_CCL3L1_LD78_beta	ebi-a-GCST90018908	Pulmonary fibrosis	CCL3L1	-0.0566342251705647	0.0337949844584398	0.137680240647436
2788_55_MMP3_MMP_3	ebi-a-GCST90018908	Pulmonary fibrosis	MMP3	-0.0503015233180259	0.054184671487644	0.395840544107584
2789_26_MMP7_MMP_7	ebi-a-GCST90018908	Pulmonary fibrosis	MMP7	-0.0176540859754816	0.0240530586051528	0.486821041960714
2790_54_PPBP_NAP_2	ebi-a-GCST90018908	Pulmonary fibrosis	PPBP	-0.111704460661865	0.068130762255966	0.348664910537884
2797_56_APOB_Apo_B	ebi-a-GCST90018908	Pulmonary fibrosis	APOB	0.0126703348132581	0.020780380163496	0.551811687722812
2806_49_ACVR1B_Activin_RIB	ebi-a-GCST90018908	Pulmonary fibrosis	ACVR1B	-0.0100758301490125	0.109220130028186	0.941435995262451
2811_27_ANGPT1_Angiopoietin_1	ebi-a-GCST90018908	Pulmonary fibrosis	ANGPT1	0.0209757959154271	0.0478653380323705	0.679509067957269
2813_11_AGRP_ART	ebi-a-GCST90018908	Pulmonary fibrosis	AGRP	0.0210573838266397	0.0204565785635026	0.330174587120566
2816_50_BCAM_BCAM	ebi-a-GCST90018908	Pulmonary fibrosis	BCAM	-0.00277755146745737	0.0151033211995265	0.856145144828464
2819_23_CDH5_Cadherin_5	ebi-a-GCST90018908	Pulmonary fibrosis	CDH5	-0.00626578160834713	0.0244177229971562	0.801213973636114
2823_7_COMMD7_COMMD7	ebi-a-GCST90018908	Pulmonary fibrosis	COMMD7	-0.0374514860497717	0.0770340988223249	0.660148716365482
2826_53_EDA_EDA	ebi-a-GCST90018908	Pulmonary fibrosis	EDA	0.0506323204382815	0.0671209322351668	0.588567963345894
2827_23_CX3CL1_Fractalkine_CX3CL_1	ebi-a-GCST90018908	Pulmonary fibrosis	CX3CL1	-0.0546435716384206	0.0349929559690839	0.162361741243497
2828_82_SPINT1_HAI_1	ebi-a-GCST90018908	Pulmonary fibrosis	SPINT1	0.0383261930999648	0.0206472266400554	0.0831710508613796
2831_29_KLK11_Kallikrein_11	ebi-a-GCST90018908	Pulmonary fibrosis	KLK11	-0.031131539289124	0.0230630128535383	0.210033508154232
2833_20_KLK4_Kallikrein_4	ebi-a-GCST90018908	Pulmonary fibrosis	KLK4	-0.183978295708191	0.236058156627812	0.57853299109259
2834_54_KLK8_kallikrein_8	ebi-a-GCST90018908	Pulmonary fibrosis	KLK8	-0.0352509782192921	0.0276350090598153	0.237890560142589
2836_68_LCN2_Lipocalin_2	ebi-a-GCST90018908	Pulmonary fibrosis	LCN2	0.00771089986013123	0.0300157116515682	0.800749832244093
2837_3_MET_Met	ebi-a-GCST90018908	Pulmonary fibrosis	MET	-0.0016073110741087	0.0214366195154213	0.941221709110601
2838_53_MMP17_MMP_17	ebi-a-GCST90018908	Pulmonary fibrosis	MMP17	0.0298477578115743	0.0517194183544862	0.588875197684639
2839_2_TNFSF4_OX40_Ligand	ebi-a-GCST90018908	Pulmonary fibrosis	TNFSF4	NA	NA	NA
2843_13_SPINT2_SPINT2	ebi-a-GCST90018908	Pulmonary fibrosis	SPINT2	0.0147263694959515	0.0418908090560492	0.735525924768207
2844_53_TIE1_sTie_1	ebi-a-GCST90018908	Pulmonary fibrosis	TIE1	0.00631090700292738	0.0176454533845618	0.723865981221579
2849_49_AIF1_AIF1	ebi-a-GCST90018908	Pulmonary fibrosis	AIF1	-0.00364683333845039	0.0532403817585471	0.949699554438181
2851_63_C5_C5a	ebi-a-GCST90018908	Pulmonary fibrosis	C5	0.0401431451827505	0.0316758087770644	0.273801088005502
2853_68_CHEK1_CHK1	ebi-a-GCST90018908	Pulmonary fibrosis	CHEK1	0.0172432893737994	0.0560597469510051	0.787471402496656
2855_49_MAPK3_ERK_1	ebi-a-GCST90018908	Pulmonary fibrosis	MAPK3	0.12572035514086	0.105466026213896	0.444367540717685
2859_69_HDAC8_HDAC8	ebi-a-GCST90018908	Pulmonary fibrosis	HDAC8	-0.00957598573685711	0.0613228724650289	0.885825825610142
2860_19_KPNA2_Karyopherin_a2	ebi-a-GCST90018908	Pulmonary fibrosis	KPNA2	-0.00705126956961914	0.01348106873581	0.604781728989659
2864_2_MAP2K1_MEK1	ebi-a-GCST90018908	Pulmonary fibrosis	MAP2K1	-0.0842540109249399	0.077064758043218	0.471647476708551
2871_73_RAD51_RAD51	ebi-a-GCST90018908	Pulmonary fibrosis	RAD51	-0.0297689544464221	0.0238621315435641	0.235996870909895
2876_74_TOP1_Topoisomerase_I	ebi-a-GCST90018908	Pulmonary fibrosis	TOP1	NA	NA	NA
2879_9_SERPINA3_a1_Antichymotrypsin	ebi-a-GCST90018908	Pulmonary fibrosis	SERPINA3	NA	NA	NA
2888_49_C7_C7	ebi-a-GCST90018908	Pulmonary fibrosis	C7	-0.00937695776454187	0.0455792586240052	0.841581106192599
2889_37_CTF1_Cardiotrophin_1	ebi-a-GCST90018908	Pulmonary fibrosis	CTF1	0.0347929608259113	0.0904472213681833	0.737528948694647
2890_59_CCL28_CCL28	ebi-a-GCST90018908	Pulmonary fibrosis	CCL28	-0.00307965271778221	0.0199233272352557	0.878876223956736
2900_53_CCL14_HCC_1	ebi-a-GCST90018908	Pulmonary fibrosis	CCL14	0.0199003215700403	0.0331282845653285	0.574225997154762
2906_55_IL4_IL_4	ebi-a-GCST90018908	Pulmonary fibrosis	IL4	-0.0762104534560764	0.246112811320676	0.808827961261799
2911_27_MDK_Midkine	ebi-a-GCST90018908	Pulmonary fibrosis	MDK	0.052797929871671	0.0361578989232165	0.194530135363181
2913_1_CCL23_MPIF_1	ebi-a-GCST90018908	Pulmonary fibrosis	CCL23	0.0528340339205385	0.0513187099094956	0.36141038236046
2925_9_SERPINE1_PAI_1	ebi-a-GCST90018908	Pulmonary fibrosis	SERPINE1	-0.0214265365296943	0.0550949952766168	0.713358991909952
2939_10_ARTN_Artemin	ebi-a-GCST90018908	Pulmonary fibrosis	ARTN	0.0846051453991093	0.0571576954755191	0.276959245913676
2942_50_CYCS_Cytochrome_c	ebi-a-GCST90018908	Pulmonary fibrosis	CYCS	-0.0304440532576276	0.060715165056767	0.704107837282771
2943_5_CYP3A4_Cytochrome_P450_3A4	ebi-a-GCST90018908	Pulmonary fibrosis	CYP3A4	-0.0459410366031614	0.0307257573438444	0.165735724049463
2944_66_NBL1_DAN	ebi-a-GCST90018908	Pulmonary fibrosis	NBL1	-0.0820874952957466	0.0568530273954114	0.19889239476194
2946_52_CFD_Factor_D	ebi-a-GCST90018908	Pulmonary fibrosis	CFD	0.0404697139110601	0.0355487938042399	0.284337934008829
2948_58_GHR_Growth_hormone_receptor	ebi-a-GCST90018908	Pulmonary fibrosis	GHR	0.00684864353626841	0.0618136807253494	0.917115616790855
2949_6_PLA2G10_GX	ebi-a-GCST90018908	Pulmonary fibrosis	PLA2G10	0.020695069712552	0.0895099431264286	0.855352519399739
2950_57_IGFBP4_IGFBP_4	ebi-a-GCST90018908	Pulmonary fibrosis	IGFBP4	-0.333804990684244	0.726080937096119	0.690843479369101
2952_75_IGF1_IGF_I	ebi-a-GCST90018908	Pulmonary fibrosis	IGF1	-0.00480183574063264	0.0293355759777193	0.873594837029145
2960_66_CFP_Properdin	ebi-a-GCST90018908	Pulmonary fibrosis	CFP	-0.00593514929034999	0.0354803938838219	0.877790125366764
2961_1_PROC_Protein_C	ebi-a-GCST90018908	Pulmonary fibrosis	PROC	-0.033322992361004	0.0246172503437203	0.212850080194104
2962_50_PTHLH_PTHrP	ebi-a-GCST90018908	Pulmonary fibrosis	PTHLH	0.0364998028114533	0.0471208434550442	0.481815681954306
2966_65_CLEC11A_SCGF_beta	ebi-a-GCST90018908	Pulmonary fibrosis	CLEC11A	0.0180995923418293	0.0161764549441115	0.277135953810356
2967_8_VCAM1_VCAM_1	ebi-a-GCST90018908	Pulmonary fibrosis	VCAM1	0.051069377800386	0.0383091704414904	0.219216244964553
2970_60_AREG_AREG	ebi-a-GCST90018908	Pulmonary fibrosis	AREG	0.00599302255568294	0.233778181929071	0.983683502115085
2972_57_BMP7_BMP_7	ebi-a-GCST90018908	Pulmonary fibrosis	BMP7	-0.00972815583488413	0.0346242176107287	0.785867774032523
2973_15_CD36_CD36_ANTIGEN	ebi-a-GCST90018908	Pulmonary fibrosis	CD36	0.0125690586389737	0.0172132426389409	0.479283057843895
2974_61_CNTN1_contactin_1	ebi-a-GCST90018908	Pulmonary fibrosis	CNTN1	-0.00822802323148746	0.0319118283975305	0.803949164414381
2976_58_DSG1_Desmoglein_1	ebi-a-GCST90018908	Pulmonary fibrosis	DSG1	-0.039455108356597	0.0353490988879592	0.307050573253512
2977_7_EDAR_EDAR	ebi-a-GCST90018908	Pulmonary fibrosis	EDAR	-0.0155179988103437	0.0151505429577624	0.319284541909128
2979_8_CXCL5_ENA_78	ebi-a-GCST90018908	Pulmonary fibrosis	CXCL5	0.0407834631276478	0.0485454506985762	0.44812944573901
2982_82_LGALS4_Galectin_4	ebi-a-GCST90018908	Pulmonary fibrosis	LGALS4	0.134880311978383	0.165906804796942	0.565436538570973
2985_35_CXCL1_Gro_a	ebi-a-GCST90018908	Pulmonary fibrosis	CXCL1	0.00643897524409781	0.0259436807825263	0.809009282456516
2991_9_IL1R1_IL_1_sRI	ebi-a-GCST90018908	Pulmonary fibrosis	IL1R1	0.0318182064514923	0.0258578783782039	0.240309835312673
2992_59_IL17RA_IL_17_sR	ebi-a-GCST90018908	Pulmonary fibrosis	IL17RA	-0.00836802670961139	0.0349281419584429	0.820168562764028
2993_1_IL18RAP_IL_18_Rb	ebi-a-GCST90018908	Pulmonary fibrosis	IL18RAP	0.0408428847313371	0.0736768039807315	0.635050294191055
2994_71_IL1RL2_IL_1Rrp2	ebi-a-GCST90018908	Pulmonary fibrosis	IL1RL2	-0.0382216687922266	0.0485936163066814	0.488950939091329
2997_8_JAM2_JAM_B	ebi-a-GCST90018908	Pulmonary fibrosis	JAM2	0.0752545785343671	0.124365974246604	0.606622123623664
2998_53_JAM3_JAM_C	ebi-a-GCST90018908	Pulmonary fibrosis	JAM3	0.418678938579049	0.503381273660677	0.558317520480677
2999_6_LSAMP_LSAMP	ebi-a-GCST90018908	Pulmonary fibrosis	LSAMP	0.0150311658587465	0.0360478347080514	0.691201754542568
3000_66_MBL2_MBL	ebi-a-GCST90018908	Pulmonary fibrosis	MBL2	0.0447094727311105	0.024164473628687	0.0798970299083474
3003_29_NCR3_NKp30	ebi-a-GCST90018908	Pulmonary fibrosis	NCR3	-0.00691741904188954	0.0402600112877951	0.891674594215603
3004_67_PDCD1LG2_PD_L2	ebi-a-GCST90018908	Pulmonary fibrosis	PDCD1LG2	0.0543721532280582	0.0449195732048546	0.312780314391439
3005_5_PTPN1_PTP_1B	ebi-a-GCST90018908	Pulmonary fibrosis	PTPN1	NA	NA	NA
3007_7_SIGLEC9_Siglec_9	ebi-a-GCST90018908	Pulmonary fibrosis	SIGLEC9	0.0156164979691212	0.0217234556497522	0.490458720880685
3009_3_TGFBR3_TGF_b_R_III	ebi-a-GCST90018908	Pulmonary fibrosis	TGFBR3	-0.00696240245204312	0.039032739734394	0.862380266764115
3024_18_SERPINF2_a2_Antiplasmin	ebi-a-GCST90018908	Pulmonary fibrosis	SERPINF2	-0.0376579857236251	0.0437151125877602	0.452346285948423
3025_50_FGF2_bFGF	ebi-a-GCST90018908	Pulmonary fibrosis	FGF2	-0.0113643790054524	0.0241710877597424	0.65253382354738
3026_5_CAST_Calpastatin	ebi-a-GCST90018908	Pulmonary fibrosis	CAST	0.0302869478383615	0.0275450763511929	0.286859789947588
3028_36_CCL23_Ck_b_8_1	ebi-a-GCST90018908	Pulmonary fibrosis	CCL23	0.0734414636920538	0.0446222183391636	0.175140051636093
3029_52_CD209_DC_SIGN	ebi-a-GCST90018908	Pulmonary fibrosis	CD209	0.00238913213771688	0.0159548847602561	0.882729591308198
3030_3_CLEC4M_DC_SIGNR	ebi-a-GCST90018908	Pulmonary fibrosis	CLEC4M	-0.0930089471944037	0.090026508005196	0.410108219622153
3033_57_LGALS2_Galectin_2	ebi-a-GCST90018908	Pulmonary fibrosis	LGALS2	0.0338867560220669	0.0388357969289744	0.474907878245258
3034_1_GFAP_GFAP	ebi-a-GCST90018908	Pulmonary fibrosis	GFAP	NA	NA	NA
3035_80_IL19_IL_19	ebi-a-GCST90018908	Pulmonary fibrosis	IL19	-0.0162761714800398	0.0259774590224919	0.548411752828138
3037_62_IL1B_IL_1b	ebi-a-GCST90018908	Pulmonary fibrosis	IL1B	-0.0522564415576177	0.0461899109259594	0.32114375912295
3038_9_CXCL11_I_TAC	ebi-a-GCST90018908	Pulmonary fibrosis	CXCL11	0.0118793402301724	0.0254689614724392	0.647199332618851
3040_59_CCL3_MIP_1a	ebi-a-GCST90018908	Pulmonary fibrosis	CCL3	-0.029584521217621	0.0270082961981719	0.334875125753929
3041_55_MRC2_MRC2	ebi-a-GCST90018908	Pulmonary fibrosis	MRC2	0.012452961037899	0.0347543133903313	0.729379279667926
3042_7_MB_Myoglobin	ebi-a-GCST90018908	Pulmonary fibrosis	MB	-0.125003217758136	0.0736411009922564	0.231702842079025
3043_49_SPARC_ON	ebi-a-GCST90018908	Pulmonary fibrosis	SPARC	-0.0992440859902677	0.0634901477588426	0.215962614482613
3044_3_CCL18_PARC	ebi-a-GCST90018908	Pulmonary fibrosis	CCL18	-0.0151884736064164	0.0205254297582214	0.476323681016472
3045_72_PTN_PTN	ebi-a-GCST90018908	Pulmonary fibrosis	PTN	-0.0154053838444122	0.0552177578582755	0.798377209720257
3046_31_RETN_resistin	ebi-a-GCST90018908	Pulmonary fibrosis	RETN	-0.0093243135301924	0.0180932816386163	0.61225499155438
3049_61_PRSS1_Trypsin	ebi-a-GCST90018908	Pulmonary fibrosis	PRSS1	0.0250289011651513	0.0379296234766594	0.52004148153586
3050_7_VWF_vWF	ebi-a-GCST90018908	Pulmonary fibrosis	VWF	-0.00941306953124313	0.0337002904603762	0.793848789099705
3052_8_FASLG_Fas_ligand__soluble	ebi-a-GCST90018908	Pulmonary fibrosis	FASLG	0.00456230465246416	0.0254092420444745	0.860499713159351
3054_3_HP_Haptoglobin__Mixed_Type	ebi-a-GCST90018908	Pulmonary fibrosis	HP	-0.0369726219384545	0.0211498737343681	0.0996008154212772
3059_50_TNFSF13B_BAFF	ebi-a-GCST90018908	Pulmonary fibrosis	TNFSF13B	-0.0392320925894871	0.0519182210686894	0.478463471429016
3060_43_C9_C9	ebi-a-GCST90018908	Pulmonary fibrosis	C9	0.0173277751561206	0.0260674874027195	0.522890372849005
3065_65_FGF5_FGF_5	ebi-a-GCST90018908	Pulmonary fibrosis	FGF5	NA	NA	NA
3066_12_LGALS3_Galectin_3	ebi-a-GCST90018908	Pulmonary fibrosis	LGALS3	-0.013999850826223	0.0235846436218309	0.564786028638744
3070_1_IL2_IL_2	ebi-a-GCST90018908	Pulmonary fibrosis	IL2	-0.128977326810084	0.237079382455272	0.682807374957815
3072_4_IL13_IL_13	ebi-a-GCST90018908	Pulmonary fibrosis	IL13	-0.0973202052638473	0.0952486166809585	0.493151729505801
3073_51_IL18BP_IL_18_BPa	ebi-a-GCST90018908	Pulmonary fibrosis	IL18BP	0.0238984735057868	0.0454796675678968	0.627034315818045
3074_6_LBP_LBP	ebi-a-GCST90018908	Pulmonary fibrosis	LBP	-0.00186081788233771	0.026532708574058	0.945346587641765
3077_66_F10_Coagulation_Factor_Xa	ebi-a-GCST90018908	Pulmonary fibrosis	F10	-0.0331152306567536	0.0207616552236939	0.145172367452751
3078_1_PGF_PlGF	ebi-a-GCST90018908	Pulmonary fibrosis	PGF	-0.139128595355497	0.576262544244171	0.849185306279183
3079_62_RARRES2_TIG2	ebi-a-GCST90018908	Pulmonary fibrosis	RARRES2	-0.00845501036686657	0.030836070465119	0.793132466362485
3083_71_EDA2R_XEDAR	ebi-a-GCST90018908	Pulmonary fibrosis	EDA2R	NA	NA	NA
3091_70_AURKA_Aurora_kinase_A	ebi-a-GCST90018908	Pulmonary fibrosis	AURKA	-0.054387521365247	0.108371401911292	0.703885008167581
3122_6_DIABLO_SMAC	ebi-a-GCST90018908	Pulmonary fibrosis	DIABLO	-0.0742001417124787	0.0778524282708399	0.515288599392828
3143_3_CD4_sCD4	ebi-a-GCST90018908	Pulmonary fibrosis	CD4	-0.0402850584159853	0.145656660934277	0.808067593347671
3151_6_IL2RA_IL_2_sRa	ebi-a-GCST90018908	Pulmonary fibrosis	IL2RA	NA	NA	NA
3152_57_TNFRSF1B_TNF_sR_II	ebi-a-GCST90018908	Pulmonary fibrosis	TNFRSF1B	0.0516298770961544	0.0315192234755659	0.162338403157182
3166_92_CD33_Siglec_3	ebi-a-GCST90018908	Pulmonary fibrosis	CD33	-0.0161062544614353	0.0206605579755957	0.449606807121335
3168_8_ADAMTS5_ADAMTS_5	ebi-a-GCST90018908	Pulmonary fibrosis	ADAMTS5	-0.00824472381347656	0.0325813678877086	0.812702324176681
3169_70_IDUA_IDUA	ebi-a-GCST90018908	Pulmonary fibrosis	IDUA	0.00375927642944755	0.0207198439228687	0.85805464399011
3170_6_METAP2_AMPM2	ebi-a-GCST90018908	Pulmonary fibrosis	METAP2	-0.0602209540866619	0.0966419390655925	0.596783929043751
3171_57_APP_amyloid_precursor_protein	ebi-a-GCST90018908	Pulmonary fibrosis	APP	0.00488834690555778	0.0585707560483391	0.938742494535044
3172_28_ARSB_ARSB	ebi-a-GCST90018908	Pulmonary fibrosis	ARSB	-0.0276693661885636	0.176312433549526	0.889708096745358
3173_49_NAAA_ASAHL	ebi-a-GCST90018908	Pulmonary fibrosis	NAAA	0.0113170453745176	0.0177125530396846	0.527562831533777
3175_51_ADAMTS13_ATS13	ebi-a-GCST90018908	Pulmonary fibrosis	ADAMTS13	-0.0185566213574918	0.0150722523826931	0.235018114257622
3178_5_CTSC_CATC	ebi-a-GCST90018908	Pulmonary fibrosis	CTSC	0.0209389698988783	0.0491884918729821	0.71176746255066
3179_51_CTSA_Cathepsin_A	ebi-a-GCST90018908	Pulmonary fibrosis	CTSA	-0.0209974943572478	0.0189889461570623	0.285174256717757
3181_50_CTSS_Cathepsin_S	ebi-a-GCST90018908	Pulmonary fibrosis	CTSS	-0.0150468409107565	0.0172389971608673	0.396509480266852
3182_38_ENTPD1_CD39	ebi-a-GCST90018908	Pulmonary fibrosis	ENTPD1	-0.0188726427320004	0.0444861417455853	0.693215060789945
3184_25_F7_Coagulation_Factor_VII	ebi-a-GCST90018908	Pulmonary fibrosis	F7	0.00709449344774355	0.022298777282663	0.758513112422784
3186_2_C2_C2	ebi-a-GCST90018908	Pulmonary fibrosis	C2	0.0138521828131574	0.0256189254670477	0.596161367742168
3189_61_TMPRSS15_Enterokinase	ebi-a-GCST90018908	Pulmonary fibrosis	TMPRSS15	0.037415657775963	0.0694789645597381	0.644137542826682
3191_50_WFIKKN1_WFKN1	ebi-a-GCST90018908	Pulmonary fibrosis	WFIKKN1	0.0348697038140737	0.0347106501928411	0.389111802776674
3192_3_CNDP2_Glutamate_carboxypeptidase	ebi-a-GCST90018908	Pulmonary fibrosis	CNDP2	0.0146062049273929	0.0706324633353582	0.8494126483662
3194_36_GP6_GPVI	ebi-a-GCST90018908	Pulmonary fibrosis	GP6	0.0364644913894936	0.0262493920856443	0.207372784608934
3195_50_GNLY_Granulysin	ebi-a-GCST90018908	Pulmonary fibrosis	GNLY	-0.000512751395510109	0.017175551454225	0.976411824199321
3196_6_HAPLN1_HPLN1	ebi-a-GCST90018908	Pulmonary fibrosis	HAPLN1	-0.00463686039166983	0.0491797830802359	0.929417748920183
3197_70_IDE_IDE	ebi-a-GCST90018908	Pulmonary fibrosis	IDE	-0.172962111042587	0.45565250959818	0.769040353097301
3198_4_IDS_IDS	ebi-a-GCST90018908	Pulmonary fibrosis	IDS	0.0455775366291445	0.0386699262705305	0.303869896951728
3199_54_KLK12_kallikrein_12	ebi-a-GCST90018908	Pulmonary fibrosis	KLK12	-0.00677499700164002	0.0239796900103149	0.783298192669963
3202_28_KREMEN2_KREM2	ebi-a-GCST90018908	Pulmonary fibrosis	KREMEN2	0.053504953737837	0.0801730507128441	0.625356774433489
3204_2_LTA4H_LKHA4	ebi-a-GCST90018908	Pulmonary fibrosis	LTA4H	-0.0844662355876599	0.208982598545708	0.755472321428735
3206_4_LYVE1_LYVE1	ebi-a-GCST90018908	Pulmonary fibrosis	LYVE1	-0.0231246183694759	0.0135302424761831	0.0998185872623346
3212_30_ASAH2_ASAH2	ebi-a-GCST90018908	Pulmonary fibrosis	ASAH2	-0.00183783661221107	0.0207084863425941	0.930456262495329
3213_65_NID1_Nidogen	ebi-a-GCST90018908	Pulmonary fibrosis	NID1	0.0301855942866301	0.0277212320957244	0.307910525375601
3216_2_PIGR_PIGR	ebi-a-GCST90018908	Pulmonary fibrosis	PIGR	0.066745014825718	0.0417107703149428	0.160674846560698
3220_40_RET_RET	ebi-a-GCST90018908	Pulmonary fibrosis	RET	-0.0232290383424892	0.0305543486509439	0.481394193029575
3221_54_SFRP1_SARP_2	ebi-a-GCST90018908	Pulmonary fibrosis	SFRP1	0.0536317504957816	0.0321339492219732	0.133668261483054
3232_28_ACP5_TrATPase	ebi-a-GCST90018908	Pulmonary fibrosis	ACP5	-0.0143593257214814	0.0257794247525731	0.589770652217949
3234_23_CCDC80_URB	ebi-a-GCST90018908	Pulmonary fibrosis	CCDC80	0.0245524485415425	0.0707195539853233	0.745952846289066
3235_50_WFIKKN2_WFKN2	ebi-a-GCST90018908	Pulmonary fibrosis	WFIKKN2	-0.00424342121907192	0.0223358996238637	0.855587629994616
3280_49_ACAN_Aggrecan	ebi-a-GCST90018908	Pulmonary fibrosis	ACAN	-0.0161803202453369	0.0494630375272282	0.774641818789398
3283_21_TGFBI_BGH3	ebi-a-GCST90018908	Pulmonary fibrosis	TGFBI	-0.0335632015666308	0.0384502912676207	0.411658528596148
3284_75_BGN_BGN	ebi-a-GCST90018908	Pulmonary fibrosis	BGN	-0.0114531705993889	0.0178804586193696	0.531484978761734
3285_23_C1R_C1r	ebi-a-GCST90018908	Pulmonary fibrosis	C1R	0.0267389891081214	0.0496949461034747	0.609896945402219
3290_50_CD109_CD109	ebi-a-GCST90018908	Pulmonary fibrosis	CD109	0.0026819891544367	0.0201765285332017	0.895237497574797
3291_30_FCER2_CD23	ebi-a-GCST90018908	Pulmonary fibrosis	FCER2	0.015514171721795	0.0187997353235154	0.421373117542687
3292_75_CD48_CD48	ebi-a-GCST90018908	Pulmonary fibrosis	CD48	0.0214237193649009	0.0251580627873143	0.414383045981306
3293_2_CD5L_CD5L	ebi-a-GCST90018908	Pulmonary fibrosis	CD5L	0.0118570624884605	0.0182705875022563	0.524552392958797
3296_92_CNTN2_CNTN2	ebi-a-GCST90018908	Pulmonary fibrosis	CNTN2	-0.00882224440064241	0.0190140019419561	0.650961315893067
[truncated: 1,505 more rows]
