# Supplementary material for: Assessing the Causal Relationship Between Plasma Proteins and Pulmonary Fibrosis: A Systematic Analysis Based on Mendelian Randomization
Source: Biology (Basel). 2025 Feb 14;14(2):200. doi: 10.3390/biology14020200 (PMC11852313; doi:10.3390/biology14020200)
Supplement: Supplementary file 1 [file biology-14-00200-s001.zip › Supplementary Material S2/Table S1.txt]

ONTOLOGY	ID	Description	GeneRatio	BgRatio	RichFactor	FoldEnrichment	zScore	pvalue	p.adjust	qvalue	geneID	Count
BP	GO:0060349	bone morphogenesis	6/62	99/18888	0.0606060606060606	18.4633431085044	9.99750105528084	8.62804098091363e-07	0.00123875216265725	0.00100708269721057	BMP4/THBS3/COL1A1/COMP/TGFB3/FGFR3	6
BP	GO:0060350	endochondral bone morphogenesis	5/62	60/18888	0.0833333333333333	25.3870967741935	10.8575525442923	1.53691335317276e-06	0.00123875216265725	0.00100708269721057	BMP4/THBS3/COL1A1/COMP/FGFR3	5
BP	GO:0031214	biomineral tissue development	6/62	180/18888	0.0333333333333333	10.1548387096774	7.0822552815952	2.72142010224376e-05	0.0146230973493898	0.0118883088676964	IBSP/BMP4/COL1A1/STATH/COMP/FGFR3	6
BP	GO:0030282	bone mineralization	5/62	127/18888	0.0393700787401575	11.993903987808	7.1338523480127	6.04597274372342e-05	0.0169430702671577	0.0137744041286479	IBSP/BMP4/STATH/COMP/FGFR3	5
BP	GO:0043393	regulation of protein binding	5/62	130/18888	0.0384615384615385	11.7171215880893	7.03647057742769	6.75620658470638e-05	0.0169430702671577	0.0137744041286479	MAPK8/BMP4/VTN/IFIT2/DTX3L	5
BP	GO:0060348	bone development	6/62	215/18888	0.027906976744186	8.50172543135784	6.34850774416493	7.33129458483867e-05	0.0169430702671577	0.0137744041286479	BMP4/THBS3/COL1A1/COMP/TGFB3/FGFR3	6
BP	GO:1902993	positive regulation of amyloid precursor protein catabolic process	3/62	25/18888	0.12	36.5574193548387	10.2092341239439	7.35741264702878e-05	0.0169430702671577	0.0137744041286479	AGER/SPON1/LYN	3
BP	GO:0048705	skeletal system morphogenesis	6/62	229/18888	0.0262008733624454	7.9819692914495	6.1002804426231	0.00010375422701893	0.0186386914802367	0.0151529129508259	BMP4/THBS3/COL1A1/COMP/TGFB3/FGFR3	6
BP	GO:0003416	endochondral bone growth	3/62	28/18888	0.107142857142857	32.6405529953917	9.61502780418951	0.000104062173276756	0.0186386914802367	0.0151529129508259	THBS3/COMP/FGFR3	3
BP	GO:0098868	bone growth	3/62	31/18888	0.0967741935483871	29.4817898022893	9.10772965803523	0.000141785391917274	0.0197234226886823	0.0160347794484847	THBS3/COMP/FGFR3	3
BP	GO:0001958	endochondral ossification	3/62	32/18888	0.09375	28.5604838709677	8.95437648406541	0.000156087445082411	0.0197234226886823	0.0160347794484847	BMP4/COL1A1/FGFR3	3
BP	GO:0036075	replacement ossification	3/62	32/18888	0.09375	28.5604838709677	8.95437648406541	0.000156087445082411	0.0197234226886823	0.0160347794484847	BMP4/COL1A1/FGFR3	3
BP	GO:1990778	protein localization to cell periphery	7/62	356/18888	0.0196629213483146	5.99021384559623	5.4548312241674	0.000160797216974501	0.0197234226886823	0.0160347794484847	VAMP2/VTI1B/NPTX1/EZR/RAB3D/CDH1/RAB26	7
BP	GO:0060351	cartilage development involved in endochondral bone morphogenesis	3/62	33/18888	0.0909090909090909	27.6950146627566	8.80789589890979	0.000171295234268953	0.0197234226886823	0.0160347794484847	THBS3/COL1A1/COMP	3
BP	GO:0022406	membrane docking	4/62	92/18888	0.0434782608695652	13.2454417952314	6.75668949971679	0.000236917259997676	0.0254607082077502	0.0206990869261127	STX12/VTI1B/EZR/RAB3D	4
BP	GO:0072659	protein localization to plasma membrane	6/62	293/18888	0.0204778156996587	6.23846746669602	5.18606884407471	0.000392608746050757	0.0383032806383414	0.0311398618223424	VAMP2/VTI1B/EZR/RAB3D/CDH1/RAB26	6
BP	GO:1900744	regulation of p38MAPK cascade	3/62	45/18888	0.0666666666666667	20.3096774193548	7.44225521771813	0.000433189750337514	0.0383032806383414	0.0311398618223424	AGER/BMP4/EZR	3
BP	GO:0060346	bone trabecula formation	2/62	10/18888	0.2	60.9290322580645	10.8782135844361	0.000469055818024165	0.0383032806383414	0.0311398618223424	THBS3/COL1A1	2
BP	GO:0070372	regulation of ERK1 and ERK2 cascade	6/62	308/18888	0.0194805194805195	5.93464599916213	5.01079705992305	0.00051124893297056	0.0383032806383414	0.0311398618223424	AGER/ANGPT1/BMP4/EZR/LYN/FGFR3	6
BP	GO:0032964	collagen biosynthetic process	3/62	48/18888	0.0625	19.0403225806452	7.18162586192469	0.000524324784871032	0.0383032806383414	0.0311398618223424	BMP4/COL1A1/TGFB3	3
BP	GO:1900047	negative regulation of hemostasis	3/62	50/18888	0.06	18.2787096774194	7.02064835813634	0.000591403665903127	0.0383032806383414	0.0311398618223424	VTN/F11/COMP	3
BP	GO:0051216	cartilage development	5/62	209/18888	0.0239234449760766	7.288161753357	5.24587991101999	0.000613214373634741	0.0383032806383414	0.0311398618223424	BMP4/THBS3/COL1A1/COMP/FGFR3	5
BP	GO:0001503	ossification	7/62	446/18888	0.015695067264574	4.78142629827861	4.63785715640208	0.000626460307328152	0.0383032806383414	0.0311398618223424	IBSP/BMP4/THBS3/COL1A1/STATH/COMP/FGFR3	7
BP	GO:1902946	protein localization to early endosome	2/62	12/18888	0.166666666666667	50.7741935483871	9.89778871099598	0.000685043101050523	0.0383032806383414	0.0311398618223424	EZR/DTX3L	2
BP	GO:1905668	positive regulation of protein localization to endosome	2/62	12/18888	0.166666666666667	50.7741935483871	9.89778871099598	0.000685043101050523	0.0383032806383414	0.0311398618223424	EZR/DTX3L	2
BP	GO:0042742	defense response to bacterium	6/62	330/18888	0.0181818181818182	5.53900293255132	4.77364540630625	0.000733860817897149	0.0383032806383414	0.0311398618223424	CRP/LYG2/PPBP/WFDC13/STATH/RNASE6	6
BP	GO:0032092	positive regulation of protein binding	3/62	54/18888	0.0555555555555556	16.9247311827957	6.72505769530467	0.000741476832723278	0.0383032806383414	0.0311398618223424	BMP4/VTN/DTX3L	3
BP	GO:0030198	extracellular matrix organization	6/62	332/18888	0.0180722891566265	5.50563544500583	4.75314668742975	0.000757315918221033	0.0383032806383414	0.0311398618223424	IBSP/VTN/COL1A1/TLL1/COMP/MATN2	6
BP	GO:0070371	ERK1 and ERK2 cascade	6/62	332/18888	0.0180722891566265	5.50563544500583	4.75314668742975	0.000757315918221033	0.0383032806383414	0.0311398618223424	AGER/ANGPT1/BMP4/EZR/LYN/FGFR3	6
BP	GO:0043062	extracellular structure organization	6/62	333/18888	0.018018018018018	5.48910200523104	4.74295953090974	0.000769259259189795	0.0383032806383414	0.0311398618223424	IBSP/VTN/COL1A1/TLL1/COMP/MATN2	6
BP	GO:0045229	external encapsulating structure organization	6/62	334/18888	0.0179640718562874	5.47266756808963	4.73281343727709	0.000781348068153508	0.0383032806383414	0.0311398618223424	IBSP/VTN/COL1A1/TLL1/COMP/MATN2	6
BP	GO:1902991	regulation of amyloid precursor protein catabolic process	3/62	55/18888	0.0545454545454545	16.617008797654	6.65606806234543	0.000782427701334064	0.0383032806383414	0.0311398618223424	AGER/SPON1/LYN	3
BP	GO:0061430	bone trabecula morphogenesis	2/62	13/18888	0.153846153846154	46.8684863523573	9.493818232312	0.000807885571776432	0.0383032806383414	0.0311398618223424	THBS3/COL1A1	2
BP	GO:1905666	regulation of protein localization to endosome	2/62	13/18888	0.153846153846154	46.8684863523573	9.493818232312	0.000807885571776432	0.0383032806383414	0.0311398618223424	EZR/DTX3L	2
BP	GO:0007596	blood coagulation	5/62	226/18888	0.0221238938053097	6.73993719668855	4.98173446719498	0.000872046576138936	0.0389520509034139	0.0316673001010515	VTN/F11/COMP/LYN/ENTPD1	5
BP	GO:0042306	regulation of protein import into nucleus	3/62	58/18888	0.0517241379310345	15.7575083426029	6.4595190283687	0.000913829908248275	0.0389520509034139	0.0316673001010515	ANGPT1/BMP4/CDH1	3
BP	GO:0010718	positive regulation of epithelial to mesenchymal transition	3/62	59/18888	0.0508474576271186	15.4904319300164	6.39723076171436	0.000960543701197825	0.0389520509034139	0.0316673001010515	BMP4/COL1A1/TGFB3	3
BP	GO:0038066	p38MAPK cascade	3/62	59/18888	0.0508474576271186	15.4904319300164	6.39723076171436	0.000960543701197825	0.0389520509034139	0.0316673001010515	AGER/BMP4/EZR	3
BP	GO:0050817	coagulation	5/62	231/18888	0.0216450216450216	6.59405111018014	4.90918978541708	0.000961721406041827	0.0389520509034139	0.0316673001010515	VTN/F11/COMP/LYN/ENTPD1	5
BP	GO:0006887	exocytosis	6/62	348/18888	0.0172413793103448	5.25250278086763	4.59491700154647	0.00096655213159836	0.0389520509034139	0.0316673001010515	VAMP2/VTI1B/RAB3D/LYN/TXLNA/RAB26	6
BP	GO:0007599	hemostasis	5/62	233/18888	0.0214592274678112	6.53744981309705	4.88077114796423	0.000999449707290618	0.0392954372720116	0.0319464668954254	VTN/F11/COMP/LYN/ENTPD1	5
BP	GO:0051098	regulation of binding	5/62	238/18888	0.0210084033613445	6.40010843046896	4.81116053605148	0.00109858752361874	0.0419592575745146	0.034112103748381	MAPK8/BMP4/VTN/IFIT2/DTX3L	5
BP	GO:0009743	response to carbohydrate	5/62	239/18888	0.0209205020920502	6.37332973410717	4.79747782023093	0.00111926059286856	0.0419592575745146	0.034112103748381	AGER/VAMP2/NPTX1/COL1A1/LYN	5
BP	GO:0032944	regulation of mononuclear cell proliferation	5/62	241/18888	0.020746887966805	6.32043903091956	4.77034527753339	0.00116147208238109	0.042552113563598	0.0345940847503458	CRP/ICOSLG/AGER/BMP4/LYN	5
BP	GO:0048278	vesicle docking	3/62	64/18888	0.046875	14.2802419354839	6.10714631000901	0.00121678880502729	0.0435880789711997	0.0354363055499174	STX12/VTI1B/RAB3D	3
BP	GO:0016485	protein processing	5/62	245/18888	0.0204081632653061	6.21724818959842	4.71698990888129	0.00124942641090535	0.0437609124621011	0.0355768159953741	SPON1/F11/TLL1/COMP/CTSE	5
BP	GO:1900180	regulation of protein localization to nucleus	4/62	144/18888	0.0277777777777778	8.46236559139785	5.15851785260032	0.00128286133276124	0.0437609124621011	0.0355768159953741	ANGPT1/BMP4/CDH1/DTX3L	4
BP	GO:0050878	regulation of body fluid levels	6/62	370/18888	0.0162162162162162	4.94019180470793	4.39257811285501	0.00132397307037425	0.0437609124621011	0.0355768159953741	VTN/F11/STATH/COMP/LYN/ENTPD1	6
BP	GO:0030199	collagen fibril organization	3/62	66/18888	0.0454545454545455	13.8475073313783	6.00006928193835	0.00133020143340134	0.0437609124621011	0.0355768159953741	COL1A1/TLL1/COMP	3
BP	GO:0098974	postsynaptic actin cytoskeleton organization	2/62	17/18888	0.117647058823529	35.8406072106262	8.24728545266106	0.00139675876490922	0.0450315025806731	0.0366097823644626	DBNL/EZR	2
BP	GO:0042987	amyloid precursor protein catabolic process	3/62	68/18888	0.0441176470588235	13.4402277039848	5.89754528328968	0.00145005823364022	0.0450982805092939	0.0366640715907477	AGER/SPON1/LYN	3
BP	GO:0033157	regulation of intracellular protein transport	4/62	149/18888	0.0268456375838926	8.17839359168651	5.04830404536252	0.00145478324223529	0.0450982805092939	0.0366640715907477	ANGPT1/VAMP2/BMP4/CDH1	4
BP	GO:0051917	regulation of fibrinolysis	2/62	18/18888	0.111111111111111	33.8494623655914	8.00160071897266	0.00156803684889598	0.046205569443822	0.0375642771043218	VTN/F11	2
BP	GO:0097094	craniofacial suture morphogenesis	2/62	18/18888	0.111111111111111	33.8494623655914	8.00160071897266	0.00156803684889598	0.046205569443822	0.0375642771043218	BMP4/TGFB3	2
BP	GO:0050918	positive chemotaxis	3/62	70/18888	0.0428571428571429	13.0562211981567	5.79924962551712	0.00157649275397656	0.046205569443822	0.0375642771043218	AGER/ANGPT1/BMP4	3
BP	GO:1900046	regulation of hemostasis	3/62	71/18888	0.0422535211267606	12.872330758746	5.75159472887502	0.00164221748722743	0.0472724033823326	0.0384315934510932	VTN/F11/COMP	3
BP	GO:0003417	growth plate cartilage development	2/62	19/18888	0.105263157894737	32.0679117147708	7.77522075339891	0.00174881347434016	0.0494576722918657	0.0402081768338598	THBS3/COMP	2
BP	GO:0032386	regulation of intracellular transport	5/62	267/18888	0.0187265917602996	5.70496556723451	4.44333326281466	0.00182410744185011	0.0496929265638456	0.0403994342248843	ANGPT1/VAMP2/BMP4/EZR/CDH1	5
BP	GO:0070663	regulation of leukocyte proliferation	5/62	267/18888	0.0187265917602996	5.70496556723451	4.44333326281466	0.00182410744185011	0.0496929265638456	0.0403994342248843	CRP/ICOSLG/AGER/BMP4/LYN	5
BP	GO:0070527	platelet aggregation	3/62	74/18888	0.0405405405405405	12.3504795117698	5.61419905621524	0.00184961265125976	0.0496929265638456	0.0403994342248843	COMP/LYN/ENTPD1	3
BP	GO:0099188	postsynaptic cytoskeleton organization	2/62	20/18888	0.1	30.4645161290323	7.56570990958625	0.00193902647335564	0.0512411586073654	0.0416581183663118	DBNL/EZR	2
BP	GO:0050731	positive regulation of peptidyl-tyrosine phosphorylation	4/62	164/18888	0.024390243902439	7.43036978756884	4.74631834545647	0.00206624977965883	0.0537224942711295	0.0436753985683402	ANGPT1/VTN/LYN/FGFR3	4
BP	GO:0007159	leukocyte cell-cell adhesion	6/62	419/18888	0.0143198090692124	4.36246054353684	3.99430133446853	0.00247833354795794	0.0605794335323866	0.0492499639204789	ICOSLG/AGER/BMP4/EZR/MADCAM1/LYN	6
BP	GO:0030500	regulation of bone mineralization	3/62	82/18888	0.0365853658536585	11.1455546813533	5.2836350678394	0.00248029938780243	0.0605794335323866	0.0492499639204789	BMP4/STATH/COMP	3
BP	GO:0140029	exocytic process	3/62	82/18888	0.0365853658536585	11.1455546813533	5.2836350678394	0.00248029938780243	0.0605794335323866	0.0492499639204789	VTI1B/RAB3D/LYN	3
BP	GO:0140056	organelle localization by membrane tethering	3/62	82/18888	0.0365853658536585	11.1455546813533	5.2836350678394	0.00248029938780243	0.0605794335323866	0.0492499639204789	STX12/VTI1B/RAB3D	3
BP	GO:0061448	connective tissue development	5/62	288/18888	0.0173611111111111	5.28897849462366	4.20912620956083	0.00253452354344736	0.0609798798811514	0.0495755194279962	BMP4/THBS3/COL1A1/COMP/FGFR3	5
BP	GO:0007492	endoderm development	3/62	85/18888	0.0352941176470588	10.7521821631879	5.17125558013086	0.00274703501662004	0.0651208889234046	0.0529420835246433	BMP4/VTN/PELO	3
BP	GO:0038095	Fc-epsilon receptor signaling pathway	2/62	25/18888	0.08	24.3716129032258	6.71044952959305	0.00302948173273625	0.0707757181618961	0.0575393555645557	MAPK8/LYN	2
BP	GO:0032945	negative regulation of mononuclear cell proliferation	3/62	90/18888	0.0333333333333333	10.1548387096774	4.99590805630737	0.00322968378660718	0.0720212080612655	0.0585519159176411	CRP/BMP4/LYN	3
BP	GO:0032967	positive regulation of collagen biosynthetic process	2/62	26/18888	0.0769230769230769	23.4342431761787	6.56904950191117	0.00327502384657737	0.0720212080612655	0.0585519159176411	BMP4/TGFB3	2
BP	GO:0035988	chondrocyte proliferation	2/62	26/18888	0.0769230769230769	23.4342431761787	6.56904950191117	0.00327502384657737	0.0720212080612655	0.0585519159176411	COMP/FGFR3	2
BP	GO:0060343	trabecula formation	2/62	26/18888	0.0769230769230769	23.4342431761787	6.56904950191117	0.00327502384657737	0.0720212080612655	0.0585519159176411	THBS3/COL1A1	2
BP	GO:0017157	regulation of exocytosis	4/62	188/18888	0.0212765957446809	6.48181194234729	4.33491475653199	0.00338172835841987	0.0720212080612655	0.0585519159176411	VAMP2/RAB3D/LYN/RAB26	4
BP	GO:0034504	protein localization to nucleus	5/62	311/18888	0.0160771704180064	4.89783217508557	3.97753351666882	0.00352337479095649	0.0720212080612655	0.0585519159176411	ANGPT1/BMP4/COL1A1/CDH1/DTX3L	5
BP	GO:0010714	positive regulation of collagen metabolic process	2/62	27/18888	0.0740740740740741	22.5663082437276	6.43537176161722	0.00352957533302728	0.0720212080612655	0.0585519159176411	BMP4/TGFB3	2
BP	GO:0036010	protein localization to endosome	2/62	27/18888	0.0740740740740741	22.5663082437276	6.43537176161722	0.00352957533302728	0.0720212080612655	0.0585519159176411	EZR/DTX3L	2
BP	GO:0042104	positive regulation of activated T cell proliferation	2/62	27/18888	0.0740740740740741	22.5663082437276	6.43537176161722	0.00352957533302728	0.0720212080612655	0.0585519159176411	ICOSLG/AGER	2
BP	GO:0042730	fibrinolysis	2/62	27/18888	0.0740740740740741	22.5663082437276	6.43537176161722	0.00352957533302728	0.0720212080612655	0.0585519159176411	VTN/F11	2
BP	GO:1900182	positive regulation of protein localization to nucleus	3/62	94/18888	0.0319148936170213	9.72271791352093	4.86524204477839	0.00365099516816415	0.0735675526385077	0.0598090655837417	BMP4/CDH1/DTX3L	3
BP	GO:0032943	mononuclear cell proliferation	5/62	315/18888	0.0158730158730159	4.83563748079877	3.93958167851452	0.00372014788112246	0.0740355356094989	0.0601895271214745	CRP/ICOSLG/AGER/BMP4/LYN	5
BP	GO:0042982	amyloid precursor protein metabolic process	3/62	96/18888	0.03125	9.52016129032258	4.80280814631493	0.0038736465241198	0.0761502219131843	0.0619087281454319	AGER/SPON1/LYN	3
BP	GO:0070977	bone maturation	2/62	29/18888	0.0689655172413793	21.0100111234705	6.18849873474315	0.00406546732145314	0.0778390679448439	0.0632817288698777	THBS3/FGFR3	2
BP	GO:0034109	homotypic cell-cell adhesion	3/62	98/18888	0.0306122448979592	9.32587228439763	4.74217634919899	0.00410441735441174	0.0778390679448439	0.0632817288698777	COMP/LYN/ENTPD1	3
BP	GO:0070664	negative regulation of leukocyte proliferation	3/62	98/18888	0.0306122448979592	9.32587228439763	4.74217634919899	0.00410441735441174	0.0778390679448439	0.0632817288698777	CRP/BMP4/LYN	3
BP	GO:0071248	cellular response to metal ion	4/62	200/18888	0.02	6.09290322580645	4.15525151715413	0.00421509971927599	0.079008613342708	0.064232547741721	MAPK8/NPTX1/CDH1/GUCA1A	4
BP	GO:0072012	glomerulus vasculature development	2/62	30/18888	0.0666666666666667	20.3096774193548	6.0741587487677	0.00434668898305424	0.0805386510423382	0.0654764402166065	ANGPT1/BMP4	2
BP	GO:0009749	response to glucose	4/62	203/18888	0.0197044334975369	6.00286032099158	4.11261592829012	0.00444327594661305	0.0813927366584117	0.0661707960948953	AGER/VAMP2/NPTX1/COL1A1	4
BP	GO:0006892	post-Golgi vesicle-mediated transport	3/62	102/18888	0.0294117647058824	8.96015180265655	4.62596757755511	0.0045906681401505	0.0821355156338178	0.0667746617239801	VAMP2/VTI1B/RAB26	3
BP	GO:0060325	face morphogenesis	2/62	31/18888	0.0645161290322581	19.6545265348595	5.96522851118328	0.00463668233416713	0.0821355156338178	0.0667746617239801	COL1A1/TGFB3	2
BP	GO:1900745	positive regulation of p38MAPK cascade	2/62	31/18888	0.0645161290322581	19.6545265348595	5.96522851118328	0.00463668233416713	0.0821355156338178	0.0667746617239801	AGER/BMP4	2
BP	GO:0070167	regulation of biomineral tissue development	3/62	103/18888	0.029126213592233	8.87316003758221	4.59790929834456	0.00471744030064605	0.08265775831132	0.0671992354039398	BMP4/STATH/COMP	3
BP	GO:0009746	response to hexose	4/62	208/18888	0.0192307692307692	5.85856079404467	4.04342303216887	0.00484187532902054	0.0827156661448159	0.0672463134062268	AGER/VAMP2/NPTX1/COL1A1	4
BP	GO:0061437	renal system vasculature development	2/62	32/18888	0.0625	19.0403225806452	5.86128462175693	0.00493538866010612	0.0827156661448159	0.0672463134062268	ANGPT1/BMP4	2
BP	GO:0061440	kidney vasculature development	2/62	32/18888	0.0625	19.0403225806452	5.86128462175693	0.00493538866010612	0.0827156661448159	0.0672463134062268	ANGPT1/BMP4	2
BP	GO:1903829	positive regulation of protein localization	6/62	483/18888	0.0124223602484472	3.78441194149469	3.5574389014288	0.00497010477647151	0.0827156661448159	0.0672463134062268	VAMP2/BMP4/EZR/CDH1/TGFB3/DTX3L	6
BP	GO:0090100	positive regulation of transmembrane receptor protein serine/threonine kinase signaling pathway	3/62	105/18888	0.0285714285714286	8.70414746543779	4.54291974923288	0.00497730745412354	0.0827156661448159	0.0672463134062268	BMP4/PELO/TGFB3	3
BP	GO:0045785	positive regulation of cell adhesion	6/62	485/18888	0.0123711340206186	3.76880611905554	3.54500955466781	0.00506985014101253	0.0833938615031857	0.0677976737439377	ICOSLG/AGER/ANGPT1/IBSP/VTN/LYN	6
BP	GO:0048799	animal organ maturation	2/62	33/18888	0.0606060606060606	18.4633431085044	5.7619488166547	0.00524274952628915	0.0845602114410271	0.0687458947656254	THBS3/FGFR3	2
BP	GO:0032963	collagen metabolic process	3/62	107/18888	0.0280373831775701	8.54145312028942	4.48937491890256	0.00524567068492724	0.0845602114410271	0.0687458947656254	BMP4/COL1A1/TGFB3	3
BP	GO:0034284	response to monosaccharide	4/62	215/18888	0.0186046511627907	5.66781695423856	3.95024749352417	0.00543939379380307	0.0859637528981427	0.0698869481247144	AGER/VAMP2/NPTX1/COL1A1	4
BP	GO:0070374	positive regulation of ERK1 and ERK2 cascade	4/62	215/18888	0.0186046511627907	5.66781695423856	3.95024749352417	0.00543939379380307	0.0859637528981427	0.0698869481247144	AGER/ANGPT1/BMP4/FGFR3	4
BP	GO:0002719	negative regulation of cytokine production involved in immune response	2/62	35/18888	0.0571428571428571	17.4082949308756	5.57577897358294	0.00588320253463339	0.0914118383601998	0.0743161412814736	ANGPT1/TGFB3	2
BP	GO:0070661	leukocyte proliferation	5/62	352/18888	0.0142045454545455	4.32734604105572	3.61625959144646	0.0059317282029266	0.0914118383601998	0.0743161412814736	CRP/ICOSLG/AGER/BMP4/LYN	5
BP	GO:0046822	regulation of nucleocytoplasmic transport	3/62	112/18888	0.0267857142857143	8.16013824884793	4.36141274728721	0.00595424505447952	0.0914118383601998	0.0743161412814736	ANGPT1/BMP4/CDH1	3
BP	GO:0045055	regulated exocytosis	4/62	225/18888	0.0177777777777778	5.41591397849462	3.82401373551101	0.0063758897298222	0.09442343257352	0.0767645119198331	VAMP2/RAB3D/LYN/RAB26	4
BP	GO:0050730	regulation of peptidyl-tyrosine phosphorylation	4/62	225/18888	0.0177777777777778	5.41591397849462	3.82401373551101	0.0063758897298222	0.09442343257352	0.0767645119198331	ANGPT1/VTN/LYN/FGFR3	4
BP	GO:0051099	positive regulation of binding	3/62	115/18888	0.0260869565217391	7.94726507713885	4.28838983386822	0.00640557709024731	0.09442343257352	0.0767645119198331	BMP4/VTN/DTX3L	3
BP	GO:0031589	cell-substrate adhesion	5/62	359/18888	0.0139275766016713	4.24296882019948	3.56010096246889	0.00643609555634252	0.09442343257352	0.0767645119198331	ANGPT1/VTN/THBS3/COL1A1/MADCAM1	5
BP	GO:0060323	head morphogenesis	2/62	37/18888	0.0540540540540541	16.4673060156931	5.40438961833674	0.00655757944071841	0.09442343257352	0.0767645119198331	COL1A1/TGFB3	2
BP	GO:0060391	positive regulation of SMAD protein signal transduction	2/62	37/18888	0.0540540540540541	16.4673060156931	5.40438961833674	0.00655757944071841	0.09442343257352	0.0767645119198331	BMP4/TGFB3	2
BP	GO:0002062	chondrocyte differentiation	3/62	116/18888	0.0258620689655172	7.87875417130145	4.26463452761459	0.0065604370026267	0.09442343257352	0.0767645119198331	BMP4/COMP/FGFR3	3
BP	GO:0071241	cellular response to inorganic substance	4/62	229/18888	0.0174672489082969	5.32131286096633	3.77561390372943	0.00677871163339393	0.0951678811458315	0.0773697349004573	MAPK8/NPTX1/CDH1/GUCA1A	4
BP	GO:0050830	defense response to Gram-positive bacterium	3/62	118/18888	0.0254237288135593	7.7452159650082	4.21796560818563	0.00687682952301537	0.0951678811458315	0.0773697349004573	CRP/LYG2/RNASE6	3
BP	GO:0031281	positive regulation of cyclase activity	2/62	38/18888	0.0526315789473684	16.0339558573854	5.32362798664913	0.00690734621219745	0.0951678811458315	0.0773697349004573	MAPK8/GUCA1A	2
BP	GO:0032965	regulation of collagen biosynthetic process	2/62	38/18888	0.0526315789473684	16.0339558573854	5.32362798664913	0.00690734621219745	0.0951678811458315	0.0773697349004573	BMP4/TGFB3	2
BP	GO:0043001	Golgi to plasma membrane protein transport	2/62	38/18888	0.0526315789473684	16.0339558573854	5.32362798664913	0.00690734621219745	0.0951678811458315	0.0773697349004573	VAMP2/RAB26	2
BP	GO:0006906	vesicle fusion	3/62	119/18888	0.0252100840336134	7.68013011656275	4.19504035614263	0.00703837789430279	0.096151399708611	0.0781693173809721	STX12/VAMP2/VTI1B	3
BP	GO:0010717	regulation of epithelial to mesenchymal transition	3/62	120/18888	0.025	7.61612903225807	4.17238043163505	0.00720217127117389	0.0975621856229606	0.0793162603503892	BMP4/COL1A1/TGFB3	3
BP	GO:0090174	organelle membrane fusion	3/62	121/18888	0.0247933884297521	7.55318581711544	4.1499804283146	0.00736821717085968	0.0989797173285484	0.0804686875238623	STX12/VAMP2/VTI1B	3
BP	GO:0030278	regulation of ossification	3/62	122/18888	0.0245901639344262	7.49127445795875	4.12783509416669	0.00753652296672518	0.100053125185211	0.0813413483450358	BMP4/STATH/COMP	3
BP	GO:0030513	positive regulation of BMP signaling pathway	2/62	40/18888	0.05	15.2322580645161	5.17093974076613	0.00763175250026071	0.100053125185211	0.0813413483450358	BMP4/PELO	2
BP	GO:0050670	regulation of lymphocyte proliferation	4/62	237/18888	0.0168776371308017	5.14169048591262	3.6821295130513	0.00763432654949191	0.100053125185211	0.0813413483450358	ICOSLG/AGER/BMP4/LYN	4
BP	GO:0071675	regulation of mononuclear cell migration	3/62	123/18888	0.024390243902439	7.43036978756884	4.1059393258747	0.00770709588931446	0.100192246561088	0.08145445146177	AGER/MADCAM1/LYN	3
BP	GO:0006904	vesicle docking involved in exocytosis	2/62	42/18888	0.0476190476190476	14.5069124423963	5.02885882817423	0.00838894709522189	0.106480178877935	0.0865664246460941	VTI1B/RAB3D	2
BP	GO:0021983	pituitary gland development	2/62	42/18888	0.0476190476190476	14.5069124423963	5.02885882817423	0.00838894709522189	0.106480178877935	0.0865664246460941	BMP4/CDH1	2
BP	GO:1904706	negative regulation of vascular associated smooth muscle cell proliferation	2/62	42/18888	0.0476190476190476	14.5069124423963	5.02885882817423	0.00838894709522189	0.106480178877935	0.0865664246460941	BMP4/TGFB3	2
BP	GO:0048706	embryonic skeletal system development	3/62	128/18888	0.0234375	7.14012096774194	4.00003510586728	0.00859421060517979	0.108233339808983	0.0879917121994148	BMP4/COL1A1/TGFB3	3
BP	GO:0010712	regulation of collagen metabolic process	2/62	43/18888	0.0465116279069767	14.1695423855964	4.96141035823734	0.00877970026221844	0.109712223431753	0.0891940173517908	BMP4/TGFB3	2
BP	GO:0046006	regulation of activated T cell proliferation	2/62	44/18888	0.0454545454545455	13.8475073313783	4.8961754546644	0.00917848334780045	0.113813193512726	0.0925280305102151	ICOSLG/AGER	2
BP	GO:0019730	antimicrobial humoral response	3/62	132/18888	0.0227272727272727	6.92375366568915	3.9193328877252	0.00934539656659183	0.114998315002641	0.0934915124580701	PPBP/WFDC13/RNASE6	3
BP	GO:0042476	odontogenesis	3/62	133/18888	0.0225563909774436	6.87169536745088	3.89968124325313	0.00953900775164298	0.115309020877188	0.0937441106125759	BMP4/COL1A1/TGFB3	3
BP	GO:0048701	embryonic cranial skeleton morphogenesis	2/62	45/18888	0.0444444444444444	13.5397849462366	4.83303153742225	0.00958524118954291	0.115309020877188	0.0937441106125759	BMP4/TGFB3	2
BP	GO:0097028	dendritic cell differentiation	2/62	45/18888	0.0444444444444444	13.5397849462366	4.83303153742225	0.00958524118954291	0.115309020877188	0.0937441106125759	AGER/LYN	2
BP	GO:0002701	negative regulation of production of molecular mediator of immune response	2/62	46/18888	0.0434782608695652	13.2454417952314	4.77186536907173	0.00999991889040746	0.118528450377477	0.0963614475120533	ANGPT1/TGFB3	2
BP	GO:0061383	trabecula morphogenesis	2/62	46/18888	0.0434782608695652	13.2454417952314	4.77186536907173	0.00999991889040746	0.118528450377477	0.0963614475120533	THBS3/COL1A1	2
BP	GO:0030168	platelet activation	3/62	136/18888	0.0220588235294118	6.72011385199241	3.84192283435199	0.0101338887403295	0.119239625178184	0.0969396195290836	COMP/LYN/ENTPD1	3
BP	GO:0016339	calcium-dependent cell-cell adhesion via plasma membrane cell adhesion molecules	2/62	47/18888	0.0425531914893617	12.9636238846946	4.71257215730836	0.0104224618176402	0.120870564388748	0.0982655430743052	PCDHGC3/CDH1	2
BP	GO:0050798	activated T cell proliferation	2/62	47/18888	0.0425531914893617	12.9636238846946	4.71257215730836	0.0104224618176402	0.120870564388748	0.0982655430743052	ICOSLG/AGER	2
BP	GO:0032388	positive regulation of intracellular transport	3/62	140/18888	0.0214285714285714	6.52811059907834	3.76757213669708	0.010960041237693	0.126197046251151	0.102595874743818	VAMP2/EZR/CDH1	3
BP	GO:0010171	body morphogenesis	2/62	49/18888	0.0408163265306122	12.4344963791968	4.59922298419521	0.011290926135033	0.127279530976736	0.103475914892279	COL1A1/TGFB3	2
BP	GO:0030195	negative regulation of blood coagulation	2/62	49/18888	0.0408163265306122	12.4344963791968	4.59922298419521	0.011290926135033	0.127279530976736	0.103475914892279	VTN/F11	2
BP	GO:0035272	exocrine system development	2/62	49/18888	0.0408163265306122	12.4344963791968	4.59922298419521	0.011290926135033	0.127279530976736	0.103475914892279	TGFB3/RAB26	2
BP	GO:0018108	peptidyl-tyrosine phosphorylation	4/62	269/18888	0.0148698884758364	4.5300395730903	3.34638454473234	0.0117624046887111	0.13167358582085	0.107048200566121	ANGPT1/VTN/LYN/FGFR3	4
BP	GO:0071333	cellular response to glucose stimulus	3/62	145/18888	0.0206896551724138	6.30300333704116	3.67861770426937	0.0120461782666694	0.133152907718502	0.108250862027905	AGER/NPTX1/COL1A1	3
BP	GO:0018212	peptidyl-tyrosine modification	4/62	271/18888	0.014760147601476	4.49660754672063	3.32717002208247	0.0120597546692936	0.133152907718502	0.108250862027905	ANGPT1/VTN/LYN/FGFR3	4
BP	GO:0048286	lung alveolus development	2/62	51/18888	0.0392156862745098	11.9468690702087	4.49228654765284	0.0121902023237608	0.133677592829268	0.108677421361133	BMP4/TGFB3	2
BP	GO:0060324	face development	2/62	52/18888	0.0384615384615385	11.7171215880893	4.44103091670613	0.0126512610648573	0.136768323840236	0.111190128758713	COL1A1/TGFB3	2
BP	GO:0003018	vascular process in circulatory system	4/62	275/18888	0.0145454545454545	4.43120234604106	3.28929478244127	0.0126688901601349	0.136768323840236	0.111190128758713	CRP/AGER/ANGPT1/COMP	4
BP	GO:0071331	cellular response to hexose stimulus	3/62	148/18888	0.0202702702702703	6.17523975588492	3.62722792682513	0.0127265810025033	0.136768323840236	0.111190128758713	AGER/NPTX1/COL1A1	3
BP	GO:0048260	positive regulation of receptor-mediated endocytosis	2/62	53/18888	0.0377358490566038	11.4960438222763	4.39115801642056	0.0131198627245776	0.138713155932367	0.112771241436461	ANGPT1/VTN	2
BP	GO:0050819	negative regulation of coagulation	2/62	53/18888	0.0377358490566038	11.4960438222763	4.39115801642056	0.0131198627245776	0.138713155932367	0.112771241436461	VTN/F11	2
BP	GO:0071326	cellular response to monosaccharide stimulus	3/62	150/18888	0.02	6.09290322580645	3.59374902198056	0.0131922175994895	0.138713155932367	0.112771241436461	AGER/NPTX1/COL1A1	3
BP	GO:0042060	wound healing	5/62	430/18888	0.0116279069767442	3.5423855963991	3.06042424703535	0.013364928713546	0.138713155932367	0.112771241436461	VTN/F11/COMP/LYN/ENTPD1	5
BP	GO:0098876	vesicle-mediated transport to the plasma membrane	3/62	151/18888	0.0198675496688742	6.05255287331767	3.57723622455396	0.0134286575786819	0.138713155932367	0.112771241436461	STX12/VAMP2/RAB26	3
BP	GO:0052548	regulation of endopeptidase activity	4/62	280/18888	0.0142857142857143	4.35207373271889	3.24295586050691	0.0134576509431202	0.138713155932367	0.112771241436461	AGER/TIMP3/VTN/LYN	4
BP	GO:0031279	regulation of cyclase activity	2/62	54/18888	0.037037037037037	11.2831541218638	4.34260421513147	0.0135959544896489	0.138713155932367	0.112771241436461	MAPK8/GUCA1A	2
BP	GO:0038093	Fc receptor signaling pathway	2/62	54/18888	0.037037037037037	11.2831541218638	4.34260421513147	0.0135959544896489	0.138713155932367	0.112771241436461	MAPK8/LYN	2
BP	GO:0045839	negative regulation of mitotic nuclear division	2/62	56/18888	0.0357142857142857	10.8801843317972	4.24921930271872	0.0145703983597736	0.147436754627539	0.11986336653473	BMP4/TOM1L1	2
BP	GO:0051223	regulation of protein transport	5/62	440/18888	0.0113636363636364	3.46187683284458	2.99858471219872	0.0146339210548425	0.147436754627539	0.11986336653473	ANGPT1/VAMP2/BMP4/CDH1/TGFB3	5
BP	GO:0016197	endosomal transport	4/62	289/18888	0.013840830449827	4.21654202477955	3.16221694700399	0.0149551851397515	0.149737630094903	0.121733935920174	ARL1/STX12/VTI1B/EZR	4
BP	GO:0006893	Golgi to plasma membrane transport	2/62	57/18888	0.0350877192982456	10.6893039049236	4.20427990159731	0.0150686461121108	0.149942330448905	0.121900353538518	VAMP2/RAB26	2
BP	GO:0048284	organelle fusion	3/62	159/18888	0.0188679245283019	5.74802191113816	3.45026370416872	0.0154075398597435	0.152373952477954	0.123877217470976	STX12/VAMP2/VTI1B	3
BP	GO:0070228	regulation of lymphocyte apoptotic process	2/62	58/18888	0.0344827586206897	10.5050055617353	4.16044245853701	0.0155741752622487	0.153082747089908	0.12445345443838	BMP4/LYN	2
BP	GO:0006606	protein import into nucleus	3/62	161/18888	0.0186335403726708	5.67661791224204	3.41986552553837	0.0159266372911664	0.154661080200965	0.125736610193419	ANGPT1/BMP4/CDH1	3
BP	GO:0071322	cellular response to carbohydrate stimulus	3/62	161/18888	0.0186335403726708	5.67661791224204	3.41986552553837	0.0159266372911664	0.154661080200965	0.125736610193419	AGER/NPTX1/COL1A1	3
BP	GO:0031098	stress-activated protein kinase signaling cascade	2/62	59/18888	0.0338983050847458	10.3269546200109	4.1176606257437	0.0160869342643908	0.155282263677833	0.126241620921315	MAPK8/LYN	2
BP	GO:0043524	negative regulation of neuron apoptotic process	3/62	162/18888	0.0185185185185185	5.6415770609319	3.40485695178553	0.0161898571624	0.155345534201124	0.126293058691654	PCDHGC3/ANGPT1/TGFB3	3
BP	GO:0070665	positive regulation of leukocyte proliferation	3/62	164/18888	0.0182926829268293	5.57277734067663	3.37521133290016	0.0167236507776953	0.159517899725709	0.129685115031022	ICOSLG/AGER/LYN	3
BP	GO:0001678	intracellular glucose homeostasis	3/62	166/18888	0.0180722891566265	5.50563544500583	3.34604887990729	0.0172672637562024	0.162776778801159	0.132334523708661	AGER/NPTX1/COL1A1	3
BP	GO:0051170	import into nucleus	3/62	166/18888	0.0180722891566265	5.50563544500583	3.34604887990729	0.0172672637562024	0.162776778801159	0.132334523708661	ANGPT1/BMP4/CDH1	3
BP	GO:0034113	heterotypic cell-cell adhesion	2/62	62/18888	0.032258064516129	9.82726326742976	3.99522465077934	0.017668078673604	0.164726276330217	0.133919429300718	AGER/MADCAM1	2
BP	GO:0052547	regulation of peptidase activity	4/62	304/18888	0.0131578947368421	4.00848896434635	3.03468713736026	0.0176784403257615	0.164726276330217	0.133919429300718	AGER/TIMP3/VTN/LYN	4
BP	GO:0030509	BMP signaling pathway	3/62	168/18888	0.0178571428571429	5.44009216589862	3.31735547656733	0.0178207116984835	0.165097627919284	0.134221331304368	BMP4/COMP/PELO	3
BP	GO:0051784	negative regulation of nuclear division	2/62	63/18888	0.0317460317460317	9.67127496159754	3.95625291830297	0.0182092466168058	0.165798869550172	0.13479142783725	BMP4/TOM1L1	2
BP	GO:0061951	establishment of protein localization to plasma membrane	2/62	63/18888	0.0317460317460317	9.67127496159754	3.95625291830297	0.0182092466168058	0.165798869550172	0.13479142783725	VAMP2/RAB26	2
BP	GO:0051607	defense response to virus	4/62	307/18888	0.0130293159609121	3.96931806241463	3.01016064819526	0.0182578671167991	0.165798869550172	0.13479142783725	RNASE6/IFIT2/IFNL3/DTX3L	4
BP	GO:0006935	chemotaxis	5/62	466/18888	0.0107296137339056	3.26872490654853	2.84580223387289	0.0183078156203043	0.165798869550172	0.13479142783725	AGER/PPBP/ANGPT1/BMP4/LYN	5
BP	GO:0046651	lymphocyte proliferation	4/62	308/18888	0.012987012987013	3.95643066610809	3.00205406671848	0.0184536179457368	0.166185654349317	0.135105876756497	ICOSLG/AGER/BMP4/LYN	4
BP	GO:0042330	taxis	5/62	468/18888	0.0106837606837607	3.25475599669148	2.83449680617372	0.0186135114743895	0.166694336092866	0.135519425646871	AGER/PPBP/ANGPT1/BMP4/LYN	5
BP	GO:0007162	negative regulation of cell adhesion	4/62	310/18888	0.0129032258064516	3.9309053069719	2.98594265370227	0.0188490470342983	0.1678710708248	0.136476089314925	ANGPT1/BMP4/COL1A1/CDH1	4
BP	GO:0007259	receptor signaling pathway via JAK-STAT	3/62	174/18888	0.0172413793103448	5.25250278086763	3.23395688484551	0.0195401971557986	0.173070317665645	0.140702981254883	LYN/IFNL3/FGFR3	3
BP	GO:0043410	positive regulation of MAPK cascade	5/62	475/18888	0.0105263157894737	3.20679117147708	2.7954007271971	0.0197100903250164	0.173621123518724	0.141150776270609	AGER/ANGPT1/BMP4/TGFB3/FGFR3	5
BP	GO:0042531	positive regulation of tyrosine phosphorylation of STAT protein	2/62	66/18888	0.0303030303030303	9.2316715542522	3.84437216945924	0.0198744055960385	0.17411707511312	0.141553975784142	LYN/FGFR3	2
BP	GO:0046847	filopodium assembly	2/62	68/18888	0.0294117647058824	8.96015180265655	3.77367334707142	0.0210187266583954	0.180900366796771	0.147068667011871	EZR/TGFB3	2
BP	GO:0050854	regulation of antigen receptor-mediated signaling pathway	2/62	68/18888	0.0294117647058824	8.96015180265655	3.77367334707142	0.0210187266583954	0.180900366796771	0.147068667011871	EZR/LYN	2
BP	GO:0071300	cellular response to retinoic acid	2/62	68/18888	0.0294117647058824	8.96015180265655	3.77367334707142	0.0210187266583954	0.180900366796771	0.147068667011871	COL1A1/LYN	2
BP	GO:0035265	organ growth	3/62	180/18888	0.0166666666666667	5.07741935483871	3.15432370540392	0.021348606227244	0.180900366796771	0.147068667011871	THBS3/COMP/FGFR3	3
BP	GO:0071772	response to BMP	3/62	180/18888	0.0166666666666667	5.07741935483871	3.15432370540392	0.021348606227244	0.180900366796771	0.147068667011871	BMP4/COMP/PELO	3
BP	GO:0071773	cellular response to BMP stimulus	3/62	180/18888	0.0166666666666667	5.07741935483871	3.15432370540392	0.021348606227244	0.180900366796771	0.147068667011871	BMP4/COMP/PELO	3
BP	GO:0019731	antibacterial humoral response	2/62	69/18888	0.0289855072463768	8.83029453015428	3.73940651172248	0.0216010037209811	0.180900366796771	0.147068667011871	WFDC13/RNASE6	2
BP	GO:0030193	regulation of blood coagulation	2/62	69/18888	0.0289855072463768	8.83029453015428	3.73940651172248	0.0216010037209811	0.180900366796771	0.147068667011871	VTN/F11	2
BP	GO:0042129	regulation of T cell proliferation	3/62	181/18888	0.0165745856353591	5.04936731420424	3.14139606241019	0.0216586667442784	0.180900366796771	0.147068667011871	ICOSLG/AGER/BMP4	3
BP	GO:0061025	membrane fusion	3/62	183/18888	0.0163934426229508	4.9941829719725	3.11582424383897	0.0222862147628915	0.184574377995739	0.15005557046147	STX12/VAMP2/VTI1B	3
BP	GO:0050808	synapse organization	5/62	493/18888	0.0101419878296146	3.08970751815743	2.69809586569444	0.0227236038677044	0.184574377995739	0.15005557046147	DBNL/PCDHGC3/NPTX1/EZR/CDH1	5
BP	GO:0032091	negative regulation of protein binding	2/62	71/18888	0.028169014084507	8.58155383916402	3.67291191461243	0.0227855466632456	0.184574377995739	0.15005557046147	MAPK8/IFIT2	2
BP	GO:0032835	glomerulus development	2/62	71/18888	0.028169014084507	8.58155383916402	3.67291191461243	0.0227855466632456	0.184574377995739	0.15005557046147	ANGPT1/BMP4	2
BP	GO:0048662	negative regulation of smooth muscle cell proliferation	2/62	71/18888	0.028169014084507	8.58155383916402	3.67291191461243	0.0227855466632456	0.184574377995739	0.15005557046147	BMP4/TGFB3	2
BP	GO:0071677	positive regulation of mononuclear cell migration	2/62	71/18888	0.028169014084507	8.58155383916402	3.67291191461243	0.0227855466632456	0.184574377995739	0.15005557046147	AGER/MADCAM1	2
BP	GO:0022407	regulation of cell-cell adhesion	5/62	496/18888	0.0100806451612903	3.0710197710718	2.68230964832822	0.0232534559288853	0.187422854786816	0.152371329639275	ICOSLG/AGER/BMP4/LYN/CDH1	5
BP	GO:1904888	cranial skeletal system development	2/62	72/18888	0.0277777777777778	8.46236559139785	3.64063739497764	0.0233877155612096	0.187567151665025	0.152488640344101	BMP4/TGFB3	2
BP	GO:0001837	epithelial to mesenchymal transition	3/62	187/18888	0.0160427807486631	4.88735552872175	3.06577979676637	0.0235710260748279	0.188101455607042	0.152923019610009	BMP4/COL1A1/TGFB3	3
BP	GO:0071260	cellular response to mechanical stimulus	2/62	73/18888	0.0273972602739726	8.34644277507733	3.60898208715976	0.0239964184850138	0.190552840383459	0.154915950292156	MAPK8/COL1A1	2
BP	GO:0033344	cholesterol efflux	2/62	74/18888	0.027027027027027	8.23365300784656	3.57792530681449	0.0246116075359514	0.192591802659969	0.156573589076441	STX12/APOM	2
BP	GO:0050818	regulation of coagulation	2/62	74/18888	0.027027027027027	8.23365300784656	3.57792530681449	0.0246116075359514	0.192591802659969	0.156573589076441	VTN/F11	2
BP	GO:0070373	negative regulation of ERK1 and ERK2 cascade	2/62	74/18888	0.027027027027027	8.23365300784656	3.57792530681449	0.0246116075359514	0.192591802659969	0.156573589076441	EZR/LYN	2
BP	GO:0097696	receptor signaling pathway via STAT	3/62	191/18888	0.0157068062827225	4.78500253335585	3.01713818865685	0.0248954589480042	0.193871883208612	0.157614270990415	LYN/IFNL3/FGFR3	3
BP	GO:0045123	cellular extravasation	2/62	75/18888	0.0266666666666667	8.12387096774193	3.54744733192888	0.0252332350503898	0.194621889479561	0.15822401227769	AGER/MADCAM1	2
BP	GO:0060390	regulation of SMAD protein signal transduction	2/62	75/18888	0.0266666666666667	8.12387096774193	3.54744733192888	0.0252332350503898	0.194621889479561	0.15822401227769	BMP4/TGFB3	2
BP	GO:0061045	negative regulation of wound healing	2/62	77/18888	0.025974025974026	7.91286133221617	3.48815338442095	0.0264956159846947	0.203177214745733	0.165179334176856	VTN/F11	2
BP	GO:0099173	postsynapse organization	3/62	196/18888	0.0153061224489796	4.66293614219881	2.95820185246806	0.026606689031819	0.203177214745733	0.165179334176856	DBNL/NPTX1/EZR	3
BP	GO:0042063	gliogenesis	4/62	346/18888	0.0115606936416185	3.52190937907887	2.71698690694394	0.0268813209223866	0.203177214745733	0.165179334176856	AGER/VTN/LYN/MATN2	4
BP	GO:0042509	regulation of tyrosine phosphorylation of STAT protein	2/62	78/18888	0.0256410256410256	7.81141439205955	3.45930228676427	0.0271362752438084	0.203177214745733	0.165179334176856	LYN/FGFR3	2
BP	GO:0051145	smooth muscle cell differentiation	2/62	78/18888	0.0256410256410256	7.81141439205955	3.45930228676427	0.0271362752438084	0.203177214745733	0.165179334176856	BMP4/COMP	2
BP	GO:0043299	leukocyte degranulation	2/62	79/18888	0.0253164556962025	7.71253572886893	3.43095964960503	0.027783184642963	0.203177214745733	0.165179334176856	VAMP2/LYN	2
BP	GO:0070227	lymphocyte apoptotic process	2/62	79/18888	0.0253164556962025	7.71253572886893	3.43095964960503	0.027783184642963	0.203177214745733	0.165179334176856	BMP4/LYN	2
BP	GO:0021536	diencephalon development	2/62	80/18888	0.025	7.61612903225807	3.40310978465491	0.0284362976791768	0.203177214745733	0.165179334176856	BMP4/CDH1	2
BP	GO:0048844	artery morphogenesis	2/62	81/18888	0.0246913580246914	7.5221027479092	3.37573767892432	0.0290955680786802	0.203177214745733	0.165179334176856	BMP4/COMP	2
BP	GO:0007260	tyrosine phosphorylation of STAT protein	2/62	82/18888	0.024390243902439	7.43036978756884	3.34882895769301	0.0297609497959522	0.203177214745733	0.165179334176856	LYN/FGFR3	2
BP	GO:0032147	activation of protein kinase activity	2/62	82/18888	0.024390243902439	7.43036978756884	3.34882895769301	0.0297609497959522	0.203177214745733	0.165179334176856	ANGPT1/TOM1L1	2
BP	GO:0061844	antimicrobial humoral immune response mediated by antimicrobial peptide	2/62	82/18888	0.024390243902439	7.43036978756884	3.34882895769301	0.0297609497959522	0.203177214745733	0.165179334176856	PPBP/RNASE6	2
BP	GO:0071674	mononuclear cell migration	3/62	206/18888	0.0145631067961165	4.43658001879111	2.84607732147328	0.0302144166811232	0.203177214745733	0.165179334176856	AGER/MADCAM1/LYN	3
BP	GO:0002768	immune response-regulating cell surface receptor signaling pathway	4/62	360/18888	0.0111111111111111	3.38494623655914	2.62188645747505	0.0304838346834242	0.203177214745733	0.165179334176856	ICOSLG/MAPK8/EZR/LYN	4
BP	GO:0010038	response to metal ion	4/62	360/18888	0.0111111111111111	3.38494623655914	2.62188645747505	0.0304838346834242	0.203177214745733	0.165179334176856	MAPK8/NPTX1/CDH1/GUCA1A	4
BP	GO:0007416	synapse assembly	3/62	208/18888	0.0144230769230769	4.3939205955335	2.82451064976965	0.0309655253154965	0.203177214745733	0.165179334176856	DBNL/NPTX1/CDH1	3
BP	GO:0050851	antigen receptor-mediated signaling pathway	3/62	208/18888	0.0144230769230769	4.3939205955335	2.82451064976965	0.0309655253154965	0.203177214745733	0.165179334176856	ICOSLG/EZR/LYN	3
BP	GO:0051591	response to cAMP	2/62	85/18888	0.0235294117647059	7.16812144212524	3.27074821745211	0.0317933058027591	0.203177214745733	0.165179334176856	COL1A1/EZR	2
BP	GO:0003253	cardiac neural crest cell migration involved in outflow tract morphogenesis	1/62	10/18888	0.1	30.4645161290323	5.34834766283988	0.032352020544722	0.203177214745733	0.165179334176856	BMP4	1
BP	GO:0009756	carbohydrate mediated signaling	1/62	10/18888	0.1	30.4645161290323	5.34834766283988	0.032352020544722	0.203177214745733	0.165179334176856	AGER	1
BP	GO:0030953	astral microtubule organization	1/62	10/18888	0.1	30.4645161290323	5.34834766283988	0.032352020544722	0.203177214745733	0.165179334176856	EZR	1
BP	GO:0033085	negative regulation of T cell differentiation in thymus	1/62	10/18888	0.1	30.4645161290323	5.34834766283988	0.032352020544722	0.203177214745733	0.165179334176856	BMP4	1
BP	GO:0035696	monocyte extravasation	1/62	10/18888	0.1	30.4645161290323	5.34834766283988	0.032352020544722	0.203177214745733	0.165179334176856	AGER	1
BP	GO:0038063	collagen-activated tyrosine kinase receptor signaling pathway	1/62	10/18888	0.1	30.4645161290323	5.34834766283988	0.032352020544722	0.203177214745733	0.165179334176856	COL1A1	1
BP	GO:0043653	mitochondrial fragmentation involved in apoptotic process	1/62	10/18888	0.1	30.4645161290323	5.34834766283988	0.032352020544722	0.203177214745733	0.165179334176856	NPTX1	1
BP	GO:0051660	establishment of centrosome localization	1/62	10/18888	0.1	30.4645161290323	5.34834766283988	0.032352020544722	0.203177214745733	0.165179334176856	EZR	1
BP	GO:0060368	regulation of Fc receptor mediated stimulatory signaling pathway	1/62	10/18888	0.1	30.4645161290323	5.34834766283988	0.032352020544722	0.203177214745733	0.165179334176856	LYN	1
BP	GO:0060397	growth hormone receptor signaling pathway via JAK-STAT	1/62	10/18888	0.1	30.4645161290323	5.34834766283988	0.032352020544722	0.203177214745733	0.165179334176856	LYN	1
BP	GO:0060502	epithelial cell proliferation involved in lung morphogenesis	1/62	10/18888	0.1	30.4645161290323	5.34834766283988	0.032352020544722	0.203177214745733	0.165179334176856	BMP4	1
BP	GO:1901329	regulation of odontoblast differentiation	1/62	10/18888	0.1	30.4645161290323	5.34834766283988	0.032352020544722	0.203177214745733	0.165179334176856	BMP4	1
BP	GO:1905770	regulation of mesodermal cell differentiation	1/62	10/18888	0.1	30.4645161290323	5.34834766283988	0.032352020544722	0.203177214745733	0.165179334176856	BMP4	1
BP	GO:0048678	response to axon injury	2/62	86/18888	0.0232558139534884	7.0847711927982	3.24556088866526	0.0324826768673367	0.203177214745733	0.165179334176856	LYN/MATN2	2
BP	GO:0042098	T cell proliferation	3/62	213/18888	0.0140845070422535	4.29077691958201	2.77176398121243	0.0328862529636206	0.203177214745733	0.165179334176856	ICOSLG/AGER/BMP4	3
BP	GO:0045216	cell-cell junction organization	3/62	213/18888	0.0140845070422535	4.29077691958201	2.77176398121243	0.0328862529636206	0.203177214745733	0.165179334176856	TLN2/CDH1/TGFB3	3
BP	GO:0009791	post-embryonic development	2/62	87/18888	0.0229885057471264	7.00333704115684	3.22077351045065	0.0331779324123282	0.203177214745733	0.165179334176856	ALDH5A1/BMP4	2
BP	GO:0009306	protein secretion	4/62	370/18888	0.0108108108108108	3.29346120313862	2.55678098501491	0.0332245599475976	0.203177214745733	0.165179334176856	RAB3D/COMP/PPY/TGFB3	4
BP	GO:0035592	establishment of protein localization to extracellular region	4/62	371/18888	0.0107816711590297	3.28458394922181	2.55039278146137	0.0335063549779068	0.203177214745733	0.165179334176856	RAB3D/COMP/PPY/TGFB3	4
BP	GO:0033627	cell adhesion mediated by integrin	2/62	88/18888	0.0227272727272727	6.92375366568915	3.1963748851545	0.0338790277416683	0.203177214745733	0.165179334176856	VTN/LYN	2
BP	GO:0090287	regulation of cellular response to growth factor stimulus	4/62	373/18888	0.0107238605898123	3.26697223903831	2.53768122930433	0.0340741679585887	0.203177214745733	0.165179334176856	BMP4/VTN/PELO/TGFB3	4
BP	GO:0042310	vasoconstriction	2/62	89/18888	0.0224719101123595	6.84595868068141	3.17235425336645	0.0345859183808964	0.203177214745733	0.165179334176856	CRP/COMP	2
BP	GO:0050672	negative regulation of lymphocyte proliferation	2/62	89/18888	0.0224719101123595	6.84595868068141	3.17235425336645	0.0345859183808964	0.203177214745733	0.165179334176856	BMP4/LYN	2
BP	GO:2000106	regulation of leukocyte apoptotic process	2/62	89/18888	0.0224719101123595	6.84595868068141	3.17235425336645	0.0345859183808964	0.203177214745733	0.165179334176856	BMP4/LYN	2
BP	GO:0007601	visual perception	3/62	219/18888	0.0136986301369863	4.17322138753867	2.7105673956992	0.035271844692268	0.203177214745733	0.165179334176856	TIMP3/COL1A1/GUCA1A	3
BP	GO:0009953	dorsal/ventral pattern formation	2/62	90/18888	0.0222222222222222	6.76989247311828	3.14870127203963	0.0352985600762212	0.203177214745733	0.165179334176856	BMP4/TLL1	2
BP	GO:0001821	histamine secretion	1/62	11/18888	0.0909090909090909	27.6950146627566	5.0822769341385	0.0355300147563035	0.203177214745733	0.165179334176856	LYN	1
BP	GO:0002765	immune response-inhibiting signal transduction	1/62	11/18888	0.0909090909090909	27.6950146627566	5.0822769341385	0.0355300147563035	0.203177214745733	0.165179334176856	LYN	1
BP	GO:0003139	secondary heart field specification	1/62	11/18888	0.0909090909090909	27.6950146627566	5.0822769341385	0.0355300147563035	0.203177214745733	0.165179334176856	BMP4	1
BP	GO:0030210	heparin biosynthetic process	1/62	11/18888	0.0909090909090909	27.6950146627566	5.0822769341385	0.0355300147563035	0.203177214745733	0.165179334176856	ANGPT1	1
BP	GO:0035561	regulation of chromatin binding	1/62	11/18888	0.0909090909090909	27.6950146627566	5.0822769341385	0.0355300147563035	0.203177214745733	0.165179334176856	DTX3L	1
BP	GO:0038196	type III interferon-mediated signaling pathway	1/62	11/18888	0.0909090909090909	27.6950146627566	5.0822769341385	0.0355300147563035	0.203177214745733	0.165179334176856	IFNL3	1
BP	GO:0060272	embryonic skeletal joint morphogenesis	1/62	11/18888	0.0909090909090909	27.6950146627566	5.0822769341385	0.0355300147563035	0.203177214745733	0.165179334176856	BMP4	1
BP	GO:0060433	bronchus development	1/62	11/18888	0.0909090909090909	27.6950146627566	5.0822769341385	0.0355300147563035	0.203177214745733	0.165179334176856	BMP4	1
BP	GO:0060439	trachea morphogenesis	1/62	11/18888	0.0909090909090909	27.6950146627566	5.0822769341385	0.0355300147563035	0.203177214745733	0.165179334176856	BMP4	1
BP	GO:0060601	lateral sprouting from an epithelium	1/62	11/18888	0.0909090909090909	27.6950146627566	5.0822769341385	0.0355300147563035	0.203177214745733	0.165179334176856	BMP4	1
BP	GO:0071358	cellular response to type III interferon	1/62	11/18888	0.0909090909090909	27.6950146627566	5.0822769341385	0.0355300147563035	0.203177214745733	0.165179334176856	IFNL3	1
BP	GO:0072124	regulation of glomerular mesangial cell proliferation	1/62	11/18888	0.0909090909090909	27.6950146627566	5.0822769341385	0.0355300147563035	0.203177214745733	0.165179334176856	BMP4	1
BP	GO:0072178	nephric duct morphogenesis	1/62	11/18888	0.0909090909090909	27.6950146627566	5.0822769341385	0.0355300147563035	0.203177214745733	0.165179334176856	BMP4	1
BP	GO:0072697	protein localization to cell cortex	1/62	11/18888	0.0909090909090909	27.6950146627566	5.0822769341385	0.0355300147563035	0.203177214745733	0.165179334176856	EZR	1
BP	GO:1904238	pericyte cell differentiation	1/62	11/18888	0.0909090909090909	27.6950146627566	5.0822769341385	0.0355300147563035	0.203177214745733	0.165179334176856	BMP4	1
BP	GO:1905049	negative regulation of metallopeptidase activity	1/62	11/18888	0.0909090909090909	27.6950146627566	5.0822769341385	0.0355300147563035	0.203177214745733	0.165179334176856	TIMP3	1
BP	GO:2000644	regulation of receptor catabolic process	1/62	11/18888	0.0909090909090909	27.6950146627566	5.0822769341385	0.0355300147563035	0.203177214745733	0.165179334176856	DTX3L	1
BP	GO:2000727	positive regulation of cardiac muscle cell differentiation	1/62	11/18888	0.0909090909090909	27.6950146627566	5.0822769341385	0.0355300147563035	0.203177214745733	0.165179334176856	BMP4	1
BP	GO:0071692	protein localization to extracellular region	4/62	379/18888	0.0105540897097625	3.21525236190314	2.50005546186998	0.0358114406737979	0.203177214745733	0.165179334176856	RAB3D/COMP/PPY/TGFB3	4
BP	GO:0014910	regulation of smooth muscle cell migration	2/62	91/18888	0.021978021978022	6.69549805033676	3.12540599393315	0.0360169087935898	0.203177214745733	0.165179334176856	BMP4/VTN	2
BP	GO:0001818	negative regulation of cytokine production	4/62	381/18888	0.010498687664042	3.19837439674879	2.48767957551791	0.0364018263593077	0.203177214745733	0.165179334176856	AGER/ANGPT1/EZR/TGFB3	4
BP	GO:0050863	regulation of T cell activation	4/62	382/18888	0.0104712041884817	3.1900016889039	2.48152217276668	0.0366991395132232	0.203177214745733	0.165179334176856	ICOSLG/AGER/BMP4/LYN	4
BP	GO:1903037	regulation of leukocyte cell-cell adhesion	4/62	382/18888	0.0104712041884817	3.1900016889039	2.48152217276668	0.0366991395132232	0.203177214745733	0.165179334176856	ICOSLG/AGER/BMP4/LYN	4
BP	GO:0050953	sensory perception of light stimulus	3/62	223/18888	0.0134529147982063	4.09836539852452	2.67097225077967	0.0369109320469745	0.203177214745733	0.165179334176856	TIMP3/COL1A1/GUCA1A	3
BP	GO:0070098	chemokine-mediated signaling pathway	2/62	93/18888	0.021505376344086	6.55150884495317	3.07985062261977	0.0374705522513794	0.203177214745733	0.165179334176856	PPBP/LYN	2
BP	GO:1904705	regulation of vascular associated smooth muscle cell proliferation	2/62	93/18888	0.021505376344086	6.55150884495317	3.07985062261977	0.0374705522513794	0.203177214745733	0.165179334176856	BMP4/TGFB3	2
BP	GO:0002697	regulation of immune effector process	4/62	385/18888	0.0103896103896104	3.16514453288647	2.46317059167843	0.0375995661121887	0.203177214745733	0.165179334176856	AGER/ANGPT1/LYN/TGFB3	4
BP	GO:0071222	cellular response to lipopolysaccharide	3/62	225/18888	0.0133333333333333	4.06193548387097	2.65151979965938	0.0377450223537925	0.203177214745733	0.165179334176856	PPBP/MAPK8/LYN	3
BP	GO:0048704	embryonic skeletal system morphogenesis	2/62	94/18888	0.0212765957446809	6.48181194234729	3.05757244564049	0.038205760014058	0.203177214745733	0.165179334176856	BMP4/TGFB3	2
BP	GO:0051781	positive regulation of cell division	2/62	94/18888	0.0212765957446809	6.48181194234729	3.05757244564049	0.038205760014058	0.203177214745733	0.165179334176856	PPBP/TGFB3	2
BP	GO:0141091	transforming growth factor beta receptor superfamily signaling pathway	4/62	388/18888	0.0103092783505155	3.14067176587961	2.44499731962759	0.0385127325820921	0.203177214745733	0.165179334176856	BMP4/COMP/PELO/TGFB3	4
BP	GO:0003163	sinoatrial node development	1/62	12/18888	0.0833333333333333	25.3870967741935	4.84946744362473	0.0386977394522355	0.203177214745733	0.165179334176856	BMP4	1
BP	GO:0010752	regulation of cGMP-mediated signaling	1/62	12/18888	0.0833333333333333	25.3870967741935	4.84946744362473	0.0386977394522355	0.203177214745733	0.165179334176856	GUCA1A	1
BP	GO:0010936	negative regulation of macrophage cytokine production	1/62	12/18888	0.0833333333333333	25.3870967741935	4.84946744362473	0.0386977394522355	0.203177214745733	0.165179334176856	TGFB3	1
BP	GO:0014842	regulation of skeletal muscle satellite cell proliferation	1/62	12/18888	0.0833333333333333	25.3870967741935	4.84946744362473	0.0386977394522355	0.203177214745733	0.165179334176856	ANGPT1	1
BP	GO:0015015	heparan sulfate proteoglycan biosynthetic process, enzymatic modification	1/62	12/18888	0.0833333333333333	25.3870967741935	4.84946744362473	0.0386977394522355	0.203177214745733	0.165179334176856	HS6ST2	1
BP	GO:0032536	regulation of cell projection size	1/62	12/18888	0.0833333333333333	25.3870967741935	4.84946744362473	0.0386977394522355	0.203177214745733	0.165179334176856	EZR	1
BP	GO:0033083	regulation of immature T cell proliferation	1/62	12/18888	0.0833333333333333	25.3870967741935	4.84946744362473	0.0386977394522355	0.203177214745733	0.165179334176856	BMP4	1
BP	GO:0033084	regulation of immature T cell proliferation in thymus	1/62	12/18888	0.0833333333333333	25.3870967741935	4.84946744362473	0.0386977394522355	0.203177214745733	0.165179334176856	BMP4	1
BP	GO:0034135	regulation of toll-like receptor 2 signaling pathway	1/62	12/18888	0.0833333333333333	25.3870967741935	4.84946744362473	0.0386977394522355	0.203177214745733	0.165179334176856	LYN	1
BP	GO:0034342	response to type III interferon	1/62	12/18888	0.0833333333333333	25.3870967741935	4.84946744362473	0.0386977394522355	0.203177214745733	0.165179334176856	IFNL3	1
BP	GO:0042487	regulation of odontogenesis of dentin-containing tooth	1/62	12/18888	0.0833333333333333	25.3870967741935	4.84946744362473	0.0386977394522355	0.203177214745733	0.165179334176856	BMP4	1
BP	GO:0043589	skin morphogenesis	1/62	12/18888	0.0833333333333333	25.3870967741935	4.84946744362473	0.0386977394522355	0.203177214745733	0.165179334176856	COL1A1	1
BP	GO:0060148	positive regulation of post-transcriptional gene silencing	1/62	12/18888	0.0833333333333333	25.3870967741935	4.84946744362473	0.0386977394522355	0.203177214745733	0.165179334176856	BMP4	1
BP	GO:0060442	branching involved in prostate gland morphogenesis	1/62	12/18888	0.0833333333333333	25.3870967741935	4.84946744362473	0.0386977394522355	0.203177214745733	0.165179334176856	BMP4	1
BP	GO:0061309	cardiac neural crest cell development involved in outflow tract morphogenesis	1/62	12/18888	0.0833333333333333	25.3870967741935	4.84946744362473	0.0386977394522355	0.203177214745733	0.165179334176856	BMP4	1
BP	GO:0072110	glomerular mesangial cell proliferation	1/62	12/18888	0.0833333333333333	25.3870967741935	4.84946744362473	0.0386977394522355	0.203177214745733	0.165179334176856	BMP4	1
BP	GO:0097048	dendritic cell apoptotic process	1/62	12/18888	0.0833333333333333	25.3870967741935	4.84946744362473	0.0386977394522355	0.203177214745733	0.165179334176856	LYN	1
BP	GO:0097084	vascular associated smooth muscle cell development	1/62	12/18888	0.0833333333333333	25.3870967741935	4.84946744362473	0.0386977394522355	0.203177214745733	0.165179334176856	COMP	1
BP	GO:1900370	positive regulation of post-transcriptional gene silencing by RNA	1/62	12/18888	0.0833333333333333	25.3870967741935	4.84946744362473	0.0386977394522355	0.203177214745733	0.165179334176856	BMP4	1
BP	GO:1901748	leukotriene D4 metabolic process	1/62	12/18888	0.0833333333333333	25.3870967741935	4.84946744362473	0.0386977394522355	0.203177214745733	0.165179334176856	DPEP2	1
BP	GO:2000637	positive regulation of miRNA-mediated gene silencing	1/62	12/18888	0.0833333333333333	25.3870967741935	4.84946744362473	0.0386977394522355	0.203177214745733	0.165179334176856	BMP4	1
BP	GO:2000668	regulation of dendritic cell apoptotic process	1/62	12/18888	0.0833333333333333	25.3870967741935	4.84946744362473	0.0386977394522355	0.203177214745733	0.165179334176856	LYN	1
BP	GO:0060395	SMAD protein signal transduction	2/62	95/18888	0.0210526315789474	6.41358234295416	3.03561577108463	0.0389465008414588	0.203177214745733	0.165179334176856	BMP4/TGFB3	2
BP	GO:0090316	positive regulation of intracellular protein transport	2/62	95/18888	0.0210526315789474	6.41358234295416	3.03561577108463	0.0389465008414588	0.203177214745733	0.165179334176856	VAMP2/CDH1	2
BP	GO:1990874	vascular associated smooth muscle cell proliferation	2/62	95/18888	0.0210526315789474	6.41358234295416	3.03561577108463	0.0389465008414588	0.203177214745733	0.165179334176856	BMP4/TGFB3	2
BP	GO:0002685	regulation of leukocyte migration	3/62	230/18888	0.0130434782608696	3.97363253856942	2.60385611239455	0.0398724950423756	0.206965111559135	0.168258824533841	AGER/MADCAM1/LYN	3
BP	GO:0002275	myeloid cell activation involved in immune response	2/62	97/18888	0.0206185567010309	6.28134353175923	2.99263427901962	0.0404444101078503	0.206965111559135	0.168258824533841	VAMP2/LYN	2
BP	GO:0050900	leukocyte migration	4/62	396/18888	0.0101010101010101	3.0772238514174	2.39738210349041	0.0410101980675892	0.206965111559135	0.168258824533841	AGER/PPBP/MADCAM1/LYN	4
BP	GO:0014909	smooth muscle cell migration	2/62	98/18888	0.0204081632653061	6.21724818959842	2.97159386157998	0.0412014932902136	0.206965111559135	0.168258824533841	BMP4/VTN	2
BP	GO:0042147	retrograde transport, endosome to Golgi	2/62	98/18888	0.0204081632653061	6.21724818959842	2.97159386157998	0.0412014932902136	0.206965111559135	0.168258824533841	ARL1/VTI1B	2
BP	GO:0021978	telencephalon regionalization	1/62	13/18888	0.0769230769230769	23.4342431761787	4.6434195638806	0.0418552272756068	0.206965111559135	0.168258824533841	BMP4	1
BP	GO:0032530	regulation of microvillus organization	1/62	13/18888	0.0769230769230769	23.4342431761787	4.6434195638806	0.0418552272756068	0.206965111559135	0.168258824533841	EZR	1
BP	GO:0033079	immature T cell proliferation	1/62	13/18888	0.0769230769230769	23.4342431761787	4.6434195638806	0.0418552272756068	0.206965111559135	0.168258824533841	BMP4	1
BP	GO:0033080	immature T cell proliferation in thymus	1/62	13/18888	0.0769230769230769	23.4342431761787	4.6434195638806	0.0418552272756068	0.206965111559135	0.168258824533841	BMP4	1
BP	GO:0034380	high-density lipoprotein particle assembly	1/62	13/18888	0.0769230769230769	23.4342431761787	4.6434195638806	0.0418552272756068	0.206965111559135	0.168258824533841	APOM	1
BP	GO:0035865	cellular response to potassium ion	1/62	13/18888	0.0769230769230769	23.4342431761787	4.6434195638806	0.0418552272756068	0.206965111559135	0.168258824533841	NPTX1	1
BP	GO:0046541	saliva secretion	1/62	13/18888	0.0769230769230769	23.4342431761787	4.6434195638806	0.0418552272756068	0.206965111559135	0.168258824533841	STATH	1
BP	GO:0051918	negative regulation of fibrinolysis	1/62	13/18888	0.0769230769230769	23.4342431761787	4.6434195638806	0.0418552272756068	0.206965111559135	0.168258824533841	VTN	1
BP	GO:0070243	regulation of thymocyte apoptotic process	1/62	13/18888	0.0769230769230769	23.4342431761787	4.6434195638806	0.0418552272756068	0.206965111559135	0.168258824533841	BMP4	1
BP	GO:1901862	negative regulation of muscle tissue development	1/62	13/18888	0.0769230769230769	23.4342431761787	4.6434195638806	0.0418552272756068	0.206965111559135	0.168258824533841	BMP4	1
BP	GO:1904683	regulation of metalloendopeptidase activity	1/62	13/18888	0.0769230769230769	23.4342431761787	4.6434195638806	0.0418552272756068	0.206965111559135	0.168258824533841	TIMP3	1
BP	GO:2001198	regulation of dendritic cell differentiation	1/62	13/18888	0.0769230769230769	23.4342431761787	4.6434195638806	0.0418552272756068	0.206965111559135	0.168258824533841	AGER	1
BP	GO:1903035	negative regulation of response to wounding	2/62	100/18888	0.02	6.09290322580645	2.93037672264912	0.0427317052061994	0.21065293208683	0.171256954713402	VTN/F11	2
BP	GO:0071219	cellular response to molecule of bacterial origin	3/62	238/18888	0.0126050420168067	3.84006505828138	2.53032121561224	0.0434011790671747	0.211498680341577	0.171944532470461	PPBP/MAPK8/LYN	3
BP	GO:1990868	response to chemokine	2/62	101/18888	0.0198019801980198	6.03257745129352	2.91018598129615	0.0435047499550116	0.211498680341577	0.171944532470461	PPBP/LYN	2
BP	GO:1990869	cellular response to chemokine	2/62	101/18888	0.0198019801980198	6.03257745129352	2.91018598129615	0.0435047499550116	0.211498680341577	0.171944532470461	PPBP/LYN	2
BP	GO:0097529	myeloid leukocyte migration	3/62	239/18888	0.0125523012552301	3.8239978404643	2.52135410898223	0.043852988398849	0.211498680341577	0.171944532470461	AGER/PPBP/LYN	3
BP	GO:0002274	myeloid leukocyte activation	3/62	241/18888	0.012448132780083	3.79226341855173	2.50356418613359	0.0447637172216062	0.211498680341577	0.171944532470461	AGER/VAMP2/LYN	3
BP	GO:0007160	cell-matrix adhesion	3/62	241/18888	0.012448132780083	3.79226341855173	2.50356418613359	0.0447637172216062	0.211498680341577	0.171944532470461	VTN/THBS3/MADCAM1	3
BP	GO:0001833	inner cell mass cell proliferation	1/62	14/18888	0.0714285714285714	21.7603686635945	4.45928686869443	0.0450025107674696	0.211498680341577	0.171944532470461	PELO	1
BP	GO:0010745	negative regulation of macrophage derived foam cell differentiation	1/62	14/18888	0.0714285714285714	21.7603686635945	4.45928686869443	0.0450025107674696	0.211498680341577	0.171944532470461	CRP	1
BP	GO:0034116	positive regulation of heterotypic cell-cell adhesion	1/62	14/18888	0.0714285714285714	21.7603686635945	4.45928686869443	0.0450025107674696	0.211498680341577	0.171944532470461	AGER	1
BP	GO:0034616	response to laminar fluid shear stress	1/62	14/18888	0.0714285714285714	21.7603686635945	4.45928686869443	0.0450025107674696	0.211498680341577	0.171944532470461	TGFB3	1
BP	GO:0050930	induction of positive chemotaxis	1/62	14/18888	0.0714285714285714	21.7603686635945	4.45928686869443	0.0450025107674696	0.211498680341577	0.171944532470461	AGER	1
BP	GO:0051608	histamine transport	1/62	14/18888	0.0714285714285714	21.7603686635945	4.45928686869443	0.0450025107674696	0.211498680341577	0.171944532470461	LYN	1
BP	GO:0071285	cellular response to lithium ion	1/62	14/18888	0.0714285714285714	21.7603686635945	4.45928686869443	0.0450025107674696	0.211498680341577	0.171944532470461	CDH1	1
BP	GO:0098814	spontaneous synaptic transmission	1/62	14/18888	0.0714285714285714	21.7603686635945	4.45928686869443	0.0450025107674696	0.211498680341577	0.171944532470461	AGER	1
BP	GO:1900272	negative regulation of long-term synaptic potentiation	1/62	14/18888	0.0714285714285714	21.7603686635945	4.45928686869443	0.0450025107674696	0.211498680341577	0.171944532470461	AGER	1
BP	GO:1900452	regulation of long-term synaptic depression	1/62	14/18888	0.0714285714285714	21.7603686635945	4.45928686869443	0.0450025107674696	0.211498680341577	0.171944532470461	AGER	1
BP	GO:0009615	response to virus	4/62	409/18888	0.0097799511002445	2.97941478034545	2.32250970709479	0.0452622246934931	0.212100890133462	0.172434117941857	RNASE6/IFIT2/IFNL3/DTX3L	4
BP	GO:0022600	digestive system process	2/62	104/18888	0.0192307692307692	5.85856079404467	2.85120588608916	0.0458551398602281	0.21363724119852	0.173683143066578	EZR/STATH	2
BP	GO:0042102	positive regulation of T cell proliferation	2/62	104/18888	0.0192307692307692	5.85856079404467	2.85120588608916	0.0458551398602281	0.21363724119852	0.173683143066578	ICOSLG/AGER	2
BP	GO:0043523	regulation of neuron apoptotic process	3/62	244/18888	0.0122950819672131	3.74563722897938	2.47723284011343	0.0461475297910399	0.214274096149334	0.17420089441421	PCDHGC3/ANGPT1/TGFB3	3
BP	GO:0032526	response to retinoic acid	2/62	106/18888	0.0188679245283019	5.74802191113816	2.8131509516947	0.0474477007549689	0.214274096149334	0.17420089441421	COL1A1/LYN	2
BP	GO:0048709	oligodendrocyte differentiation	2/62	106/18888	0.0188679245283019	5.74802191113816	2.8131509516947	0.0474477007549689	0.214274096149334	0.17420089441421	VTN/LYN	2
BP	GO:0007178	transmembrane receptor protein serine/threonine kinase signaling pathway	4/62	417/18888	0.00959232613908873	2.92225574379206	2.27788764129594	0.0479980229417374	0.214274096149334	0.17420089441421	BMP4/COMP/PELO/TGFB3	4
BP	GO:0003376	sphingosine-1-phosphate receptor signaling pathway	1/62	15/18888	0.0666666666666667	20.3096774193548	4.29337166727936	0.0481396223671525	0.214274096149334	0.17420089441421	EZR	1
BP	GO:0009404	toxin metabolic process	1/62	15/18888	0.0666666666666667	20.3096774193548	4.29337166727936	0.0481396223671525	0.214274096149334	0.17420089441421	ARL1	1
BP	GO:0038065	collagen-activated signaling pathway	1/62	15/18888	0.0666666666666667	20.3096774193548	4.29337166727936	0.0481396223671525	0.214274096149334	0.17420089441421	COL1A1	1
BP	GO:0042308	negative regulation of protein import into nucleus	1/62	15/18888	0.0666666666666667	20.3096774193548	4.29337166727936	0.0481396223671525	0.214274096149334	0.17420089441421	ANGPT1	1
BP	GO:0051444	negative regulation of ubiquitin-protein transferase activity	1/62	15/18888	0.0666666666666667	20.3096774193548	4.29337166727936	0.0481396223671525	0.214274096149334	0.17420089441421	DTX3L	1
BP	GO:0060572	morphogenesis of an epithelial bud	1/62	15/18888	0.0666666666666667	20.3096774193548	4.29337166727936	0.0481396223671525	0.214274096149334	0.17420089441421	BMP4	1
BP	GO:0061307	cardiac neural crest cell differentiation involved in heart development	1/62	15/18888	0.0666666666666667	20.3096774193548	4.29337166727936	0.0481396223671525	0.214274096149334	0.17420089441421	BMP4	1
BP	GO:0061308	cardiac neural crest cell development involved in heart development	1/62	15/18888	0.0666666666666667	20.3096774193548	4.29337166727936	0.0481396223671525	0.214274096149334	0.17420089441421	BMP4	1
BP	GO:0071639	positive regulation of monocyte chemotactic protein-1 production	1/62	15/18888	0.0666666666666667	20.3096774193548	4.29337166727936	0.0481396223671525	0.214274096149334	0.17420089441421	AGER	1
BP	GO:0072176	nephric duct development	1/62	15/18888	0.0666666666666667	20.3096774193548	4.29337166727936	0.0481396223671525	0.214274096149334	0.17420089441421	BMP4	1
BP	GO:0072498	embryonic skeletal joint development	1/62	15/18888	0.0666666666666667	20.3096774193548	4.29337166727936	0.0481396223671525	0.214274096149334	0.17420089441421	BMP4	1
BP	GO:1901722	regulation of cell proliferation involved in kidney development	1/62	15/18888	0.0666666666666667	20.3096774193548	4.29337166727936	0.0481396223671525	0.214274096149334	0.17420089441421	BMP4	1
BP	GO:0008637	apoptotic mitochondrial changes	2/62	107/18888	0.0186915887850467	5.69430208019295	2.79448558313939	0.0482515489467793	0.214274096149334	0.17420089441421	NPTX1/IFIT2	2
BP	GO:0060291	long-term synaptic potentiation	2/62	108/18888	0.0185185185185185	5.6415770609319	2.77605429955071	0.0490603883166966	0.21592644368121	0.175544222530434	AGER/VAMP2	2
BP	GO:1903076	regulation of protein localization to plasma membrane	2/62	108/18888	0.0185185185185185	5.6415770609319	2.77605429955071	0.0490603883166966	0.21592644368121	0.175544222530434	VTI1B/EZR	2
BP	GO:0033002	muscle cell proliferation	3/62	251/18888	0.0119521912350598	3.64117722657756	2.41737880390237	0.0494585694941765	0.21592644368121	0.175544222530434	ANGPT1/BMP4/TGFB3	3
BP	GO:0051222	positive regulation of protein transport	3/62	251/18888	0.0119521912350598	3.64117722657756	2.41737880390237	0.0494585694941765	0.21592644368121	0.175544222530434	VAMP2/CDH1/TGFB3	3
CC	GO:0062023	collagen-containing extracellular matrix	9/64	428/19894	0.0210280373831776	6.5364339953271	6.57797809414213	8.77315509918545e-06	0.00136861219547293	0.000997369211275819	TIMP3/ANGPT1/SPON1/VTN/THBS3/COL1A1/COMP/TGFB3/MATN2	9
CC	GO:0045121	membrane raft	6/64	286/19894	0.020979020979021	6.52119755244755	5.34291697276586	0.000312112766258134	0.0165351245048532	0.0120498883031319	STX12/ANGPT1/EZR/LYN/ENTPD1/CDH1	6
CC	GO:0098857	membrane microdomain	6/64	287/19894	0.0209059233449477	6.4984756097561	5.33035885670288	0.000317983163554869	0.0165351245048532	0.0120498883031319	STX12/ANGPT1/EZR/LYN/ENTPD1/CDH1	6
CC	GO:0030133	transport vesicle	7/64	434/19894	0.0161290322580645	5.01360887096774	4.80271997814114	0.000476612974573209	0.0169725570711006	0.0123686650720572	STX12/VAMP2/VTI1B/NPTX1/RAB3D/FGFR3/RAB26	7
CC	GO:0031201	SNARE complex	3/64	50/19894	0.06	18.650625	7.09919740041351	0.000558714548948709	0.0169725570711006	0.0123686650720572	STX12/VAMP2/VTI1B	3
CC	GO:0008021	synaptic vesicle	5/64	216/19894	0.0231481481481481	7.19545717592593	5.20102005095793	0.000652790656580794	0.0169725570711006	0.0123686650720572	STX12/VAMP2/VTI1B/RAB3D/RAB26	5
CC	GO:0070382	exocytic vesicle	5/64	235/19894	0.0212765957446809	6.61369680851064	4.91791415964304	0.000953273828111819	0.0212443881693491	0.0154817403663273	STX12/VAMP2/VTI1B/RAB3D/RAB26	5
CC	GO:0031093	platelet alpha granule lumen	3/64	67/19894	0.0447761194029851	13.9183768656716	6.01721624403395	0.00131347856616579	0.0256128320402329	0.0186652217297244	PPBP/VTI1B/TGFB3	3
CC	GO:0042588	zymogen granule	2/64	19/19894	0.105263157894737	32.7203947368421	7.85851680410999	0.00168176261270622	0.0291505519535745	0.0212433172131312	VAMP2/RAB3D	2
CC	GO:0070820	tertiary granule	4/64	164/19894	0.024390243902439	7.58155487804878	4.80801329023913	0.00192570453713194	0.0300409907792582	0.0218922200010789	DBNL/PPBP/NFASC/SIGLEC14	4
CC	GO:0031091	platelet alpha granule	3/64	91/19894	0.032967032967033	10.2475961538462	5.02299596524931	0.00315338479048308	0.0386636377228841	0.028175930324369	PPBP/VTI1B/TGFB3	3
CC	GO:0005604	basement membrane	3/64	92/19894	0.0326086956521739	10.1362092391304	4.98981212614252	0.00325225924295566	0.0386636377228841	0.028175930324369	TIMP3/VTN/MATN2	3
CC	GO:0030667	secretory granule membrane	5/64	317/19894	0.0157728706624606	4.90289826498423	3.97944551399792	0.00352119158019193	0.0386636377228841	0.028175930324369	VAMP2/NFASC/RAB3D/RAB26/SIGLEC14	5
CC	GO:0034774	secretory granule lumen	5/64	322/19894	0.015527950310559	4.82676630434783	3.93297372239849	0.00376333664230273	0.0386636377228841	0.028175930324369	DBNL/PPBP/TIMP3/VTI1B/TGFB3	5
CC	GO:0060205	cytoplasmic vesicle lumen	5/64	325/19894	0.0153846153846154	4.78221153846154	3.90554773503049	0.00391424603819508	0.0386636377228841	0.028175930324369	DBNL/PPBP/TIMP3/VTI1B/TGFB3	5
CC	GO:0031983	vesicle lumen	5/64	326/19894	0.0153374233128834	4.76754217791411	3.8964802058893	0.00396550130491119	0.0386636377228841	0.028175930324369	DBNL/PPBP/TIMP3/VTI1B/TGFB3	5
CC	GO:0044853	plasma membrane raft	3/64	113/19894	0.0265486725663717	8.2524889380531	4.39218825760477	0.00578068353484593	0.0530462724374097	0.0386572025859666	EZR/ENTPD1/CDH1	3
CC	GO:1904724	tertiary granule lumen	2/64	55/19894	0.0363636363636364	11.3034090909091	4.34691522803823	0.0135589929361804	0.117511272113563	0.0856357448600866	DBNL/PPBP	2
CC	GO:0098636	protein complex involved in cell adhesion	2/64	57/19894	0.0350877192982456	10.906798245614	4.25511714568262	0.0145127289387292	0.119157142865355	0.0868351648411497	VTN/LYN	2
CC	GO:0101003	ficolin-1-rich granule membrane	2/64	61/19894	0.0327868852459016	10.1915983606557	4.08451524899301	0.0165044183480601	0.128734463114868	0.0938145885047625	NFASC/SIGLEC14	2
CC	GO:0005938	cell cortex	4/64	309/19894	0.0129449838187702	4.02386731391586	3.04339942028634	0.0174914064342293	0.129381393220511	0.0942860355453118	DBNL/EZR/CDH1/CSNK1G2	4
CC	GO:0005788	endoplasmic reticulum lumen	4/64	313/19894	0.012779552715655	3.97244408945687	3.01125268830305	0.0182460939157131	0.129381393220511	0.0942860355453118	SPON1/BMP4/VTN/COL1A1	4
CC	GO:0001726	ruffle	3/64	182/19894	0.0164835164835165	5.12379807692308	3.17502033913345	0.0208730749185911	0.141573899447836	0.103171262755508	DBNL/TLN2/EZR	3
CC	GO:0101002	ficolin-1-rich granule	3/64	185/19894	0.0162162162162162	5.04070945945946	3.13682264847122	0.0217806615302059	0.141574299946338	0.103171554616765	DBNL/NFASC/SIGLEC14	3
CC	GO:0005912	adherens junction	3/64	188/19894	0.0159574468085106	4.96027260638298	3.09944217517656	0.0227096523761545	0.141708230827204	0.103269156068408	EZR/LYN/CDH1	3
CC	GO:0031901	early endosome membrane	3/64	195/19894	0.0153846153846154	4.78221153846154	3.01522553245442	0.0249605584471359	0.149763350682815	0.109139283898408	STX12/VTI1B/DTX3L	3
CC	GO:0030662	coated vesicle membrane	3/64	205/19894	0.0146341463414634	4.54893292682927	2.90162753417988	0.0283781698378121	0.153865591798749	0.112128771351315	DBNL/VAMP2/VTI1B	3
CC	GO:0005901	caveola	2/64	82/19894	0.024390243902439	7.58155487804878	3.39273582449879	0.0286910235342253	0.153865591798749	0.112128771351315	ENTPD1/CDH1	2
CC	GO:0098791	Golgi apparatus subcompartment	4/64	382/19894	0.0104712041884817	3.25490837696335	2.52806629787915	0.034525482138455	0.153865591798749	0.112128771351315	ARL1/VAMP2/TOM1L1/CDH1	4
CC	GO:1904090	peptidase inhibitor complex	1/64	11/19894	0.0909090909090909	28.2585227272727	5.1373182807604	0.0348324097426387	0.153865591798749	0.112128771351315	VTN	1
CC	GO:0005583	fibrillar collagen trimer	1/64	12/19894	0.0833333333333333	25.9036458333333	4.90232716110889	0.0379391202881537	0.153865591798749	0.112128771351315	COL1A1	1
CC	GO:0060198	clathrin-sculpted vesicle	1/64	12/19894	0.0833333333333333	25.9036458333333	4.90232716110889	0.0379391202881537	0.153865591798749	0.112128771351315	VAMP2	1
CC	GO:0098643	banded collagen fibril	1/64	12/19894	0.0833333333333333	25.9036458333333	4.90232716110889	0.0379391202881537	0.153865591798749	0.112128771351315	COL1A1	1
CC	GO:0005902	microvillus	2/64	97/19894	0.0206185567010309	6.40914948453608	3.03384878316923	0.0390130753785547	0.153865591798749	0.112128771351315	ANGPT1/EZR	2
CC	GO:0030658	transport vesicle membrane	3/64	238/19894	0.0126050420168067	3.91819852941176	2.57296875441856	0.0413278240799487	0.153865591798749	0.112128771351315	VAMP2/VTI1B/RAB26	3
CC	GO:0098978	glutamatergic synapse	4/64	409/19894	0.0097799511002445	3.04003667481663	2.36825354017809	0.0426301521850959	0.153865591798749	0.112128771351315	DBNL/NPTX1/LYN/CDH1	4
CC	GO:0001931	uropod	1/64	14/19894	0.0714285714285714	22.203125	4.50852490124069	0.0441230394215926	0.153865591798749	0.112128771351315	EZR	1
CC	GO:0031089	platelet dense granule lumen	1/64	14/19894	0.0714285714285714	22.203125	4.50852490124069	0.0441230394215926	0.153865591798749	0.112128771351315	TIMP3	1
CC	GO:0034362	low-density lipoprotein particle	1/64	14/19894	0.0714285714285714	22.203125	4.50852490124069	0.0441230394215926	0.153865591798749	0.112128771351315	APOM	1
CC	GO:0098845	postsynaptic endosome	1/64	14/19894	0.0714285714285714	22.203125	4.50852490124069	0.0441230394215926	0.153865591798749	0.112128771351315	STX12	1
CC	GO:0030863	cortical cytoskeleton	2/64	104/19894	0.0192307692307692	5.97776442307692	2.89139138808979	0.0442442587244593	0.153865591798749	0.112128771351315	EZR/CDH1	2
CC	GO:0005925	focal adhesion	4/64	421/19894	0.00950118764845606	2.95338479809976	2.30139513541713	0.0465508489061958	0.153865591798749	0.112128771351315	TLN2/NFASC/EZR/FGFR3	4
CC	GO:0031083	BLOC-1 complex	1/64	15/19894	0.0666666666666667	20.7229166666667	4.34108484061569	0.0472003093148029	0.153865591798749	0.112128771351315	STX12	1
CC	GO:0031254	cell trailing edge	1/64	15/19894	0.0666666666666667	20.7229166666667	4.34108484061569	0.0472003093148029	0.153865591798749	0.112128771351315	EZR	1
CC	GO:0055038	recycling endosome membrane	2/64	108/19894	0.0185185185185185	5.75636574074074	2.81570329385481	0.0473441907324746	0.153865591798749	0.112128771351315	STX12/VTI1B	2
CC	GO:0031252	cell leading edge	4/64	426/19894	0.00938967136150235	2.918720657277	2.27423140919992	0.0482423513162619	0.153865591798749	0.112128771351315	DBNL/TLN2/EZR/CDH1	4
CC	GO:0005769	early endosome	4/64	428/19894	0.00934579439252336	2.90508177570093	2.26347612898251	0.0489284751988268	0.153865591798749	0.112128771351315	DBNL/STX12/VTI1B/DTX3L	4
CC	GO:0030055	cell-substrate junction	4/64	431/19894	0.00928074245939675	2.88486078886311	2.24745908827383	0.0499678556696255	0.153865591798749	0.112128771351315	TLN2/NFASC/EZR/FGFR3	4
MF	GO:0005201	extracellular matrix structural constituent	7/62	166/18522	0.0421686746987952	12.5975514963078	8.69848344722005	1.32969671818294e-06	0.000288544187845699	0.000235146367004984	SPON1/VTN/THBS3/COL1A1/STATH/COMP/MATN2	7
MF	GO:0005178	integrin binding	6/62	157/18522	0.0382165605095541	11.4168892541607	7.59634392419191	1.40029440396639e-05	0.00151931942830353	0.00123815505192817	IBSP/TLN2/VTN/MADCAM1/COMP/LYN	6
MF	GO:0005484	SNAP receptor activity	3/62	37/18522	0.0810810810810811	24.2223190932868	8.19424481840695	0.000255884819431087	0.0157288073139596	0.0128180433118856	STX12/VAMP2/VTI1B	3
MF	GO:0008201	heparin binding	5/62	174/18522	0.028735632183908	8.5845383759733	5.82534463367219	0.000289931932054555	0.0157288073139596	0.0128180433118856	BMP4/VTN/THBS3/F11/COMP	5
MF	GO:0000149	SNARE binding	4/62	107/18522	0.0373831775700935	11.167922821827	6.11294489160471	0.000453886107702158	0.0196986570742737	0.01605323496715	STX12/VAMP2/VTI1B/TXLNA	4
MF	GO:0044548	S100 protein binding	2/62	14/18522	0.142857142857143	42.6774193548387	9.04060104395531	0.000977589954722211	0.0318768858526761	0.0259777677576987	AGER/EZR	2
MF	GO:0005125	cytokine activity	5/62	238/18522	0.0210084033613445	6.27609108159393	4.74763550126832	0.00119763511798209	0.0318768858526761	0.0259777677576987	PPBP/BMP4/IL31/TGFB3/IFNL3	5
MF	GO:0005539	glycosaminoglycan binding	5/62	239/18522	0.0209205020920502	6.24983128627345	4.73404933826303	0.00122011226540602	0.0318768858526761	0.0259777677576987	BMP4/VTN/THBS3/F11/COMP	5
MF	GO:0016805	dipeptidase activity	2/62	17/18522	0.117647058823529	35.146110056926	8.1626911409923	0.00145159569847742	0.0318768858526761	0.0259777677576987	NAALAD2/DPEP2	2
MF	GO:0098631	cell adhesion mediator activity	3/62	67/18522	0.0447761194029851	13.3765045739047	5.8815337778136	0.00146898091486986	0.0318768858526761	0.0259777677576987	AGER/NFASC/MADCAM1	3
MF	GO:1901681	sulfur compound binding	5/62	267/18522	0.0187265917602996	5.59441826748822	4.38235398034207	0.00198574733568745	0.0391733792585615	0.0319239763057886	BMP4/VTN/THBS3/F11/COMP	5
MF	GO:0005044	scavenger receptor activity	2/62	27/18522	0.0740740740740741	22.1290322580645	6.36717127899462	0.00366662244987054	0.0663047559684922	0.0540344361033553	AGER/VTN	2
MF	GO:0008238	exopeptidase activity	3/62	100/18522	0.03	8.96225806451613	4.62679303001262	0.00458555997027889	0.0765435779654246	0.062378467611891	F11/NAALAD2/DPEP2	3
MF	GO:0019838	growth factor binding	3/62	135/18522	0.0222222222222222	6.63870967741935	3.81068800502941	0.0104705349343639	0.16229329148264	0.132259388644596	COL1A1/TGFB3/FGFR3	3
MF	GO:0002020	protease binding	3/62	140/18522	0.0214285714285714	6.40161290322581	3.71794796512102	0.0115502772178132	0.167094010417697	0.136171689304745	TIMP3/COL1A1/COMP	3
MF	GO:0008083	growth factor activity	3/62	162/18522	0.0185185185185185	5.53225806451613	3.357747322921	0.0170449817873939	0.203817848464121	0.166099435081117	PPBP/BMP4/TGFB3	3
MF	GO:0008235	metalloexopeptidase activity	2/62	66/18522	0.0303030303030303	9.05278592375367	3.79805756841715	0.0206130404739685	0.203817848464121	0.166099435081117	NAALAD2/DPEP2	2
MF	GO:0019905	syntaxin binding	2/62	67/18522	0.0298507462686567	8.91766971593645	3.76261662554052	0.0212020884604023	0.203817848464121	0.166099435081117	VAMP2/TXLNA	2
MF	GO:0005518	collagen binding	2/62	68/18522	0.0294117647058824	8.7865275142315	3.72790840390202	0.0217981173156851	0.203817848464121	0.166099435081117	VTN/COMP	2
MF	GO:0008237	metallopeptidase activity	3/62	183/18522	0.0163934426229508	4.89740877842411	3.07061870326605	0.0234414863570889	0.203817848464121	0.166099435081117	TLL1/NAALAD2/DPEP2	3
MF	GO:0038024	cargo receptor activity	2/62	73/18522	0.0273972602739726	8.18471056120194	3.56448264070381	0.0248811732799154	0.203817848464121	0.166099435081117	AGER/VTN	2
MF	GO:0003924	GTPase activity	4/62	333/18522	0.012012012012012	3.58849171752398	2.76233723309171	0.0253155399816153	0.203817848464121	0.166099435081117	ARL1/RAB3D/ENTPD1/RAB26	4
MF	GO:0008236	serine-type peptidase activity	3/62	191/18522	0.0157068062827225	4.69228170917075	2.97256011379745	0.0261767357162819	0.203817848464121	0.166099435081117	F11/TLL1/NAALAD2	3
MF	GO:0017171	serine hydrolase activity	3/62	195/18522	0.0153846153846154	4.59602977667494	2.92554718622801	0.027606105059546	0.203817848464121	0.166099435081117	F11/TLL1/NAALAD2	3
MF	GO:0051015	actin filament binding	3/62	208/18522	0.0144230769230769	4.30877791563275	2.78112105652272	0.0325348591222727	0.203817848464121	0.166099435081117	DBNL/TLN2/EZR	3
MF	GO:0003796	lysozyme activity	1/62	10/18522	0.1	29.8741935483871	5.29292091259394	0.0329818549420137	0.203817848464121	0.166099435081117	LYG2	1
MF	GO:0004382	GDP phosphatase activity	1/62	10/18522	0.1	29.8741935483871	5.29292091259394	0.0329818549420137	0.203817848464121	0.166099435081117	ENTPD1	1
MF	GO:0008239	dipeptidyl-peptidase activity	1/62	10/18522	0.1	29.8741935483871	5.29292091259394	0.0329818549420137	0.203817848464121	0.166099435081117	NAALAD2	1
MF	GO:0016653	oxidoreductase activity, acting on NAD(P)H, heme protein as acceptor	1/62	10/18522	0.1	29.8741935483871	5.29292091259394	0.0329818549420137	0.203817848464121	0.166099435081117	POR	1
MF	GO:0043208	glycosphingolipid binding	1/62	10/18522	0.1	29.8741935483871	5.29292091259394	0.0329818549420137	0.203817848464121	0.166099435081117	LYN	1
MF	GO:0098973	structural constituent of postsynaptic actin cytoskeleton	1/62	10/18522	0.1	29.8741935483871	5.29292091259394	0.0329818549420137	0.203817848464121	0.166099435081117	DBNL	1
MF	GO:0005114	type II transforming growth factor beta receptor binding	1/62	11/18522	0.0909090909090909	27.158357771261	5.02926001972874	0.0362205717199743	0.203817848464121	0.166099435081117	TGFB3	1
MF	GO:0034713	type I transforming growth factor beta receptor binding	1/62	11/18522	0.0909090909090909	27.158357771261	5.02926001972874	0.0362205717199743	0.203817848464121	0.166099435081117	TGFB3	1
MF	GO:0048407	platelet-derived growth factor binding	1/62	11/18522	0.0909090909090909	27.158357771261	5.02926001972874	0.0362205717199743	0.203817848464121	0.166099435081117	COL1A1	1
MF	GO:0140852	histone ubiquitin ligase activity	1/62	11/18522	0.0909090909090909	27.158357771261	5.02926001972874	0.0362205717199743	0.203817848464121	0.166099435081117	DTX3L	1
MF	GO:0010853	cyclase activator activity	1/62	12/18522	0.0833333333333333	24.8951612903226	4.79854522467799	0.0394486158317653	0.203817848464121	0.166099435081117	GUCA1A	1
MF	GO:0032794	GTPase activating protein binding	1/62	12/18522	0.0833333333333333	24.8951612903226	4.79854522467799	0.0394486158317653	0.203817848464121	0.166099435081117	CDH1	1
MF	GO:0035014	phosphatidylinositol 3-kinase regulator activity	1/62	12/18522	0.0833333333333333	24.8951612903226	4.79854522467799	0.0394486158317653	0.203817848464121	0.166099435081117	LYN	1
MF	GO:0045295	gamma-catenin binding	1/62	12/18522	0.0833333333333333	24.8951612903226	4.79854522467799	0.0394486158317653	0.203817848464121	0.166099435081117	CDH1	1
MF	GO:0070008	serine-type exopeptidase activity	1/62	12/18522	0.0833333333333333	24.8951612903226	4.79854522467799	0.0394486158317653	0.203817848464121	0.166099435081117	F11	1
MF	GO:0070700	BMP receptor binding	1/62	12/18522	0.0833333333333333	24.8951612903226	4.79854522467799	0.0394486158317653	0.203817848464121	0.166099435081117	BMP4	1
MF	GO:0097677	STAT family protein binding	1/62	12/18522	0.0833333333333333	24.8951612903226	4.79854522467799	0.0394486158317653	0.203817848464121	0.166099435081117	DTX3L	1
MF	GO:0017081	chloride channel regulator activity	1/62	13/18522	0.0769230769230769	22.9801488833747	4.59433903628377	0.0426660218727392	0.203869489561389	0.166141519506735	VTI1B	1
MF	GO:0039706	co-receptor binding	1/62	13/18522	0.0769230769230769	22.9801488833747	4.59433903628377	0.0426660218727392	0.203869489561389	0.166141519506735	BMP4	1
MF	GO:0005161	platelet-derived growth factor receptor binding	1/62	14/18522	0.0714285714285714	21.3387096774194	4.41184129892711	0.0458728243279715	0.203869489561389	0.166141519506735	LYN	1
MF	GO:0034236	protein kinase A catalytic subunit binding	1/62	14/18522	0.0714285714285714	21.3387096774194	4.41184129892711	0.0458728243279715	0.203869489561389	0.166141519506735	EZR	1
MF	GO:0061783	peptidoglycan muralytic activity	1/62	14/18522	0.0714285714285714	21.3387096774194	4.41184129892711	0.0458728243279715	0.203869489561389	0.166141519506735	LYG2	1
MF	GO:0010181	FMN binding	1/62	15/18522	0.0666666666666667	19.9161290322581	4.24738957850291	0.0490690575726044	0.203869489561389	0.166141519506735	POR	1
MF	GO:0034483	heparan sulfate sulfotransferase activity	1/62	15/18522	0.0666666666666667	19.9161290322581	4.24738957850291	0.0490690575726044	0.203869489561389	0.166141519506735	HS6ST2	1
