# Supplementary material for: Assessing the Causal Relationship Between Plasma Proteins and Pulmonary Fibrosis: A Systematic Analysis Based on Mendelian Randomization
Source: Biology (Basel). 2025 Feb 14;14(2):200. doi: 10.3390/biology14020200 (PMC11852313; doi:10.3390/biology14020200)
Supplement: Supplementary file 1 [file biology-14-00200-s001.zip › Supplementary Material S2/Table S2.txt]

category	subcategory	ID	Description	GeneRatio	BgRatio	RichFactor	FoldEnrichment	zScore	pvalue	p.adjust	qvalue	geneID	Count
Cellular Processes	Cellular community - eukaryotes	hsa04510	Focal adhesion	7/39	203/8865	0.0344827586206897	7.83819628647215	6.55157485960831	2.45794070677395e-05	0.00356593725595245	0.0032053368592831	MAPK8/IBSP/TLN2/VTN/THBS3/COL1A1/COMP	7
Environmental Information Processing	Signaling molecules and interaction	hsa04512	ECM-receptor interaction	5/39	89/8865	0.0561797752808989	12.7700950734659	7.41808631867934	4.00667107410388e-05	0.00356593725595245	0.0032053368592831	IBSP/VTN/THBS3/COL1A1/COMP	5
Environmental Information Processing	Signal transduction	hsa04151	PI3K-Akt signaling pathway	8/39	362/8865	0.0220994475138122	5.02337441563961	5.19545827487098	0.000144779241032607	0.00859023496793471	0.00772155952173906	CREB3L4/ANGPT1/IBSP/VTN/THBS3/COL1A1/COMP/FGFR3	8
Human Diseases	Endocrine and metabolic disease	hsa04933	AGE-RAGE signaling pathway in diabetic complications	4/39	101/8865	0.0396039603960396	9.002284843869	5.37636474102679	0.000961276025994037	0.0427767831567347	0.0384510410397615	AGER/MAPK8/COL1A1/TGFB3	4
Human Diseases	Infectious disease: parasitic	hsa05144	Malaria	3/39	50/8865	0.06	13.6384615384615	5.95707778032307	0.00133751996126196	0.0476157106209258	0.0428006387603828	THBS3/COMP/TGFB3	3
Human Diseases	Infectious disease: viral	hsa05165	Human papillomavirus infection	6/39	333/8865	0.018018018018018	4.0956340956341	3.8274676649066	0.00307031556547203	0.0910860284423368	0.0818750817459207	CREB3L4/IBSP/VTN/THBS3/COL1A1/COMP	6
Environmental Information Processing	Signaling molecules and interaction	hsa04514	Cell adhesion molecules	4/39	158/8865	0.0253164556962025	5.75462512171373	4.00844351011081	0.00491804814416743	0.125058938523115	0.112412529009541	ICOSLG/NFASC/MADCAM1/CDH1	4
Genetic Information Processing	Folding, sorting and degradation	hsa04130	SNARE interactions in vesicular transport	2/39	33/8865	0.0606060606060606	13.7762237762238	4.88759447592167	0.00913698308220854	0.185187675026592	0.166460831484577	VAMP2/VTI1B	2
Environmental Information Processing	Signaling molecules and interaction	hsa04060	Cytokine-cytokine receptor interaction	5/39	298/8865	0.0167785234899329	3.81388745482705	3.28447293492931	0.00936342177100748	0.185187675026592	0.166460831484577	PPBP/BMP4/IL31/TGFB3/IFNL3	5
Human Diseases	Cancer: overview	hsa05205	Proteoglycans in cancer	4/39	204/8865	0.0196078431372549	4.45701357466063	3.32045321133128	0.0119342052131315	0.189501408662596	0.170338344865255	TIMP3/VTN/COL1A1/EZR	4
Human Diseases	Cardiovascular disease	hsa05415	Diabetic cardiomyopathy	4/39	205/8865	0.0195121951219512	4.43527204502814	3.30783878782656	0.0121336439764288	0.189501408662596	0.170338344865255	AGER/MAPK8/COL1A1/TGFB3	4
Environmental Information Processing	Signal transduction	hsa04015	Rap1 signaling pathway	4/39	212/8865	0.0188679245283019	4.28882438316401	3.22173991614504	0.0135902028342009	0.189501408662596	0.170338344865255	ANGPT1/TLN2/CDH1/FGFR3	4
Human Diseases	Cancer: specific types	hsa05219	Bladder cancer	2/39	41/8865	0.0487804878048781	11.0881801125704	4.30365274711825	0.0138800171191666	0.189501408662596	0.170338344865255	CDH1/FGFR3	2
Organismal Systems	Excretory system	hsa04962	Vasopressin-regulated water reabsorption	2/39	44/8865	0.0454545454545455	10.3321678321678	4.12491670789789	0.0158809150880177	0.189501408662596	0.170338344865255	CREB3L4/VAMP2	2
Human Diseases	Infectious disease: viral	hsa05166	Human T-cell leukemia virus 1 infection	4/39	224/8865	0.0178571428571429	4.05906593406593	3.08245013681907	0.0163393537101406	0.189501408662596	0.170338344865255	CREB3L4/MAPK8/TLN2/TGFB3	4
Organismal Systems	Immune system	hsa04611	Platelet activation	3/39	126/8865	0.0238095238095238	5.41208791208791	3.31561255766087	0.0176575768006984	0.189501408662596	0.170338344865255	TLN2/COL1A1/LYN	3
NA	NA	hsa04820	Cytoskeleton in muscle cells	4/39	232/8865	0.0172413793103448	3.91909814323607	2.99486350990894	0.0183542916772922	0.189501408662596	0.170338344865255	TLN2/THBS3/COL1A1/COMP	4
Organismal Systems	Endocrine system	hsa04926	Relaxin signaling pathway	3/39	130/8865	0.0230769230769231	5.24556213017752	3.24145978511492	0.0191758713504725	0.189501408662596	0.170338344865255	CREB3L4/MAPK8/COL1A1	3
Organismal Systems	Immune system	hsa04672	Intestinal immune network for IgA production	2/39	50/8865	0.04	9.09230769230769	3.81427013079725	0.020227678452749	0.189501408662596	0.170338344865255	ICOSLG/MADCAM1	2
Environmental Information Processing	Signal transduction	hsa04390	Hippo signaling pathway	3/39	157/8865	0.0191082802547771	4.34345908868202	2.80964755581443	0.0312776622279185	0.273801623875037	0.246113819213516	BMP4/CDH1/TGFB3	3
Cellular Processes	Transport and catabolism	hsa04145	Phagosome	3/39	159/8865	0.0188679245283019	4.28882438316401	2.78160289720587	0.032302438771774	0.273801623875037	0.246113819213516	STX12/THBS3/COMP	3
Human Diseases	Infectious disease: viral	hsa05161	Hepatitis B	3/39	163/8865	0.0184049079754601	4.18357715903728	2.72687266542579	0.0344047597466372	0.27836578340461	0.250216434520998	CREB3L4/MAPK8/TGFB3	3
Organismal Systems	Immune system	hsa04664	Fc epsilon RI signaling pathway	2/39	69/8865	0.0289855072463768	6.58862876254181	3.09779312963893	0.0367705158646381	0.284571818430677	0.255794892971395	MAPK8/LYN	2
Human Diseases	Infectious disease: bacterial	hsa05120	Epithelial cell signaling in Helicobacter pylori infection	2/39	71/8865	0.028169014084507	6.40303358613218	3.03835717788602	0.0387366761654514	0.287297014893765	0.258244507769676	MAPK8/LYN	2
Environmental Information Processing	Signal transduction	hsa04010	MAPK signaling pathway	4/39	300/8865	0.0133333333333333	3.03076923076923	2.37860722613195	0.0417617313073709	0.297343526908481	0.267275080367174	MAPK8/ANGPT1/TGFB3/FGFR3	4
Human Diseases	Cancer: specific types	hsa05212	Pancreatic cancer	2/39	77/8865	0.025974025974026	5.9040959040959	2.87292645663433	0.0448695121076246	0.307183582890661	0.276120074508459	MAPK8/TGFB3	2
